# Supplementary material for: MAT1-1-3, a Mating Type Gene in the Villosiclava virens, Is Required for Fruiting Bodies and Sclerotia Formation, Asexual Development and Pathogenicity
Source: Front Microbiol. 2020 Jun 25;11:1337. doi: 10.3389/fmicb.2020.01337 (PMC7344243; doi:10.3389/fmicb.2020.01337)
Supplement: Supplementary file 4 [file Table_3.XLSX]

## Sheet: Sheet1
Table S3. All transcripts of RNA-seq in WT1, WT3, mat1-1-3_1 and mat1-1-3_3.
Gene_ID	Function description	length	Log2(mat1-1-3/WT)	p-value	p-adjust	WT1_TPM	WT3_TPM	mat1-1-3_1_TPM	mat1-1-3_3_TPM	GO analysis
UV8b_1	hypothetical protein	393	0.474828	0.159568	0.178085	0.53	0.99	0.39	4.24
UV8b_2	WSC domain containing protein	1605	1.85075	0.0631572	0.0737664	2.13	0.37	2.18	15.68
UV8b_11	CDP-diacylglycerol-glycerol-3-phosphate 3-phosphatidyltransferase	1395	0.184055	0.158503	0.176834	12.12	45.54	36.22	39.24	GO:0008444(molecular_function:CDP-diacylglycerol-glycerol-3-phosphate 3-phosphatidyltransferase activity); GO:0016780(molecular_function:phosphotransferase activity, for other substituted phosphate groups); GO:0008654(biological_process:phospholipid biosynthetic process); GO:0005634(cellular_component:nucleus); GO:0032049(biological_process:cardiolipin biosynthetic process); GO:0031966(cellular_c…
UV8b_101	hypothetical protein	432	-0.435934	0.0496138	0.0583195	1.69	0.26	3.34	0.28
UV8b_1001	cell agglutination protein mam3	4221	-0.260214	3.0363e-280	5.71071e-279	24.49	18.47	7.77	61.51
UV8b_1002	spherulin-1B precursor	789	2.56488	0.500092	0.500118	0	0	0	0.79	GO:0005576(cellular_component:extracellular region); GO:0030145(molecular_function:manganese ion binding); GO:0045735(molecular_function:nutrient reservoir activity)		`
UV8b_1003	hypothetical protein	285	0	1	1	0	0	0	0
UV8b_1004	fungal specific transcription factor	771	2.66633	1.83493e-54	7.28306e-54	1.33	5.8	25.36	26.73
UV8b_1005	hypothetical protein	1221	0.317277	0.249065	0.269474	10.6	102.33	38.63	55.02
UV8b_1006	extracellular elastinolytic metalloproteinase	1923	-0.811083	3.21377e-12	4.93585e-12	2.27	1.56	0.41	3.78	GO:0008233(molecular_function:peptidase activity)
UV8b_1007	cell agglutination protein mam3	6138	-3.13624	0	0	13.76	10.84	2.29	1.2
UV8b_1008	trehalose phosphate synthase	2721	-0.692183	3.55096e-54	1.40162e-53	30.78	76.53	51.59	30.46	GO:0003824(molecular_function:catalytic activity); GO:0016740(molecular_function:transferase activity); GO:0005992(biological_process:trehalose biosynthetic process)
UV8b_1009	branched-chain-amino-acid aminotransferase	1179	-0.894868	6.10207e-13	1.16985e-12	54.38	101.91	78.48	31.51	GO:0009081(biological_process:branched-chain amino acid metabolic process); GO:0004084(molecular_function:branched-chain-amino-acid transaminase activity)
UV8b_1010	hypothetical protein	216	0.862419	0.000398362	0.000499057	30.32	19	306.24	70.67
UV8b_102	protein-tyrosine phosphatase	1674	1.40275	0.503081	0.504014	0.05	0	0.26	0
UV8b_1011	hypothetical protein	2154	0.286283	1.5237e-12	2.35942e-12	20.47	20.26	51.12	17.81
UV8b_1012	ketosteroid isomerase-like protein	879	-0.604503	0.00339489	0.00440639	3.09	12.6	6.86	5.14
UV8b_1013	hypothetical protein	225	-1.49804	1.67333e-06	2.58294e-06	335.7	900.54	1000.6	83.1
UV8b_1014	hypothetical protein	1191	-2.82576	9.35194e-20	2.12109e-19	10.08	9.58	5.09	0.46
UV8b_1015	hypothetical protein	471	1.90275	0.500891	0.501209	0.17	0	1.74	0
UV8b_1016	interferon-induced GTP-binding protein mx	2460	-0.867287	1.1915e-08	1.99508e-08	27.91	71.6	68.64	14.7
UV8b_1017	hypothetical protein	405	0	1	1	0	0	0	0
UV8b_1018	hypothetical protein	906	-0.160691	0.0106009	0.0132943	10.46	12.33	20.2	8.38
UV8b_1019	GRAM domain-containing protein	3432	-0.854496	7.00369e-38	2.18844e-37	9.28	21.25	11.66	8.59
UV8b_1020	hypothetical protein	1584	1.08799	2.79168e-97	9.46321e-97	19.23	38.06	80.74	63.82
UV8b_103	DNA damage response protein	1740	0.0901832	1.38928e-16	2.31302e-16	17.88	30.34	48.42	19.14	GO:0044238(biological_process:primary metabolic process); GO:0033554(biological_process:cellular response to stress); GO:0044260(biological_process:cellular macromolecule metabolic process); GO:0004402(molecular_function:histone acetyltransferase activity); GO:0006355(biological_process:regulation of transcription, DNA-templated); GO:0016740(molecular_function:transferase activity); GO:0016573(bi…
UV8b_1021	hypothetical protein	1620	0.397256	0.387521	0.405947	6.75	27.22	20.01	31.99
UV8b_1022	Mitochondrial division protein 1	2103	-0.234265	0.42267	0.439597	13.94	38.83	31.97	21.14
UV8b_1023	chorismate mutase	840	-0.446914	0.299714	0.320777	11.7	38.53	30.9	16.35	GO:0046417(biological_process:chorismate metabolic process); GO:0004106(molecular_function:chorismate mutase activity); GO:0009073(biological_process:aromatic amino acid family biosynthetic process)
UV8b_1024	bcp1	861	-0.88579	0.000645327	0.000883453	13.72	77.19	46.52	16.93	GO:0005783(cellular_component:endoplasmic reticulum); GO:0006611(biological_process:protein export from nucleus); GO:0005634(cellular_component:nucleus); GO:0005635(cellular_component:nuclear envelope); GO:0000055(biological_process:ribosomal large subunit export from nucleus); GO:0015031(biological_process:protein transport)
UV8b_1025	vacuolar protein sorting-associated protein vps17	1653	-0.208029	4.06681e-39	1.2987e-38	20.91	62.6	69.81	25.11	GO:0008565(molecular_function:protein transporter activity); GO:0005628(cellular_component:prospore membrane); GO:0035091(molecular_function:phosphatidylinositol binding); GO:0005829(cellular_component:cytosol); GO:0032266(molecular_function:phosphatidylinositol-3-phosphate binding); GO:0030904(cellular_component:retromer complex); GO:0030905(cellular_component:retromer, tubulation complex); GO:0…
UV8b_1026	putative COP9 signalosome subunit 6 (CsnF)	1995	0.283966	0.00864305	0.0101762	30.56	79.79	93.77	65.3
UV8b_1027	SET domain-containing protein	780	0.618809	0.0541013	0.0636156	1.46	6	3.53	12.04
UV8b_1028	MFS transporter	1470	0.267264	0.0164138	0.0202826	1.31	12.37	1.95	14.76	GO:0016021(cellular_component:integral component of membrane); GO:0016020(cellular_component:membrane); GO:0055085(biological_process:transmembrane transport)
UV8b_1029	integral membrane protein	1194	0.778567	0.000618105	0.000846925	2.12	2.98	2.17	11.13
UV8b_1030	hypothetical protein	327	0	1	1	0	0	0	0	GO:0097159(molecular_function:organic cyclic compound binding); GO:0043167(molecular_function:ion binding); GO:1901363(molecular_function:heterocyclic compound binding); GO:0016491(molecular_function:oxidoreductase activity)
UV8b_104	RNA recognition domain-containing protein	927	-0.76394	1.74383e-21	4.10224e-21	25.15	47.41	67.64	9.54
UV8b_1031	p450 monooxygenase	693	3.35542	0.5	0.5	0	0	0	2.89	GO:0016491(molecular_function:oxidoreductase activity)
UV8b_1032	hypothetical protein	1068	1.96304	0.348343	0.368103	0.05	0.11	0.06	2.03	GO:0005488(molecular_function:binding); GO:0016491(molecular_function:oxidoreductase activity)
UV8b_1033	integral membrane protein	849	1.28365	0.000452964	0.000626118	3.69	8.47	10.96	27.67	GO:0016021(cellular_component:integral component of membrane)
UV8b_1034	putative protein kinase (Lkh1)	2277	0.342038	3.20153e-24	5.95625e-24	35.93	50.84	67.12	56.61	GO:0005737(cellular_component:cytoplasm); GO:0006468(biological_process:protein phosphorylation); GO:0005634(cellular_component:nucleus); GO:0018108(biological_process:peptidyl-tyrosine phosphorylation); GO:0046777(biological_process:protein autophosphorylation); GO:0004674(molecular_function:protein serine/threonine kinase activity); GO:0004713(molecular_function:protein tyrosine kinase activity…
UV8b_1035	l-amino-acid oxidase	492	1.17063	1.58804e-49	3.87214e-49	11.48	19.01	47.02	35.04	GO:0055114(biological_process:oxidation-reduction process); GO:0016491(molecular_function:oxidoreductase activity)
UV8b_1036	beta-1,3-glucanosyltransferase	1551	1.72697	2.90286e-108	1.9116e-107	10.22	15.07	43.32	59.5	GO:0016787(molecular_function:hydrolase activity); GO:0016740(molecular_function:transferase activity); GO:0005886(cellular_component:plasma membrane); GO:0005975(biological_process:carbohydrate metabolic process); GO:0031225(cellular_component:anchored component of membrane)
UV8b_1037	hypothetical protein	441	1.72836	2.30555e-05	3.02045e-05	2.44	3.52	15.37	9.49
UV8b_1038	l-amino-acid oxidase	1671	-3.21698	0.00623516	0.00740742	0.9	0.16	0	0.29
UV8b_1039	l-amino-acid oxidase	414	3.37917	0.5	0.5	0	0	0.49	8.29
UV8b_1040	F-box domain containing protein	3390	0.729915	0.000588572	0.000806882	4.34	11.85	10.57	24.43
UV8b_105	superoxide dismutase	789	-0.8002	2.39595e-13	4.6525e-13	34.03	20.97	31.85	13.04
UV8b_1041	transglutaminase-like superfamily protein	2106	0.704308	0.0470936	0.0529251	7.29	12.2	29.3	12.11
UV8b_1042	UDP-N-acetylglucosamine-dolichyl phosphate N-acetylglucosamine-1-phosphate transferase	1464	0.372481	0.412933	0.427312	10.12	28.66	39.1	21.76	GO:0016021(cellular_component:integral component of membrane); GO:0008963(molecular_function:phospho-N-acetylmuramoyl-pentapeptide-transferase activity)
UV8b_1043	PHD-finger & SET domain containing protein	2736	0.663586	6.95739e-51	2.63226e-50	41.29	29.32	96.92	80.11
UV8b_1044	phosphatidylglycerol/phosphatidylinositol transfer protein precursor	537	-0.043806	2.92541e-108	1.92483e-107	316.88	768.82	386.93	852.45	GO:0000324(cellular_component:fungal-type vacuole)
UV8b_1045	Vacuolar ATP synthase subunit F	372	-0.247182	0.000554444	0.000761826	87.29	217	150.12	142.1	GO:0033180(cellular_component:proton-transporting V-type ATPase, V1 domain); GO:0046961(molecular_function:proton-transporting ATPase activity, rotational mechanism); GO:0015991(biological_process:ATP hydrolysis coupled proton transport)
UV8b_1046	hypothetical protein	1485	0.568007	1.12699e-15	1.88587e-15	5.59	27.67	29.64	26.68	GO:0016021(cellular_component:integral component of membrane)
UV8b_1047	hypothetical protein	2265	0	1	1	0	0	0	0
UV8b_1048	3-isopropylmalate dehydratase	2373	0.0358563	2.88243e-175	1.38852e-174	73.42	172.4	257.78	79.5	GO:0003861(molecular_function:3-isopropylmalate dehydratase activity); GO:0009316(cellular_component:3-isopropylmalate dehydratase complex); GO:0051539(molecular_function:4 iron, 4 sulfur cluster binding); GO:0009098(biological_process:leucine biosynthetic process)
UV8b_1049	putative sna41 protein	4425	0.396089	5.60146e-29	1.10834e-28	33.93	87.28	97.64	82.59
UV8b_1050	putative C6 transcription factor	2427	0.598633	1.72365e-16	3.62331e-16	12.54	31.09	34.73	42.74	GO:0005634(cellular_component:nucleus); GO:0006357(biological_process:regulation of transcription from RNA polymerase II promoter); GO:0008270(molecular_function:zinc ion binding); GO:0000981(molecular_function:RNA polymerase II transcription factor activity, sequence-specific DNA binding); GO:0003677(molecular_function:DNA binding)
UV8b_106	hypothetical protein	1128	-0.343963	0.00248489	0.00320601	4.99	14.49	9.8	8.32
UV8b_1051	putative aflatoxin efflux pump AFLT	1704	-1.37853	4.69682e-16	9.77372e-16	58.7	25.93	43.35	9.69	GO:0016021(cellular_component:integral component of membrane); GO:0055085(biological_process:transmembrane transport)
UV8b_1052	dynamin family protein	2922	-0.0390056	0.0986482	0.110567	3.83	3.38	4.02	4.55
UV8b_1053	hypothetical protein	1605	0.86545	0.0599538	0.0702342	8.5	12.88	12.08	44.67
UV8b_1054	outer membrane autotransporter barrel protein	1095	1.87844	5.24225e-33	1.52504e-32	9.05	10.44	27.57	68.28
UV8b_1055	ATP synthase f1	2295	0.00891313	6.21987e-10	1.08809e-09	15.4	30.85	19.77	30.95	GO:0008233(molecular_function:peptidase activity)
UV8b_1056	prolyl 4-hydroxylase	1476	-0.194611	0.158899	0.172142	5.61	17.99	11.64	12.22	GO:0031418(molecular_function:L-ascorbic acid binding); GO:0005506(molecular_function:iron ion binding); GO:0016705(molecular_function:oxidoreductase activity, acting on paired donors, with incorporation or reduction of molecular oxygen); GO:0055114(biological_process:oxidation-reduction process)
UV8b_1057	hypothetical protein	312	-0.61612	0.227008	0.242299	15.81	17.65	8.1	23.43
UV8b_1058	hypothetical protein	573	-0.811617	4.77173e-77	2.43009e-76	55	28.65	31.23	28
UV8b_1059	hypothetical protein	483	-1.87298	1.24144e-26	3.25095e-26	56.1	28.72	20.6	10.64
UV8b_1060	aspartyl-tRNA synthetase	1692	-0.482199	3.11659e-31	8.8435e-31	56.59	250.37	219.65	71.88	GO:0005737(cellular_component:cytoplasm); GO:0004815(molecular_function:aspartate-tRNA ligase activity); GO:0005829(cellular_component:cytosol); GO:0006422(biological_process:aspartyl-tRNA aminoacylation); GO:0005524(molecular_function:ATP binding)
UV8b_107	hypothetical protein	1284	-0.656469	2.33504e-26	6.08226e-26	23.1	91.43	47.88	36.42
UV8b_1061	1,2-a-D-mannosidase	1545	-1.23646	1.8248e-68	8.4937e-68	67.02	56.16	46.92	21.89	GO:0016798(molecular_function:hydrolase activity, acting on glycosyl bonds)
UV8b_1062	cell wall glycoprotein	1287	0.216146	0.00326368	0.00424214	2.75	3.72	2.76	7.38
UV8b_1063	high-affinity nicotinic acid transporter	1458	0.258155	0.400329	0.418025	14.58	15.26	17.15	24.13	GO:0016021(cellular_component:integral component of membrane); GO:0055085(biological_process:transmembrane transport)
UV8b_1064	FAD dependent oxidoreductase	1251	0.0490946	4.62648e-261	2.89796e-260	79.1	59.43	315.7	22.2
UV8b_1065	hypothetical protein	438	0.800061	1.75442e-07	2.43226e-07	3.48	5.6	8.31	5.62
UV8b_1066	pyruvate dehydrogenase E1 component beta subunit	1155	-0.772083	4.3009e-26	1.11216e-25	80.34	324.78	290.03	63.99	GO:0004739(molecular_function:pyruvate dehydrogenase (acetyl-transferring) activity); GO:0006086(biological_process:acetyl-CoA biosynthetic process from pyruvate); GO:0005967(cellular_component:mitochondrial pyruvate dehydrogenase complex); GO:0006526(biological_process:arginine biosynthetic process); GO:0006542(biological_process:glutamine biosynthetic process); GO:0042645(cellular_component:mit…
UV8b_1067	DEAD/DEAH box RNA helicase	3171	0.0603729	7.35492e-05	0.000105727	2.59	9.62	6.05	8.84	GO:0005829(cellular_component:cytosol); GO:0003724(molecular_function:RNA helicase activity); GO:0070478(biological_process:nuclear-transcribed mRNA catabolic process, 3'-5' exonucleolytic nonsense-mediated decay); GO:0003723(molecular_function:RNA binding); GO:0006401(biological_process:RNA catabolic process); GO:0070481(biological_process:nuclear-transcribed mRNA catabolic process, non-stop dec…
UV8b_1068	DEAD/DEAH box RNA helicase	675	0.242397	0.164366	0.184143	7.77	17.3	17.2	17.83	GO:0005829(cellular_component:cytosol); GO:0003724(molecular_function:RNA helicase activity); GO:0070478(biological_process:nuclear-transcribed mRNA catabolic process, 3'-5' exonucleolytic nonsense-mediated decay); GO:0003723(molecular_function:RNA binding); GO:0006401(biological_process:RNA catabolic process); GO:0070481(biological_process:nuclear-transcribed mRNA catabolic process, non-stop dec…
UV8b_1069	putative chromatin modifying protein 1b	618	0.648835	1.29149e-26	2.47856e-26	96.43	168.35	611.21	100.91	GO:0032511(biological_process:late endosome to vacuole transport via multivesicular body sorting pathway); GO:0005770(cellular_component:late endosome); GO:0005622(cellular_component:intracellular); GO:0007034(biological_process:vacuolar transport); GO:0006623(biological_process:protein targeting to vacuole)
UV8b_1070	decarboxylase family protein	939	0.721551	2.75641e-07	3.80268e-07	2.34	6.02	8.27	5.87
UV8b_108	S-(hydroxymethyl)glutathione dehydrogenase	1362	0.605871	1.02673e-16	2.14175e-16	2.87	9.1	10.92	10.12	GO:0008270(molecular_function:zinc ion binding); GO:0055114(biological_process:oxidation-reduction process); GO:0016491(molecular_function:oxidoreductase activity)
UV8b_1071	putative vitamin B6 transporter	1485	0.961738	5.68008e-12	1.06018e-11	3.26	8.5	11.7	24.99	GO:0031924(molecular_function:vitamin B6 transporter activity); GO:0006810(biological_process:transport); GO:0005215(molecular_function:transporter activity); GO:0016021(cellular_component:integral component of membrane); GO:0016020(cellular_component:membrane); GO:0031919(biological_process:vitamin B6 transport); GO:0005886(cellular_component:plasma membrane); GO:0055085(biological_process:trans…
UV8b_1072	putative choline dehydrogenase	831	1.53883	1.07713e-22	2.59377e-22	6.65	6.51	13	35.41	GO:0050660(molecular_function:flavin adenine dinucleotide binding); GO:0016614(molecular_function:oxidoreductase activity, acting on CH-OH group of donors); GO:0055114(biological_process:oxidation-reduction process)
UV8b_1073	hypothetical protein	402	-2.94619	0.0370057	0.0441191	1.09	1.06	0	0	GO:0050660(molecular_function:flavin adenine dinucleotide binding); GO:0016614(molecular_function:oxidoreductase activity, acting on CH-OH group of donors); GO:0055114(biological_process:oxidation-reduction process)
UV8b_1074	putative choline dehydrogenase	411	-2.30591	4.65231e-16	9.68032e-16	2.33	1.71	0	14.89	GO:0050660(molecular_function:flavin adenine dinucleotide binding); GO:0016614(molecular_function:oxidoreductase activity, acting on CH-OH group of donors); GO:0055114(biological_process:oxidation-reduction process)
UV8b_1075	Transcriptional activator hac1	1143	-0.511668	0	0	118.16	188.78	389.42	39.32	GO:0006357(biological_process:regulation of transcription from RNA polymerase II promoter); GO:0044763(biological_process:single-organism cellular process)
UV8b_1076	Chromosome segregation in meiosis protein 3	834	0.505724	0.00442214	0.00529732	7.7	18.64	26.32	18.31	GO:0009987(biological_process:cellular process)
UV8b_1077	NADH-ubiquinone oxidoreductase 21 kDa subunit	885	0.184628	0.00105555	0.00130295	95.28	298.86	294.83	237.4	GO:0016021(cellular_component:integral component of membrane)
UV8b_1078	NACHT and Ankyrin domain protein	3396	-0.234328	0.200778	0.221201	0.34	1.03	0.91	0.46
UV8b_1079	HET-s domain protein	1560	0.479069	0.453045	0.467936	0.23	0.8	1.17	0.59
UV8b_1080	hypothetical protein	1602	-0.924832	6.75742e-119	4.87118e-118	24.82	72.91	30.62	25.42
UV8b_109	bZIP transcription factor	1044	2.6809	0.00477555	0.00613709	0.19	1.68	2.07	22.09
UV8b_1081	CRE-TRX-1 protein	372	-0.581409	0.179801	0.198869	27.91	42.19	50.34	16.5
UV8b_1082	hypothetical protein	1119	1.16357	1.20396e-19	2.72043e-19	28.14	43.89	66.5	165.61
UV8b_1083	hypothetical protein	471	-1.15459	8.19338e-120	3.32298e-119	29.16	72.22	25.78	25.18	GO:0016021(cellular_component:integral component of membrane); GO:0016020(cellular_component:membrane)
UV8b_1084	hypothetical protein	930	0.150425	2.26628e-11	3.42346e-11	81.4	151.28	214.35	109.41
UV8b_1085	purine transporter	1593	-0.00168451	1.30441e-18	2.23482e-18	30.64	41.61	64.45	39.24	GO:1904823(biological_process:purine nucleobase transmembrane transport); GO:0016021(cellular_component:integral component of membrane); GO:0005345(molecular_function:purine nucleobase transmembrane transporter activity)
UV8b_1086	Isopenicillin N synthase and related dioxygenase	1134	1.07425	5.02447e-89	1.62714e-88	23.94	71.44	148.33	100.07	GO:0055114(biological_process:oxidation-reduction process); GO:0051213(molecular_function:dioxygenase activity)
UV8b_1087	hypothetical protein	1428	0.767185	0.245007	0.260355	0.84	1.95	5.66	1.36
UV8b_1088	hypothetical protein	1542	0.65152	1.36442e-09	1.9794e-09	4.76	41.23	88	17.59
UV8b_1089	hypothetical protein	2643	-0.28046	7.87491e-45	2.75481e-44	138.32	446.67	363.18	147.17
UV8b_1090	CMP/dCMP deaminase, zinc-binding protein	1368	0.837456	1.82497e-55	4.6417e-55	9.35	35.43	50.11	38.85
UV8b_110	hypothetical protein	348	0	1	1	0	0	0	0
UV8b_1091	hypothetical protein	948	-0.172896	0.0628641	0.0701169	15.83	33.88	25.43	25.26
UV8b_1092	hypothetical protein	306	1.01316	0.402367	0.416815	0.58	0.49	3.06	0.57
UV8b_1093	hypothetical protein	513	-2.12749	2.01822e-10	3.59502e-10	12.54	3.58	4.86	1.16
UV8b_1094	hypothetical protein	321	0	1	1	0	0	0	0
UV8b_1095	hypothetical protein	225	0	1	1	0	0	0	0
UV8b_1096	hypothetical protein	237	0	1	1	5.41	0	0	0
UV8b_1097	Rare lipoprotein A (RlpA)-like protein	372	3.2892	0.0180923	0.0209216	0	0.77	8.62	2.06
UV8b_1098	putative maltase MLT3	3018	0.673532	4.0282e-25	7.58527e-25	20.13	90.07	206.4	47.34	GO:0003824(molecular_function:catalytic activity); GO:0005975(biological_process:carbohydrate metabolic process)
UV8b_1099	oligosaccharide transporter, MRT family	1659	1.56116	0	0	79.3	167.44	528.21	346.59	GO:0022891(molecular_function:substrate-specific transmembrane transporter activity); GO:0016021(cellular_component:integral component of membrane); GO:0055085(biological_process:transmembrane transport); GO:0008643(biological_process:carbohydrate transport)
UV8b_1100	benzoate 4-monooxygenase cytochrome P450	1821	1.80281	1.64229e-11	3.02288e-11	15.88	14.63	35	184.56	GO:0016020(cellular_component:membrane); GO:0046872(molecular_function:metal ion binding); GO:0008152(biological_process:metabolic process); GO:0016491(molecular_function:oxidoreductase activity)
UV8b_12	hypothetical protein	180	-0.919723	0.231369	0.253432	37.46	24.09	0	60.9
UV8b_111	hypothetical protein	780	6.37669	8.33664e-06	1.24803e-05	0.07	0	0.73	6.77
UV8b_1101	putative C6 transcription factor	3183	1.9691	3.14937e-34	9.3034e-34	4.96	7.41	13.93	52.76	GO:0006355(biological_process:regulation of transcription, DNA-templated); GO:0046872(molecular_function:metal ion binding); GO:0005488(molecular_function:binding)
UV8b_1102	cation transport ATPase	3267	-1.12554	4.57725e-84	2.46562e-83	47.26	22.39	29.14	13.76
UV8b_1103	hypothetical protein	264	-0.550124	0.227407	0.247784	150.96	81.77	177.93	62.11
UV8b_1104	alpha-amylase A type-3 precursor	1362	0.0963146	7.27691e-16	1.19792e-15	25.66	14.98	40.32	17.91	GO:0016798(molecular_function:hydrolase activity, acting on glycosyl bonds); GO:0008152(biological_process:metabolic process)
UV8b_1105	heterokaryon incompatibility protein	2295	-0.578587	7.48235e-08	1.20613e-07	3.03	9.89	5.31	4.7
UV8b_1106	circumsporozoite protein	2055	0.221874	1.12759e-27	3.00805e-27	155.45	551.54	464.69	452.49
UV8b_1107	hydrophobic surface binding protein A	738	0.220371	0.0517556	0.0609305	190.43	1791.28	1195.24	1424.11
UV8b_1108	putative two-component response regulator SSK1p	366	-3.31384	0.00269565	0.00333435	0.18	6.22	0	0.56	GO:0005737(cellular_component:cytoplasm); GO:0031435(molecular_function:mitogen-activated protein kinase kinase kinase binding); GO:0007234(biological_process:osmosensory signaling via phosphorelay pathway); GO:0000160(biological_process:phosphorelay signal transduction system); GO:0000156(molecular_function:phosphorelay response regulator activity); GO:0004707(molecular_function:MAP kinase activ…
UV8b_1109	serine family amino acid catabolism-related protein	819	0.129243	3.61715e-06	4.84883e-06	38.06	47.19	81.28	39.16
UV8b_1110	hypothetical protein	960	-0.244344	3.66631e-56	1.47688e-55	58.43	210.22	225.78	80.56	GO:0005840(cellular_component:ribosome)
UV8b_112	n-terminal fungal transcription regulatory domain-containing protein	2313	4.88255	2.09431e-91	1.21672e-90	0.35	0.42	6.87	26.32
UV8b_1111	putative two-component response regulator SSK1p	2652	1.09302	1.49158e-175	7.194e-175	15.86	32.79	79.28	48.47	GO:0001932(biological_process:regulation of protein phosphorylation); GO:0000165(biological_process:MAPK cascade); GO:0033554(biological_process:cellular response to stress); GO:0048522(biological_process:positive regulation of cellular process)
UV8b_1112	putative O-methyltransferase	798	0.617827	0.45956	0.474504	7.87	8.19	8.52	18.21	GO:0008171(molecular_function:O-methyltransferase activity); GO:0032259(biological_process:methylation)
UV8b_1113	putative O-methyltransferase	618	1.41766	0.2059	0.225857	0.06	2.03	1.66	5.88
UV8b_1114	hypothetical protein	540	1.1251	0.180434	0.199541	12.35	15.51	15.95	85.55
UV8b_1115	glycosyltransferase family 31 protein	1590	-1.54283	3.72229e-80	1.94626e-79	87.31	131.14	95.69	25.71
UV8b_1116	hypothetical protein	528	0.61258	0.0112105	0.0131693	11.86	2.35	16.26	12.57
UV8b_1117	26S protease regulatory subunit 6B	1266	-0.0418952	5.90764e-69	1.66547e-68	42.37	79.96	111.12	34.17	GO:0005737(cellular_component:cytoplasm); GO:0034399(cellular_component:nuclear periphery); GO:0042802(molecular_function:identical protein binding); GO:0016787(molecular_function:hydrolase activity); GO:0005829(cellular_component:cytosol); GO:0006511(biological_process:ubiquitin-dependent protein catabolic process); GO:0061638(cellular_component:CENP-A containing chromatin); GO:0030163(biologica…
UV8b_1118	hypothetical protein	1515	-0.309041	0.310508	0.325971	29.81	47.72	32	43.33
UV8b_1119	hypothetical protein	411	-2.38369	2.61781e-10	4.64093e-10	8.37	16.43	2.77	0.88
UV8b_1120	DNA methyltransferase DIM-2	3579	-1.01002	5.43144e-14	1.06871e-13	12.96	20.62	16.51	5.77
UV8b_113	hypothetical protein	1089	0.68927	1.7294e-12	3.27626e-12	4.95	14.47	21.4	18.4
UV8b_1121	DNA replication regulator SLD2	1593	0.10906	0.104195	0.11916	3.23	10.83	7.97	9.58
UV8b_1122	ring finger domain protein	1119	1.14269	2.35909e-33	4.8985e-33	10.03	13.01	33.58	27.91
UV8b_1123	DASH subunit SPC34	735	0.611498	3.48091e-32	7.14346e-32	19.12	40.15	64.97	51.17	GO:0044446(cellular_component:intracellular organelle part); GO:0043232(cellular_component:intracellular non-membrane-bounded organelle)
UV8b_1124	hypothetical protein	411	1.95865	0.500002	0.500002	0.48	0	0	4.71
UV8b_1125	putative capsule associated protein	2019	-0.247704	0.228389	0.243612	19.61	54.28	31.17	41.92	GO:0016740(molecular_function:transferase activity); GO:0016020(cellular_component:membrane)
UV8b_1126	hypothetical protein	1812	0.489916	3.50458e-15	5.68981e-15	13.12	63.92	44.13	32.91	GO:0008168(molecular_function:methyltransferase activity); GO:0032259(biological_process:methylation)
UV8b_1127	vacuolar protein sorting-associated protein VPS4	651	-0.254949	0.39429	0.412487	14.74	45.2	51.09	22.96	GO:0032511(biological_process:late endosome to vacuole transport via multivesicular body sorting pathway); GO:0016125(biological_process:sterol metabolic process); GO:0005783(cellular_component:endoplasmic reticulum); GO:0045053(biological_process:protein retention in Golgi apparatus); GO:0051260(biological_process:protein homooligomerization); GO:0070676(biological_process:intralumenal vesicle f…
UV8b_1128	vacuolar protein sorting-associated protein VPS4	657	-0.323342	0.325374	0.340982	11.98	17.04	12.26	15.97	GO:0032511(biological_process:late endosome to vacuole transport via multivesicular body sorting pathway); GO:0016125(biological_process:sterol metabolic process); GO:0005783(cellular_component:endoplasmic reticulum); GO:0045053(biological_process:protein retention in Golgi apparatus); GO:0051260(biological_process:protein homooligomerization); GO:0070676(biological_process:intralumenal vesicle f…
UV8b_1129	putative prefoldin subunit 6	450	-0.513479	1.39664e-13	2.20995e-13	20.99	52.72	30.73	31.01
UV8b_1130	endosome-associated ubiquitin isopeptidase (AmsH)	1641	0.0288007	0.283591	0.306517	11.06	19.84	20.51	17.39	GO:0044267(biological_process:cellular protein metabolic process); GO:0012505(cellular_component:endomembrane system); GO:0045324(biological_process:late endosome to vacuole transport); GO:0006508(biological_process:proteolysis); GO:0031410(cellular_component:cytoplasmic vesicle)
UV8b_114	putative glycosyl hydrolase	1371	0.158987	1.31756e-05	1.73762e-05	19.72	71.77	80.16	48.03	GO:0016021(cellular_component:integral component of membrane); GO:0016052(biological_process:carbohydrate catabolic process); GO:0008496(molecular_function:mannan endo-1,6-alpha-mannosidase activity)
UV8b_1131	aldehyde dehydrogenase	1554	0.227394	0.00626005	0.00743475	7.13	16.68	23.91	10.76	GO:0016620(molecular_function:oxidoreductase activity, acting on the aldehyde or oxo group of donors, NAD or NADP as acceptor); GO:0055114(biological_process:oxidation-reduction process)
UV8b_1132	putative fatty acid oxygenase	3420	-0.0850918	0	0	47.27	54.02	20.82	196.82	GO:0020037(molecular_function:heme binding); GO:0016705(molecular_function:oxidoreductase activity, acting on paired donors, with incorporation or reduction of molecular oxygen); GO:0006979(biological_process:response to oxidative stress); GO:0098869(biological_process:cellular oxidant detoxification); GO:0005506(molecular_function:iron ion binding); GO:0004601(molecular_function:peroxidase activ…
UV8b_1133	cystathionine beta-lyase	1899	-0.0833954	1.04541e-13	1.66569e-13	8.34	12.36	8.3	16.36
UV8b_1134	putative flavin containing polyamine oxidase	1593	0.129748	0.0602066	0.0705198	11.89	14.24	13.93	14.98	GO:0055114(biological_process:oxidation-reduction process); GO:0016491(molecular_function:oxidoreductase activity)
UV8b_1135	hypothetical protein	300	0.044684	0.34095	0.371305	15.76	80.94	71.45	48.33
UV8b_1136	gluconolactonase precursor	1059	-0.611305	3.08822e-11	4.65087e-11	11.48	16.14	16.98	15.29
UV8b_1137	FLOculation protein FLO1	1041	-1.02599	1.12309e-06	1.74527e-06	6.74	9.07	5.98	3.64
UV8b_1138	agglutinin-like protein	933	-0.822918	0.000860607	0.00106582	16.36	7.91	3.61	24.87
UV8b_1139	cell agglutination protein mam3	1527	-2.98008	0.0418044	0.0472159	2.11	0.43	0	2.09
UV8b_1140	putative 3-ketoacyl-acyl carrier protein reductase	918	-0.624886	0.00119816	0.00147462	4.8	11.63	5.59	6.96
UV8b_115	endo-1,4-beta-xylanase	966	2.20043	0.106712	0.117492	0.11	0	0.52	0.2	GO:0016798(molecular_function:hydrolase activity, acting on glycosyl bonds); GO:0008152(biological_process:metabolic process)
UV8b_1141	hydroxyisocaproate dehydrogenase	1101	-0.852377	1.80431e-13	2.84409e-13	37.41	29.38	19.9	30.82	GO:0047964(molecular_function:glyoxylate reductase activity); GO:0016616(molecular_function:oxidoreductase activity, acting on the CH-OH group of donors, NAD or NADP as acceptor); GO:0051287(molecular_function:NAD binding); GO:0005634(cellular_component:nucleus); GO:0005739(cellular_component:mitochondrion); GO:0009436(biological_process:glyoxylate catabolic process); GO:0055114(biological_proces…
UV8b_1142	C6 transcription factor	1221	-3.8634	0.0308325	0.035145	3.89	3.07	0	3.17	GO:0005488(molecular_function:binding)
UV8b_1143	C6 transcription factor	981	-0.408247	0.204795	0.219333	19.67	13.56	13.85	16.56	GO:0005634(cellular_component:nucleus); GO:0008270(molecular_function:zinc ion binding); GO:0006351(biological_process:transcription, DNA-templated); GO:0003677(molecular_function:DNA binding)
UV8b_1144	putative MFS transporter	1665	0.43831	8.71136e-19	1.93113e-18	2.2	17.48	6.49	31.54	GO:0016021(cellular_component:integral component of membrane); GO:0055085(biological_process:transmembrane transport)
UV8b_1145	glucan endo-1,3-beta-glucosidase	1353	0.385405	0.211971	0.232287	0.41	1.25	0.82	1.94
UV8b_1146	BAR domain containing protein	1257	0.491423	0.00010304	0.00013178	21.09	54.04	85.89	48.14	GO:0005737(cellular_component:cytoplasm)
UV8b_1147	cyclin CCL1	1059	0.660409	1.92579e-34	4.04984e-34	11.56	22.86	35.44	28.92	GO:0045859(biological_process:regulation of protein kinase activity); GO:0070816(biological_process:phosphorylation of RNA polymerase II C-terminal domain); GO:0070985(cellular_component:TFIIK complex); GO:0005739(cellular_component:mitochondrion); GO:0016538(molecular_function:cyclin-dependent protein serine/threonine kinase regulator activity); GO:0010971(biological_process:positive regulation …
UV8b_1148	hypothetical protein	1056	1.0004	0.391021	0.409341	1.23	0.86	1.45	4.61
UV8b_1149	hypothetical protein	960	0.525249	0.140257	0.157667	3.65	2.27	3.22	8.75
UV8b_1150	hypothetical protein	708	-0.662675	0.0479754	0.0567092	2	2.02	3.75	0.65
UV8b_116	hypothetical protein	1737	-0.216565	0.00181752	0.00221926	14.72	41.61	22.82	34.73
UV8b_1151	putative glutamate N-acetyltransferase precursor	1341	0.542409	1.95889e-36	4.19648e-36	44.97	78.25	115.97	97.7	GO:0005759(cellular_component:mitochondrial matrix); GO:0004042(molecular_function:acetyl-CoA:L-glutamate N-acetyltransferase activity); GO:0006526(biological_process:arginine biosynthetic process); GO:0004358(molecular_function:glutamate N-acetyltransferase activity)
UV8b_1152	imidazoleglycerol-phosphate dehydratase	690	-0.186784	2.65625e-12	5.00431e-12	27.69	87.44	95.57	36.31	GO:0004424(molecular_function:imidazoleglycerol-phosphate dehydratase activity); GO:0000105(biological_process:histidine biosynthetic process); GO:0005829(cellular_component:cytosol); GO:0005634(cellular_component:nucleus)
UV8b_1153	putative anaphase control protein cut9	1854	0.821286	1.22827e-20	2.84252e-20	9.76	18.47	26.47	32.73	GO:0032297(biological_process:negative regulation of DNA-dependent DNA replication initiation); GO:0045842(biological_process:positive regulation of mitotic metaphase/anaphase transition); GO:0005829(cellular_component:cytosol); GO:0031145(biological_process:anaphase-promoting complex-dependent catabolic process); GO:0016567(biological_process:protein ubiquitination); GO:0004842(molecular_functio…
UV8b_1154	hypothetical protein	1695	0.684587	0.00399603	0.00515814	2.13	3.11	4.42	5.72
UV8b_1155	acetoacetyl-CoA synthase	2091	0.313531	0.00211427	0.00278319	19.57	17.99	21.55	37.43	GO:0003824(molecular_function:catalytic activity); GO:0016021(cellular_component:integral component of membrane); GO:0030729(molecular_function:acetoacetate-CoA ligase activity); GO:0008152(biological_process:metabolic process); GO:0006629(biological_process:lipid metabolic process)
UV8b_1156	phosphatidylinositol kinase	11526	0.672048	8.69595e-32	2.49005e-31	7.28	12.58	13.84	48.86	GO:0016310(biological_process:phosphorylation); GO:0016301(molecular_function:kinase activity); GO:0016573(biological_process:histone acetylation); GO:0000123(cellular_component:histone acetyltransferase complex)
UV8b_1157	putative disease resistance protein Aig2	498	1.32585	1.41142e-70	6.70491e-70	9.52	33.64	35.4	51.42
UV8b_1158	putative ceramide glucosyltransferase	1611	0.272685	6.09741e-07	9.55598e-07	13.27	45.25	42.22	39.4	GO:0016021(cellular_component:integral component of membrane); GO:0016740(molecular_function:transferase activity)
UV8b_1159	putative tRNA-splicing endonuclease subunit Sen2	1677	0.520912	7.92051e-34	1.65202e-33	16.35	86.21	91.61	76.6	GO:0004518(molecular_function:nuclease activity); GO:0090305(biological_process:nucleic acid phosphodiester bond hydrolysis); GO:0044424(cellular_component:intracellular part); GO:0016070(biological_process:RNA metabolic process)
UV8b_1160	gamma-butyrobetaine dioxygenase	1773	0.576545	4.09089e-07	5.62212e-07	19.89	61.46	128.26	38.43	GO:0016491(molecular_function:oxidoreductase activity)
UV8b_117	hypothetical protein	717	-6.77575	0	0	468.54	0.79	1.26	6.54
UV8b_1161	SGT1 and CS domain containing protein	1788	-0.663826	0	0	62.77	105.43	220.4	17.99
UV8b_1162	oxidosqualene:lanosterol cyclase	1980	-1.01086	9.69051e-41	3.18003e-40	18.92	63.1	34.86	15.91	GO:0016866(molecular_function:intramolecular transferase activity)
UV8b_1163	meiosis-specific topoisomerase spo11	534	0.996722	2.66702e-05	3.90906e-05	3.81	10.34	12.81	21.12
UV8b_1164	ankyrin repeat containing protein YAR1	555	-1.09559	0.149129	0.166921	23.48	97.2	69.07	15.5	GO:0005737(cellular_component:cytoplasm); GO:0042274(biological_process:ribosomal small subunit biogenesis); GO:0005829(cellular_component:cytosol); GO:0051082(molecular_function:unfolded protein binding); GO:0000056(biological_process:ribosomal small subunit export from nucleus); GO:0006970(biological_process:response to osmotic stress); GO:0034599(biological_process:cellular response to oxidati…
UV8b_1165	phospholipase A2	1662	-2.06377	0.305914	0.326744	18.09	63.62	48.5	2.62	GO:0009395(biological_process:phospholipid catabolic process); GO:0005634(cellular_component:nucleus); GO:0016042(biological_process:lipid catabolic process); GO:0003847(molecular_function:1-alkyl-2-acetylglycerophosphocholine esterase activity); GO:0034599(biological_process:cellular response to oxidative stress); GO:0005829(cellular_component:cytosol)
UV8b_1166	hypothetical protein	627	0.188543	0.289194	0.306824	6.59	4.56	10.44	6.04
UV8b_1167	Amino-acid permease inda1	1740	0.307698	0.2424	0.257689	28.06	125.33	90.89	90.05	GO:0016020(cellular_component:membrane); GO:0055085(biological_process:transmembrane transport); GO:0003333(biological_process:amino acid transmembrane transport); GO:0006865(biological_process:amino acid transport); GO:0015171(molecular_function:amino acid transmembrane transporter activity); GO:0016021(cellular_component:integral component of membrane)
UV8b_1168	alkaline serine protease	1839	1.63154	1.1777e-58	4.90531e-58	5.35	8.42	17.45	37.83
UV8b_1169	transport protein sec13	813	0.171038	0.0548081	0.0613509	16.12	10.9	25.71	13.95
UV8b_1170	hypothetical protein	738	0.689368	1.80361e-06	2.43968e-06	22.04	63.75	118.98	57.35
UV8b_118	hypothetical protein	513	-3.68885	6.40342e-114	4.43266e-113	57.56	58.9	18.54	1.64
UV8b_1171	putative lipase	1848	0.985868	1.4893e-37	4.62781e-37	5.88	18.87	24.1	34.89	GO:0016787(molecular_function:hydrolase activity)
UV8b_1172	putative lipase	1062	4.79013	0.5	0.5	0	0	0	11.43	GO:0016787(molecular_function:hydrolase activity)
UV8b_1173	hypothetical protein	2895	-0.8745	1.13465e-08	1.90151e-08	4.35	10.73	6.64	3.46
UV8b_1174	WSC domain containing protein	1653	-3.61448	0	0	10.4	58.41	3.4	3.37
UV8b_1175	UBA/TS-N domain-containing protein	2793	-0.343721	0.0055124	0.00705627	11.77	28.64	26.45	12.81
UV8b_1176	ubiquitin-conjugating enzyme	732	-0.33152	3.57061e-21	8.33957e-21	145.96	122.63	247.94	81.71	GO:0005524(molecular_function:ATP binding)
UV8b_1177	DUF1640-domain-containing protein	864	1.73329	0	0	63.43	121.66	385.16	347.93	GO:0016020(cellular_component:membrane)
UV8b_1178	glyoxylate reductase	1020	-0.104657	6.18248e-08	1.0123e-07	50.01	50.42	71.05	42.57	GO:0044424(cellular_component:intracellular part); GO:0008152(biological_process:metabolic process)
UV8b_1179	hypothetical protein	300	0	1	1	0	0	0	0	GO:0016874(molecular_function:ligase activity); GO:0005524(molecular_function:ATP binding)
UV8b_1180	adenosylhomocysteinase	1350	-1.01335	0	0	444.58	295.01	243.77	211.67	GO:0004013(molecular_function:adenosylhomocysteinase activity); GO:0006656(biological_process:phosphatidylcholine biosynthetic process); GO:0006730(biological_process:one-carbon metabolic process); GO:0019510(biological_process:S-adenosylhomocysteine catabolic process); GO:0006641(biological_process:triglyceride metabolic process)
UV8b_119	fungal transcriptional regulatory protein	1482	-0.549679	1.19215e-05	1.76131e-05	3.6	9.1	5.11	4.61	GO:0006355(biological_process:regulation of transcription, DNA-templated)
UV8b_1181	eukaryotic translation initiation factor 3 subunit 3	1023	-0.936764	7.79313e-80	4.06663e-79	56.93	295.98	147.33	77.8	GO:0005852(cellular_component:eukaryotic translation initiation factor 3 complex); GO:0016282(cellular_component:eukaryotic 43S preinitiation complex); GO:0005634(cellular_component:nucleus); GO:0033290(cellular_component:eukaryotic 48S preinitiation complex); GO:0001731(biological_process:formation of translation preinitiation complex); GO:0006413(biological_process:translational initiation); GO…
UV8b_1182	UPF0643 protein	651	0.0294712	2.43925e-165	1.13827e-164	102.33	84.62	205	77.77	GO:0006413(biological_process:translational initiation); GO:0003743(molecular_function:translation initiation factor activity)
UV8b_1183	putative mitochondrial carrier protein	1050	-3.18792	0.0186043	0.0226556	0.07	0.44	0	0
UV8b_1184	5-azacytidine resistance protein azr1	1410	0.769288	1.09021e-72	3.15798e-72	12.1	33.19	85.01	20.69	GO:0043231(cellular_component:intracellular membrane-bounded organelle); GO:0004721(molecular_function:phosphoprotein phosphatase activity)
UV8b_1185	succinate dehydrogenase iron-sulfur protein precursor	807	0.264877	6.14963e-34	1.28402e-33	330.77	978.18	1521.9	690.57	GO:0051538(molecular_function:3 iron, 4 sulfur cluster binding); GO:0051539(molecular_function:4 iron, 4 sulfur cluster binding); GO:0051537(molecular_function:2 iron, 2 sulfur cluster binding); GO:0005743(cellular_component:mitochondrial inner membrane); GO:0006099(biological_process:tricarboxylic acid cycle); GO:0008177(molecular_function:succinate dehydrogenase (ubiquinone) activity); GO:00468…
UV8b_1186	pH-response regulator protein palC	1452	0.555054	1.08561e-09	1.88372e-09	14.95	31.18	33.25	55.24
UV8b_1187	glucosyltransferase	2076	-1.43612	1.06603e-34	3.18024e-34	1.59	16.41	4.16	3.35	GO:0016758(molecular_function:transferase activity, transferring hexosyl groups); GO:0016021(cellular_component:integral component of membrane); GO:0005789(cellular_component:endoplasmic reticulum membrane)
UV8b_1188	hypothetical protein	966	0.283523	0.310653	0.331265	2.79	9.45	9.23	11.28
UV8b_1189	60S acidic ribosomal protein P2	339	-1.47194	0	0	240.34	2154.21	916.4	258.88	GO:0003735(molecular_function:structural constituent of ribosome); GO:0006414(biological_process:translational elongation); GO:0005840(cellular_component:ribosome)
UV8b_1190	chromatin SPT2	1119	0.827226	2.42734e-07	3.35515e-07	46.2	59.75	177.59	72.11
UV8b_120	monoamine oxidase n	1458	-0.388263	6.44556e-19	1.43411e-18	8.37	41.53	31.04	5.14	GO:0055114(biological_process:oxidation-reduction process); GO:0016491(molecular_function:oxidoreductase activity)
UV8b_1191	nuclear fragile X mental retardation-interacting protein 1	1929	0.697386	3.03634e-10	4.47136e-10	16.28	29.72	59.76	32.53
UV8b_1192	DNA-directed rna polymerase III 25 kD polypeptide	657	0.00671226	0.922032	0.948856	16.13	33.67	40.46	29.47	GO:0003899(molecular_function:DNA-directed RNA polymerase activity); GO:0006384(biological_process:transcription initiation from RNA polymerase III promoter); GO:0042797(biological_process:tRNA transcription from RNA polymerase III promoter); GO:0006351(biological_process:transcription, DNA-templated); GO:0005666(cellular_component:DNA-directed RNA polymerase III complex)
UV8b_1193	DUF850 domain protein	783	0.492493	2.14275e-13	3.3715e-13	23.34	87.86	109.1	81.61	GO:0016021(cellular_component:integral component of membrane)
UV8b_1194	putative signal peptidase complex component	678	-0.00418623	0.000166151	0.00022421	43.77	141.38	138.32	94.95	GO:0006508(biological_process:proteolysis); GO:0016020(cellular_component:membrane); GO:0044425(cellular_component:membrane part)
UV8b_1195	hypothetical protein	3516	-0.180605	7.84683e-05	0.000112612	7.65	23.14	20.91	11.8
UV8b_1196	putative F1F0 ATP synthase assembly protein Atp11	1014	0.255345	0.0772204	0.0852671	26.46	58.4	79.16	44.84
UV8b_1197	4-coumarate-CoA ligase 2	1647	-0.461176	1.39843e-10	2.07676e-10	36.04	49.36	32.61	38.47	GO:0003824(molecular_function:catalytic activity); GO:0016874(molecular_function:ligase activity); GO:0008152(biological_process:metabolic process)
UV8b_1198	hypothetical protein	1947	0	1	1	0	0	0	0
UV8b_1199	Peroxisomal biogenesis factor 6	4164	-0.241573	3.80927e-06	5.10293e-06	10.32	24.13	17.15	16.78	GO:0001302(biological_process:replicative cell aging); GO:0005829(cellular_component:cytosol); GO:0005777(cellular_component:peroxisome); GO:0016562(biological_process:protein import into peroxisome matrix, receptor recycling); GO:0016887(molecular_function:ATPase activity); GO:0046982(molecular_function:protein heterodimerization activity); GO:0005524(molecular_function:ATP binding)
UV8b_1200	hypothetical protein	1179	0.0983247	4.7835e-08	6.7284e-08	27.49	84.39	89.01	52.04
UV8b_13	NADH:ubiquinone oxidoreductase kD subunit	411	0.00568204	1.42325e-27	2.76432e-27	117.13	406.97	447.72	193.19	GO:0008137(molecular_function:NADH dehydrogenase (ubiquinone) activity); GO:0016020(cellular_component:membrane); GO:0055114(biological_process:oxidation-reduction process); GO:0009055(molecular_function:electron carrier activity)
UV8b_121	choline transport protein	1527	0.509591	1.49563e-17	2.51981e-17	12.91	30.6	42.26	32.77	GO:0016020(cellular_component:membrane)
UV8b_1201	hypothetical protein	471	0.291793	1.1568e-85	3.65489e-85	1238.26	2431.27	3952.96	1627.76
UV8b_1202	putative alpha-xylosidase	2424	-0.462816	0.0369582	0.0418979	5.91	11.81	7.03	9.51	GO:0005975(biological_process:carbohydrate metabolic process); GO:0004553(molecular_function:hydrolase activity, hydrolyzing O-glycosyl compounds)
UV8b_1203	hydroxyacyl-thioester dehydratase-like protein	1578	0.0402416	2.67505e-58	1.10714e-57	39.13	60.74	37.94	102.64
UV8b_1204	phosphoethanolamine transferase class O	3216	0.452345	3.98941e-07	6.32868e-07	11.57	33.29	31.31	40.42	GO:0016021(cellular_component:integral component of membrane); GO:0051377(molecular_function:mannose-ethanolamine phosphotransferase activity); GO:0003824(molecular_function:catalytic activity); GO:0016740(molecular_function:transferase activity); GO:0008152(biological_process:metabolic process); GO:0006506(biological_process:GPI anchor biosynthetic process)
UV8b_1205	cytochrome b562	2505	-0.0936425	0.0253433	0.0307833	1060.73	1694.8	1551.45	1122.78
UV8b_1206	putative 60S ribosome biogenesis protein Mak11	1491	-0.141633	0.0167336	0.020655	11.4	58.25	44.89	28.85	GO:0016020(cellular_component:membrane); GO:0000463(biological_process:maturation of LSU-rRNA from tricistronic rRNA transcript (SSU-rRNA, 5.8S rRNA, LSU-rRNA)); GO:0000466(biological_process:maturation of 5.8S rRNA from tricistronic rRNA transcript (SSU-rRNA, 5.8S rRNA, LSU-rRNA)); GO:0000027(biological_process:ribosomal large subunit assembly)
UV8b_1207	serine/threonine protein kinase	3000	0.29472	0.000260787	0.000365633	11.67	24.54	24.66	27.49
UV8b_1208	hypothetical protein	261	1.41757	0.00308291	0.00401383	3.04	2.62	4.33	15.34
UV8b_1209	hypothetical protein	231	3.54759	1.24316e-06	1.92804e-06	0.75	1.21	2.14	86.63
UV8b_1210	glucoamylase	2229	1.03528	4.98321e-151	4.58725e-150	16.49	17.95	21.48	82.66	GO:0005634(cellular_component:nucleus); GO:0008270(molecular_function:zinc ion binding); GO:0006351(biological_process:transcription, DNA-templated); GO:0003677(molecular_function:DNA binding)
UV8b_122	hisactophilin c49s mutant phototropin phy3 fusion protein	2529	0.286645	0.189631	0.209151	2.68	10.76	6.13	8.44	GO:0007165(biological_process:signal transduction)
UV8b_1211	putative ABC transporter	1875	-8.9977	7.75387e-74	2.97553e-73	11.99	0	0	0	GO:0016021(cellular_component:integral component of membrane); GO:0005524(molecular_function:ATP binding); GO:0016887(molecular_function:ATPase activity)
UV8b_1212	INSIG domain-containing protein	1173	0.908076	3.76851e-11	5.66675e-11	15.82	39.47	140.6	61.36
UV8b_1213	hypothetical protein	246	0	1	1	0	0	0	0
UV8b_1214	hypothetical protein	402	-3.95364	0.000859864	0.0011333	0.45	4.26	0	0
UV8b_1215	ATP-dependent protease	1869	-0.255403	1.46184e-05	2.16774e-05	19.17	46.85	46.07	22.64	GO:0004176(molecular_function:ATP-dependent peptidase activity); GO:0006508(biological_process:proteolysis); GO:0008233(molecular_function:peptidase activity); GO:0046872(molecular_function:metal ion binding); GO:0008270(molecular_function:zinc ion binding)
UV8b_1216	hypothetical protein	2121	1.46525	4.3916e-14	8.66935e-14	1.62	2.22	5.2	7.77
UV8b_1217	dephospho-CoA kinase	825	-0.0358727	2.16676e-07	3.17246e-07	13	33.86	39.56	18.09	GO:0016310(biological_process:phosphorylation); GO:0016021(cellular_component:integral component of membrane); GO:0004140(molecular_function:dephospho-CoA kinase activity); GO:0005524(molecular_function:ATP binding); GO:0015937(biological_process:coenzyme A biosynthetic process)
UV8b_1218	putative cyanate lyase	495	0.358262	3.67738e-05	4.78278e-05	49.64	224.46	277.66	148	GO:0008824(molecular_function:cyanate hydratase activity); GO:0009439(biological_process:cyanate metabolic process); GO:0003677(molecular_function:DNA binding)
UV8b_1219	glycosyl hydrolase	2013	1.18855	5.91216e-28	1.5831e-27	6.01	14.4	17.65	33.24	GO:0016798(molecular_function:hydrolase activity, acting on glycosyl bonds)
UV8b_1220	hypothetical protein	1134	-0.581412	0.0698724	0.0811986	6.01	25.4	19.45	7.16
UV8b_123	hypothetical protein	447	-0.690137	0.0405095	0.0482924	7.38	29.81	28.19	6.42
UV8b_1221	hypothetical protein	321	0	1	1	0	0	0	0
UV8b_1222	mitochondrial import inner membrane translocase subunit tim23	681	-1.06734	0.00011103	0.000158329	7.16	26.32	27.7	3.09	GO:0005737(cellular_component:cytoplasm); GO:0016021(cellular_component:integral component of membrane); GO:0030943(molecular_function:mitochondrion targeting sequence binding); GO:0015266(molecular_function:protein channel activity); GO:0030150(biological_process:protein import into mitochondrial matrix)
UV8b_1223	hypothetical protein	1563	0.689011	6.42833e-21	1.14373e-20	8.18	25.39	30.29	19.32
UV8b_1224	hypothetical protein	228	-1.48436	0.194051	0.213509	11.07	44.64	47.63	2.97
UV8b_1225	hypothetical protein	255	0.896886	0.0423066	0.0499936	8.8	22.05	38.11	32.21
UV8b_1226	CCR4-NOT transcription complex subunit 7	1470	0.541986	0.016347	0.0189699	14	54.07	94.25	34.43	GO:0005737(cellular_component:cytoplasm); GO:0006368(biological_process:transcription elongation from RNA polymerase II promoter); GO:0043229(cellular_component:intracellular organelle); GO:0006357(biological_process:regulation of transcription from RNA polymerase II promoter); GO:0032991(cellular_component:macromolecular complex)
UV8b_1227	negative regulation of gluconeogenesis	1218	1.857	0	0	29.98	27.66	112.23	163.72	GO:0043161(biological_process:proteasome-mediated ubiquitin-dependent protein catabolic process); GO:0005829(cellular_component:cytosol); GO:0005634(cellular_component:nucleus); GO:0016567(biological_process:protein ubiquitination); GO:0043066(biological_process:negative regulation of apoptotic process); GO:0034657(cellular_component:GID complex); GO:0045721(biological_process:negative regulation…
UV8b_1228	hypothetical protein	405	0.131154	0.00496411	0.00637425	4.69	10.03	4.65	20.23
UV8b_1229	helix-loop-helix DNA binding protein	942	0.95611	3.98989e-69	1.12845e-68	12.46	20.44	40.36	31.47	GO:0044711(biological_process:single-organism biosynthetic process); GO:0006357(biological_process:regulation of transcription from RNA polymerase II promoter); GO:0044763(biological_process:single-organism cellular process); GO:0005488(molecular_function:binding)
UV8b_1230	Ydr124wp-like protein	1863	-0.142213	1.19097e-18	2.04222e-18	9.34	35.45	14.84	31.33
UV8b_124	DEAH-box RNA helicase	3426	-0.467573	8.26329e-05	0.000118546	2.63	8.9	8.51	2.71	GO:0008026(molecular_function:ATP-dependent helicase activity); GO:0005524(molecular_function:ATP binding); GO:0003676(molecular_function:nucleic acid binding)
UV8b_1231	multidrug resistance-associated protein 1	4680	-0.647554	1.5879e-138	1.34346e-137	19.15	21.39	44.03	5.79	GO:0005794(cellular_component:Golgi apparatus); GO:0042626(molecular_function:ATPase activity, coupled to transmembrane movement of substances); GO:0015431(molecular_function:glutathione S-conjugate-exporting ATPase activity); GO:0098849(biological_process:cellular detoxification of cadmium ion); GO:0015127(molecular_function:bilirubin transmembrane transporter activity); GO:0016021(cellular_comp…
UV8b_1232	Esterase/lipase	843	-0.0418082	3.41278e-19	6.11798e-19	18.85	46.91	57.42	23.46
UV8b_1233	HEAT repeat protein	3105	0.483976	0.37125	0.390468	3.44	7.85	6.86	12.73
UV8b_1234	NADH pyrophosphatase	657	0.281395	0.0179695	0.0207948	8.72	18.24	21.5	21.29	GO:0016787(molecular_function:hydrolase activity); GO:0044444(cellular_component:cytoplasmic part); GO:0043231(cellular_component:intracellular membrane-bounded organelle)
UV8b_1235	NADH pyrophosphatase	627	0.0838051	6.33584e-06	8.43037e-06	8.03	20.86	33.46	9.68	GO:0005737(cellular_component:cytoplasm)
UV8b_1236	PQ loop repeat protein	1269	1.17575	4.67068e-42	1.57152e-41	3.48	11.77	19.2	22.45	GO:0016020(cellular_component:membrane)
UV8b_1237	hypothetical protein	1764	0.562727	0.0742361	0.0859893	36.68	45.44	49.5	107.61
UV8b_1238	putative SUMO activating enzyme (AosA)	1470	-0.0898388	5.18451e-06	7.83017e-06	13.27	31.7	33.19	20.65	GO:0019948(molecular_function:SUMO activating enzyme activity); GO:0005829(cellular_component:cytosol); GO:0031510(cellular_component:SUMO activating enzyme complex); GO:0008641(molecular_function:small protein activating enzyme activity); GO:0006464(biological_process:cellular protein modification process); GO:0016925(biological_process:protein sumoylation)
UV8b_1239	hypothetical protein	471	0	1	1	0	0	0	0
UV8b_1240	hypothetical protein	3558	0.71882	4.12634e-20	9.46284e-20	3.61	5.86	8.4	10.16
UV8b_125	hypothetical protein	516	1.37958	2.43178e-15	3.96846e-15	2.27	3.94	19.43	8.03
UV8b_1241	hypothetical protein	1071	0.748186	2.32748e-10	3.43325e-10	30.28	60.7	125.97	64.59
UV8b_1242	histone H3 lysine 36 (K36) methyltransferase	2733	1.12516	6.78477e-34	1.99598e-33	10.53	14.43	21.31	44.13	GO:0010452(biological_process:histone H3-K36 methylation); GO:0006354(biological_process:DNA-templated transcription, elongation); GO:0006355(biological_process:regulation of transcription, DNA-templated); GO:0046975(molecular_function:histone methyltransferase activity (H3-K36 specific)); GO:0003677(molecular_function:DNA binding); GO:0005694(cellular_component:chromosome); GO:0005634(cellular_c…
UV8b_1243	cell wall protein	558	3.38031	6.50332e-20	1.48143e-19	5.15	7.17	7.73	455.39
UV8b_1244	hypothetical protein	231	6.02794	0.000109077	0.000155629	0	0	27.08	85.82
UV8b_1245	hypothetical protein	660	4.49819	2.49219e-86	1.37456e-85	6.15	3.52	22.94	681.6
UV8b_1246	4-aminobutyrate aminotransferase	1536	1.12343	5.85906e-110	3.91419e-109	49.2	86.1	122.61	250.5	GO:0009448(biological_process:gamma-aminobutyric acid metabolic process); GO:0005829(cellular_component:cytosol); GO:0009450(biological_process:gamma-aminobutyric acid catabolic process); GO:0006536(biological_process:glutamate metabolic process); GO:0030170(molecular_function:pyridoxal phosphate binding); GO:0003867(molecular_function:4-aminobutyrate transaminase activity)
UV8b_1247	chloride channel protein 3	2361	0.461493	0.00166891	0.00221327	11.38	23.97	30.51	49.23	GO:0005247(molecular_function:voltage-gated chloride channel activity); GO:0016021(cellular_component:integral component of membrane); GO:0006821(biological_process:chloride transport); GO:1903959(biological_process:regulation of anion transmembrane transport)
UV8b_1248	Sas10/Utp3 family protein	1923	0.250098	1.63639e-31	3.33222e-31	9.29	25.64	54.85	10.62
UV8b_1249	oligomeric golgi complex component	2436	0.291902	0.00185648	0.00245331	15.01	52.76	44.22	51.59
UV8b_1250	A49-like RNA polymerase I associated factor	1353	0.0152939	5.18227e-05	6.72712e-05	4.08	15	15.85	7.57	GO:0005736(cellular_component:DNA-directed RNA polymerase I complex); GO:0005634(cellular_component:nucleus); GO:0006362(biological_process:transcription elongation from RNA polymerase I promoter); GO:0006351(biological_process:transcription, DNA-templated); GO:0001054(molecular_function:RNA polymerase I activity); GO:0003677(molecular_function:DNA binding); GO:0003899(molecular_function:DNA-dire…
UV8b_126	ATP-dependent RNA helicase HAS1	1764	-0.0338531	4.46712e-44	1.03102e-43	19.64	74.71	80.64	35.23	GO:0005730(cellular_component:nucleolus); GO:0005635(cellular_component:nuclear envelope); GO:0030687(cellular_component:preribosome, large subunit precursor); GO:0004004(molecular_function:ATP-dependent RNA helicase activity); GO:0004386(molecular_function:helicase activity); GO:0000462(biological_process:maturation of SSU-rRNA from tricistronic rRNA transcript (SSU-rRNA, 5.8S rRNA, LSU-rRNA)); …
UV8b_1251	Serine/threonine-protein kinase	2859	-0.508642	1.99663e-79	1.03774e-78	102.59	464.3	300.57	171.96	GO:0006468(biological_process:protein phosphorylation); GO:0097635(cellular_component:extrinsic component of autophagosome membrane); GO:0000407(cellular_component:pre-autophagosomal structure); GO:0000422(biological_process:mitophagy); GO:0005829(cellular_component:cytosol); GO:0000045(biological_process:autophagosome assembly); GO:0004674(molecular_function:protein serine/threonine kinase activ…
UV8b_1252	hypothetical protein	363	0	1	1	0	0	0	0
UV8b_1253	ornithine aminotransferase	1536	1.05669	3.82712e-24	9.50479e-24	54.01	120.5	138.34	455.61	GO:0008483(molecular_function:transaminase activity); GO:0030170(molecular_function:pyridoxal phosphate binding)
UV8b_1254	mannosyltransferase	1842	0.872393	1.42942e-165	6.67428e-165	21.11	64.01	90.76	71.54
UV8b_1255	putative Rho GTPase activator (Sac7)	2688	0.870993	3.78169e-47	9.00431e-47	8.82	17.15	31.73	24.95
UV8b_1256	hypothetical protein	312	-0.735971	1.03042e-08	1.67021e-08	3.03	7.63	3.94	3.53	GO:0015031(biological_process:protein transport); GO:0046872(molecular_function:metal ion binding); GO:0005739(cellular_component:mitochondrion)
UV8b_1257	hypothetical protein	5475	-0.0478935	3.84575e-11	6.98038e-11	7.68	25.56	22.92	14.89	GO:0031990(biological_process:mRNA export from nucleus in response to heat stress); GO:0017056(molecular_function:structural constituent of nuclear pore); GO:0006606(biological_process:protein import into nucleus); GO:0044611(cellular_component:nuclear pore inner ring); GO:0006999(biological_process:nuclear pore organization)
UV8b_1258	trifunctional tryptophan biosynthesis enzyme	324	-1.42154	1.00007e-05	1.44233e-05	20.67	26.57	11.83	10.27	GO:0004425(molecular_function:indole-3-glycerol-phosphate synthase activity); GO:0004640(molecular_function:phosphoribosylanthranilate isomerase activity); GO:0000162(biological_process:tryptophan biosynthetic process); GO:0006541(biological_process:glutamine metabolic process); GO:0004049(molecular_function:anthranilate synthase activity); GO:0016740(molecular_function:transferase activity); GO:…
UV8b_1259	trifunctional tryptophan biosynthesis enzyme	1962	-0.714265	0.0913079	0.104896	26.68	50.23	45.66	16.76	GO:0004425(molecular_function:indole-3-glycerol-phosphate synthase activity); GO:0004640(molecular_function:phosphoribosylanthranilate isomerase activity); GO:0000162(biological_process:tryptophan biosynthetic process); GO:0006541(biological_process:glutamine metabolic process); GO:0004049(molecular_function:anthranilate synthase activity); GO:0016740(molecular_function:transferase activity); GO:…
UV8b_1260	anthranilate synthase component ii	963	-0.514818	8.83572e-13	1.37277e-12	11.84	15.88	13.89	18.33
UV8b_127	2-nitropropane dioxygenase	1242	0.876571	0.422888	0.439707	25	28.64	34.28	103.56	GO:0018580(molecular_function:nitronate monooxygenase activity); GO:0055114(biological_process:oxidation-reduction process); GO:0051213(molecular_function:dioxygenase activity)
UV8b_1261	hypothetical protein	393	3.18994	0.5	0.5	0	0	0	7.31
UV8b_1262	synaptobrevin	1077	0.625625	9.09558e-63	3.95655e-62	59.15	163.24	196.45	228.58
UV8b_1263	hypothetical protein	522	0	1	1	0	0	0	0
UV8b_1264	pre-mRNA splicing factor CWC21	498	0	1	1	0.28	0	0	0
UV8b_1265	cell division cycle protein 123	1239	-0.459694	0.0015702	0.00208659	14.77	36.58	27.15	17.54	GO:0007346(biological_process:regulation of mitotic cell cycle); GO:0050794(biological_process:regulation of cellular process); GO:0005829(cellular_component:cytosol); GO:0000287(molecular_function:magnesium ion binding); GO:0005524(molecular_function:ATP binding); GO:0044424(cellular_component:intracellular part); GO:0007049(biological_process:cell cycle); GO:0006417(biological_process:regulatio…
UV8b_1266	hypothetical protein	1350	0.7517	2.36499e-20	5.43894e-20	8.05	13.33	19.47	19.84
UV8b_1267	Guanine nucleotide-binding protein alpha subunit	1062	-0.386201	1.09626e-08	1.83835e-08	57.44	168.99	116.22	80.38	GO:0000754(biological_process:adaptation of signaling pathway by response to pheromone involved in conjugation with cellular fusion); GO:0031683(molecular_function:G-protein beta/gamma-subunit complex binding); GO:0031684(biological_process:heterotrimeric G-protein complex cycle); GO:0000750(biological_process:pheromone-dependent signal transduction involved in conjugation with cellular fusion); …
UV8b_1268	hypothetical protein	336	1.41721	1.34535e-166	6.31533e-166	17.04	16.31	58.98	50.17
UV8b_1269	smr domain-containing protein	705	0.426338	2.57835e-06	3.4734e-06	32.95	66.94	113.92	44.92
UV8b_1270	hypothetical protein	795	0.594687	0.00525656	0.00627785	26.95	58.57	118.74	61.96
UV8b_128	hypothetical protein	1401	0.451231	1.44729e-06	2.23763e-06	5.62	18.71	19.5	18.94
UV8b_1271	elongator complex associated protein Kti2	1098	0.114458	5.77135e-05	7.46686e-05	23.74	54.25	66.46	36.96	GO:0016049(biological_process:cell growth); GO:0005829(cellular_component:cytosol); GO:0006357(biological_process:regulation of transcription from RNA polymerase II promoter); GO:0003682(molecular_function:chromatin binding); GO:0005634(cellular_component:nucleus); GO:0002098(biological_process:tRNA wobble uridine modification)
UV8b_1272	cell division control protein Cdc48	2541	-0.320932	0	0	121.57	153.1	343.15	52.93	GO:0016787(molecular_function:hydrolase activity); GO:0051301(biological_process:cell division); GO:0005524(molecular_function:ATP binding)
UV8b_1273	hypothetical protein	465	0.413425	0.00246437	0.00299071	13.93	62.92	66.26	53.34
UV8b_1274	heavy metal tolerance protein precursor	3036	0.234289	0.0426989	0.050779	12.92	25.51	24.58	28.72	GO:0042626(molecular_function:ATPase activity, coupled to transmembrane movement of substances); GO:0016021(cellular_component:integral component of membrane); GO:0055085(biological_process:transmembrane transport); GO:0005524(molecular_function:ATP binding)
UV8b_1275	hypothetical protein	324	0	1	1	0	0	0	0
UV8b_1276	Longevity-assurance family protein	1458	0.619211	1.00081e-34	2.10803e-34	24.83	61.04	81.54	64.5	GO:0016020(cellular_component:membrane)
UV8b_1277	hypothetical protein	282	0.241466	0.0199904	0.0245091	34.63	53.33	39.88	105.29
UV8b_1278	pH signaling pathway protein	2622	0.971747	2.361e-14	3.78727e-14	10.42	12.59	40.25	18	GO:0001403(biological_process:invasive growth in response to glucose limitation); GO:0071469(biological_process:cellular response to alkaline pH); GO:0009272(biological_process:fungal-type cell wall biogenesis); GO:0030437(biological_process:ascospore formation); GO:0005886(cellular_component:plasma membrane); GO:0016021(cellular_component:integral component of membrane); GO:0044088(biological_pr…
UV8b_1279	YjeF-N domain protein	2391	0.357597	0.0742777	0.0821325	2.66	2.33	5.77	2.64	GO:0005737(cellular_component:cytoplasm); GO:0043229(cellular_component:intracellular organelle); GO:0009987(biological_process:cellular process)
UV8b_1280	putative mitochondrial DNA helicase (Pif1)	2577	-5.33648	2.97751e-34	8.80234e-34	1.03	8.18	1.58	0	GO:0043231(cellular_component:intracellular membrane-bounded organelle); GO:0000166(molecular_function:nucleotide binding); GO:0006974(biological_process:cellular response to DNA damage stimulus); GO:0006259(biological_process:DNA metabolic process); GO:0003678(molecular_function:DNA helicase activity); GO:0004386(molecular_function:helicase activity); GO:0051276(biological_process:chromosome org…
UV8b_129	60s ribosomal protein l38	1272	-1.12359	4.52638e-125	3.44329e-124	37.74	182.6	68.79	95.64	GO:0003735(molecular_function:structural constituent of ribosome); GO:0006412(biological_process:translation); GO:0005840(cellular_component:ribosome); GO:0022625(cellular_component:cytosolic large ribosomal subunit)
UV8b_1281	Serine/threonine-protein kinase tel-1	10947	0.286097	0.000429158	0.000594575	10.2	26.22	26.63	38.94	GO:0000723(biological_process:telomere maintenance); GO:0010212(biological_process:response to ionizing radiation); GO:0006281(biological_process:DNA repair); GO:0090399(biological_process:replicative senescence); GO:0004674(molecular_function:protein serine/threonine kinase activity); GO:0016572(biological_process:histone phosphorylation); GO:0000077(biological_process:DNA damage checkpoint)
UV8b_1282	putative nuclear pore complex subunit Nup192	5001	-0.505718	3.99401e-06	5.34676e-06	5.93	20.3	6.86	16.47	GO:0034399(cellular_component:nuclear periphery); GO:0017056(molecular_function:structural constituent of nuclear pore); GO:0044732(cellular_component:mitotic spindle pole body); GO:0005643(cellular_component:nuclear pore); GO:0005829(cellular_component:cytosol); GO:0044611(cellular_component:nuclear pore inner ring); GO:0006999(biological_process:nuclear pore organization); GO:0044615(cellular_c…
UV8b_1283	Slx5 CSlx8 protein	1434	0.843444	1.35827e-32	3.92227e-32	16.74	18.54	32.43	40.01
UV8b_1284	DNA polymerase gamma	3435	0.179082	0.277602	0.293297	9.55	11.36	16.47	12.32	GO:0003887(molecular_function:DNA-directed DNA polymerase activity); GO:0005760(cellular_component:gamma DNA polymerase complex); GO:0006260(biological_process:DNA replication); GO:0071897(biological_process:DNA biosynthetic process); GO:0003677(molecular_function:DNA binding)
UV8b_1285	DUF1760-domain-containing protein	1827	0.097619	7.71951e-15	1.5556e-14	9.47	25.55	14.96	32.75
UV8b_1286	pre-mRNA-splicing factor spp2	1071	0.850772	1.6585e-25	3.13421e-25	21.18	43.64	86	56.19
UV8b_1287	MYB and HSA domain protein	4548	0.201779	0.278165	0.293812	6.21	15.62	17.91	11.93
UV8b_1288	putative sodium/hydrogen exchanger 3	2568	0.432705	4.20163e-24	7.80952e-24	12.83	34.6	35.46	33.39	GO:0016020(cellular_component:membrane); GO:0015299(molecular_function:solute:proton antiporter activity); GO:0098662(biological_process:inorganic cation transmembrane transport); GO:0006814(biological_process:sodium ion transport)
UV8b_1289	ADP-ribosylation factor family protein	996	-0.00791821	0.422274	0.456834	8.78	20.25	18.24	15.08	GO:0005794(cellular_component:Golgi apparatus); GO:0006886(biological_process:intracellular protein transport); GO:0003924(molecular_function:GTPase activity); GO:0005622(cellular_component:intracellular); GO:0042175(cellular_component:nuclear outer membrane-endoplasmic reticulum membrane network); GO:0043001(biological_process:Golgi to plasma membrane protein transport); GO:0033365(biological_pr…
UV8b_1290	3' exoribonuclease	1728	0.204412	0.0655033	0.0752391	2.65	10.72	9.43	8.28	GO:0000178(cellular_component:exosome (RNase complex)); GO:0006396(biological_process:RNA processing)
UV8b_130	acid phosphatase	897	0.904439	0.107377	0.122496	2.94	0.93	1.98	10.9
UV8b_1291	cwf15/cwc15 cell cycle control protein	777	0.476246	0.372726	0.387684	24.54	59.15	101.39	46.16
UV8b_1292	d-xylulose kinase	699	-0.0534798	0.00437568	0.00558573	5.7	14.64	16.74	7.9	GO:0016773(molecular_function:phosphotransferase activity, alcohol group as acceptor); GO:0016310(biological_process:phosphorylation); GO:0016301(molecular_function:kinase activity); GO:0005975(biological_process:carbohydrate metabolic process)
UV8b_1293	xylulose kinase-like protein	1002	-0.432852	1.71427e-05	2.26283e-05	5.96	23.09	13.19	12.94	GO:0016773(molecular_function:phosphotransferase activity, alcohol group as acceptor); GO:0016310(biological_process:phosphorylation); GO:0016301(molecular_function:kinase activity); GO:0005975(biological_process:carbohydrate metabolic process)
UV8b_1294	cation efflux family protein	1794	-0.0589415	0.00228327	0.00299962	27.81	52.07	51.05	40.42	GO:0006812(biological_process:cation transport); GO:0055085(biological_process:transmembrane transport)
UV8b_1295	silencing information regulator	1200	0.155612	0.225297	0.240613	33.76	21.17	42.9	33.77	GO:0070403(molecular_function:NAD+ binding)
UV8b_1296	hypothetical protein	624	0.447552	0.0010615	0.00142851	10.22	21.72	26.39	25.28
UV8b_1297	cell division-associated protein bimb	6405	0.37543	5.25726e-14	1.03522e-13	5.09	11.15	7.6	20
UV8b_1298	zinc finger transcription factor 1	1131	4.49339	0.5	0.5	0	0	0	6.97	GO:0005488(molecular_function:binding); GO:0006351(biological_process:transcription, DNA-templated)
UV8b_1299	zinc finger transcription factor 1	1983	6.86639	0.5	0.5	0	0	0	94.65	GO:0005488(molecular_function:binding); GO:0006351(biological_process:transcription, DNA-templated)
UV8b_1300	ribosome biogenesis protein Kri1	2034	-0.435317	2.441e-09	4.17825e-09	10.16	42.84	38.63	12.95	GO:0044424(cellular_component:intracellular part)
UV8b_14	NAD(P) transhydrogenase precursor	3237	1.20272	1.97114e-06	3.03309e-06	6.73	20.54	14.12	93.32	GO:0050661(molecular_function:NADP binding); GO:0015992(biological_process:proton transport); GO:0016021(cellular_component:integral component of membrane); GO:0008750(molecular_function:NAD(P)+ transhydrogenase (AB-specific) activity); GO:0055114(biological_process:oxidation-reduction process)
UV8b_131	putative arsenite efflux transporter	1104	1.52654	0.000499299	0.000687983	0.61	3.85	3.71	13.29
UV8b_1301	Rab5-like protein ypt51	699	1.50829	5.01588e-34	1.47837e-33	39.69	102.69	114.55	78.6	GO:0005622(cellular_component:intracellular); GO:0007264(biological_process:small GTPase mediated signal transduction); GO:0005525(molecular_function:GTP binding)
UV8b_1302	pre-mRNA-splicing factor 38b	2889	0.233156	8.67939e-07	1.35521e-06	12.2	38.42	34.59	34.13
UV8b_1303	phosphatidylinositol 4-kinase PIK1a	2931	0.236775	0.00157388	0.00209113	14.09	41.93	36.3	40.19	GO:0005802(cellular_component:trans-Golgi network); GO:0004430(molecular_function:1-phosphatidylinositol 4-kinase activity); GO:0016773(molecular_function:phosphotransferase activity, alcohol group as acceptor); GO:0005634(cellular_component:nucleus); GO:0016301(molecular_function:kinase activity); GO:0005622(cellular_component:intracellular); GO:0046854(biological_process:phosphatidylinositol ph…
UV8b_1304	DNA polymerase epsilon subunit C	924	0.910628	5.75225e-66	2.6078e-65	37.05	108.48	128.71	165.94	GO:0006366(biological_process:transcription from RNA polymerase II promoter)
UV8b_1305	hypothetical protein	225	0.719395	4.02631e-07	5.53531e-07	19.09	46.16	217.03	131.86
UV8b_1306	hypothetical protein	474	0.246775	8.75249e-09	1.47245e-08	20.94	39.8	42.15	48.21
UV8b_1307	DUF788 domain-containing protein	486	0.0122248	1.75422e-11	2.65603e-11	48.14	72.9	125.88	43.57	GO:0044444(cellular_component:cytoplasmic part); GO:0016020(cellular_component:membrane); GO:0043231(cellular_component:intracellular membrane-bounded organelle)
UV8b_1308	putative 20S cyclosome subunit (BimA/Nuc2/Cdc27)	2529	0.843896	6.5886e-28	1.76243e-27	13.39	25.1	34.95	56.65	GO:0045842(biological_process:positive regulation of mitotic metaphase/anaphase transition); GO:0071851(biological_process:mitotic G1 cell cycle arrest in response to nitrogen starvation); GO:0032153(cellular_component:cell division site); GO:0031145(biological_process:anaphase-promoting complex-dependent catabolic process); GO:0016567(biological_process:protein ubiquitination); GO:0003677(molecu…
UV8b_1309	histone H4.1	309	0.609659	5.76757e-30	1.15541e-29	185.17	1071	1226.83	1029.36	GO:0005634(cellular_component:nucleus); GO:0000786(cellular_component:nucleosome); GO:0006352(biological_process:DNA-templated transcription, initiation); GO:0003677(molecular_function:DNA binding); GO:0046982(molecular_function:protein heterodimerization activity); GO:0006334(biological_process:nucleosome assembly)
UV8b_1310	putative trafficking protein particle complex subunit 2	492	0.457527	1.80976e-07	2.51492e-07	36.23	87.85	108.41	94.29	GO:0005737(cellular_component:cytoplasm); GO:0006888(biological_process:ER to Golgi vesicle-mediated transport); GO:1990070(cellular_component:TRAPPI protein complex); GO:1990071(cellular_component:TRAPPII protein complex); GO:1990072(cellular_component:TRAPPIII protein complex); GO:0006461(biological_process:protein complex assembly); GO:0042802(molecular_function:identical protein binding)
UV8b_132	hypothetical protein	1374	0.93441	0.00014066	0.000199549	0.28	2.49	2.99	3.08
UV8b_1311	nuclear cap binding protein subunit 2	522	0.426286	0.0389073	0.0440633	45.11	83.46	218.38	120.14	GO:0000243(cellular_component:commitment complex); GO:0005846(cellular_component:nuclear cap binding complex); GO:0005829(cellular_component:cytosol); GO:0000339(molecular_function:RNA cap binding); GO:0005634(cellular_component:nucleus); GO:0000166(molecular_function:nucleotide binding); GO:0072686(cellular_component:mitotic spindle); GO:0045292(biological_process:mRNA cis splicing, via spliceos…
UV8b_1312	Nuclear pore complex protein An-Nup82	2742	0.392596	0.347624	0.363248	15.25	32.07	50.7	26.22
UV8b_1313	emopamil binding protein	684	0.0586131	0.533384	0.569453	10.03	21.6	16.89	15.58	GO:0016020(cellular_component:membrane); GO:0016021(cellular_component:integral component of membrane); GO:0047750(molecular_function:cholestenol delta-isomerase activity); GO:0016125(biological_process:sterol metabolic process)
UV8b_1314	mannose-6-phosphate isomerase	1146	1.47421	0.377042	0.396134	0.13	0.56	0.47	2.56	GO:0071704(biological_process:organic substance metabolic process); GO:0046872(molecular_function:metal ion binding); GO:0016853(molecular_function:isomerase activity); GO:0044238(biological_process:primary metabolic process)
UV8b_1315	C6 transcription factor	945	-1.66268	0.0233327	0.0268208	0.82	1.19	0.08	1.9
UV8b_1316	caleosin domain containing protein	777	-0.000929447	0.999555	1	0.07	0.09	0.1	0
UV8b_1317	short chain dehydrogenase/reductase family protein	1008	1.04056	0.0215562	0.0263587	1.31	2.82	1.4	11.03
UV8b_1318	cnd01770-like protein	447	-0.499231	0.000291697	0.000367469	18.96	21.72	25.58	49.66
UV8b_1319	hypothetical protein	519	0.298121	0.044634	0.0522119	6.92	13.8	13.42	12.91
UV8b_1320	HHE domain containing protein	576	1.44966	0.107745	0.122844	0.59	1	0.5	13.56
UV8b_133	transcription initiation factor TFIID subunit 11	1041	0.980948	2.734e-67	7.59925e-67	26.37	50.25	101	80.89
UV8b_1321	phosphatidylserine decarboxylase	822	1.84078	0.23842	0.25867	0.93	0	0.47	10.72
UV8b_1322	succinate dehydrogenase cytochrome b subunit	402	2.78625	7.70982e-07	1.2055e-06	2.51	0.31	9.86	17.63	GO:0016020(cellular_component:membrane)
UV8b_1323	putative calcineurin-like phosphoesterase	1956	1.07657	0.000295093	0.000412257	6.22	11.22	17.1	77.39	GO:0009166(biological_process:nucleotide catabolic process); GO:0016787(molecular_function:hydrolase activity)
UV8b_1324	hypothetical protein	633	0.774768	0.30155	0.322478	4.86	7.14	6.98	21.96
UV8b_1325	MAP kinase kinase kinase Ste11	2706	0.590849	0.0533761	0.0597561	18.73	16.56	38.49	18.26	GO:0000186(biological_process:activation of MAPKK activity); GO:0000185(biological_process:activation of MAPKKK activity); GO:0000935(cellular_component:barrier septum); GO:1903695(biological_process:MAPK cascade involved in ascospore formation); GO:0051286(cellular_component:cell tip); GO:0034605(biological_process:cellular response to heat); GO:0007165(biological_process:signal transduction); G…
UV8b_1326	hypothetical protein	921	1.08267	0.136988	0.148626	0.91	0.82	3.65	1.39	GO:0003824(molecular_function:catalytic activity); GO:0008152(biological_process:metabolic process)
UV8b_1327	hypothetical protein	765	-0.38462	0	0	204.7	170.95	857.53	37.83
UV8b_1328	heat shock protein 101	2781	-0.915051	0	0	664.85	408.04	1624.94	96.61	GO:0019538(biological_process:protein metabolic process); GO:0005829(cellular_component:cytosol); GO:0005635(cellular_component:nuclear envelope); GO:0043335(biological_process:protein unfolding); GO:0051787(molecular_function:misfolded protein binding); GO:0016887(molecular_function:ATPase activity); GO:0071218(biological_process:cellular response to misfolded protein); GO:0042026(biological_pro…
UV8b_1329	hypothetical protein	1503	0.195632	0.226083	0.241348	35.58	51.83	72.13	48.72	GO:0019538(biological_process:protein metabolic process); GO:0044710(biological_process:single-organism metabolic process)
UV8b_1330	tyrosine-protein phosphatase non-receptor type 6	2760	1.14208	8.04206e-49	2.96679e-48	5.63	14.32	20.52	39.84
UV8b_134	GTP cyclohydrolase 1	1398	1.09714	8.97638e-103	3.12042e-102	9.57	11.92	27.98	25.08	GO:0005737(cellular_component:cytoplasm); GO:0003934(molecular_function:GTP cyclohydrolase I activity); GO:0046654(biological_process:tetrahydrofolate biosynthetic process)
UV8b_1331	hypothetical protein	351	1.0815	8.71014e-16	1.79915e-15	5.95	12.04	25.78	35.62
UV8b_1332	tyrosine-protein phosphatase non-receptor type 6	225	0	1	1	0	0	0	0	GO:0005634(cellular_component:nucleus); GO:0003677(molecular_function:DNA binding)
UV8b_1333	homeodomain-containing protein	1251	0.657436	0.00367348	0.00475588	10.79	15.29	13.49	42.11
UV8b_1334	hypothetical protein	234	0	1	1	0	0	0	0
UV8b_1335	hypothetical protein	387	2.37402	4.90764e-06	7.42631e-06	2.32	2.06	1.32	138.68
UV8b_1336	binuclear zinc transcription factor	2571	0.967162	1.31361e-15	2.70056e-15	15.79	19.16	15.81	102.45	GO:0005488(molecular_function:binding); GO:0006351(biological_process:transcription, DNA-templated)
UV8b_1337	candidapepsin-4 precursor	1263	0.954976	0.0157045	0.0182457	17.34	18.69	76.6	23.43	GO:0016787(molecular_function:hydrolase activity)
UV8b_1338	candidapepsin-4 precursor	291	-1.40715	0.413908	0.440176	3.77	0	2.12	0	GO:0016787(molecular_function:hydrolase activity)
UV8b_1339	vacuolar protein sorting protein DigA	2907	0.7101	8.53248e-33	2.47578e-32	8.83	18.18	22.02	30.53	GO:0006886(biological_process:intracellular protein transport); GO:0016192(biological_process:vesicle-mediated transport); GO:0005622(cellular_component:intracellular)
UV8b_1340	PDZ domain-containing protein	1764	0.188066	6.95831e-05	0.000100099	24.62	38.51	32.93	45.88	GO:0009094(biological_process:L-phenylalanine biosynthetic process); GO:0005634(cellular_component:nucleus); GO:0016597(molecular_function:amino acid binding); GO:0004664(molecular_function:prephenate dehydratase activity); GO:0005829(cellular_component:cytosol)
UV8b_135	PHD transcription factor	5250	0.737312	0.00149108	0.00198448	3.96	7.19	7.5	15.3	GO:0016706(molecular_function:oxidoreductase activity, acting on paired donors, with incorporation or reduction of molecular oxygen, 2-oxoglutarate as one donor, and incorporation of one atom each of oxygen into both donors); GO:0005634(cellular_component:nucleus); GO:0008270(molecular_function:zinc ion binding); GO:0055114(biological_process:oxidation-reduction process); GO:0003677(molecular_fun…
UV8b_1341	dtdp-glucose 4,6-dehydratase	1365	-1.40585	0.00358917	0.00431257	0.18	8.77	1.02	3.43	GO:0008460(molecular_function:dTDP-glucose 4,6-dehydratase activity); GO:0009225(biological_process:nucleotide-sugar metabolic process)
UV8b_1342	Brix domain containing protein	1245	-0.963422	0.337905	0.357892	6.42	30.96	22.89	5.24	GO:0042134(molecular_function:rRNA primary transcript binding); GO:0005730(cellular_component:nucleolus); GO:0030687(cellular_component:preribosome, large subunit precursor); GO:0000055(biological_process:ribosomal large subunit export from nucleus); GO:0000463(biological_process:maturation of LSU-rRNA from tricistronic rRNA transcript (SSU-rRNA, 5.8S rRNA, LSU-rRNA)); GO:0000466(biological_proce…
UV8b_1343	nuclear export protein Noc3	1998	-0.932446	1.36619e-14	2.73342e-14	3.47	19.09	8.29	5.41	GO:0005654(cellular_component:nucleoplasm); GO:0044085(biological_process:cellular component biogenesis); GO:0032991(cellular_component:macromolecular complex); GO:0006261(biological_process:DNA-dependent DNA replication)
UV8b_1344	hypothetical protein	1005	0.757077	1.63387e-08	2.31964e-08	4.07	11.85	20.3	11.87
UV8b_1345	ubiquitin carboxyl-terminal hydrolase	7707	0.458752	2.69868e-12	5.0806e-12	5.99	13.04	13.63	17.23	GO:0016787(molecular_function:hydrolase activity); GO:0006508(biological_process:proteolysis); GO:0044267(biological_process:cellular protein metabolic process)
UV8b_1346	hypothetical protein	789	0.71161	5.2377e-06	7.90738e-06	4.61	14.03	17.43	18.12
UV8b_1347	hypothetical protein	957	0.910209	0.00308839	0.00402029	2.92	8.65	9.54	16.76
UV8b_1348	hypothetical protein	1230	0.308677	0.306232	0.321867	7.45	15.08	21.2	13.07
UV8b_1349	hypothetical protein	1035	0.34692	9.91279e-07	1.35128e-06	24.83	70.7	75.1	64.49	GO:0045931(biological_process:positive regulation of mitotic cell cycle); GO:0016310(biological_process:phosphorylation); GO:0005829(cellular_component:cytosol); GO:0016301(molecular_function:kinase activity); GO:0031932(cellular_component:TORC2 complex)
UV8b_1350	hypothetical protein	510	0.938198	6.3079e-14	1.00512e-13	18.15	69.78	122.56	78.51	GO:0045931(biological_process:positive regulation of mitotic cell cycle); GO:0016310(biological_process:phosphorylation); GO:0005829(cellular_component:cytosol); GO:0016301(molecular_function:kinase activity); GO:0031932(cellular_component:TORC2 complex)
UV8b_136	GIY-YIG catalytic domain containing protein	927	0.58609	0.000154158	0.000218321	12.04	53.06	46.79	67.24	GO:0006310(biological_process:DNA recombination); GO:0006281(biological_process:DNA repair); GO:0017108(molecular_function:5'-flap endonuclease activity); GO:0090305(biological_process:nucleic acid phosphodiester bond hydrolysis); GO:0033557(cellular_component:Slx1-Slx4 complex); GO:0046872(molecular_function:metal ion binding)
UV8b_1351	alpha-1,2-mannosidase family protein	1449	1.20128	2.99937e-78	1.54256e-77	4.5	10.12	18.88	24.66
UV8b_1352	hypothetical protein	447	-2.77175	0	0	165.31	1418.09	315.52	66.08
UV8b_1353	hypothetical protein	1101	0.452466	1.1983e-08	1.70432e-08	13.6	29.22	69.53	17.09
UV8b_1354	hypothetical protein	315	-0.324544	0.180477	0.194243	21.6	102.94	44.58	77.08
UV8b_1355	ZIP Zinc transporter family protein	1200	0.390727	1.59771e-16	2.88421e-16	18.7	53.7	62.93	61.43	GO:0016020(cellular_component:membrane); GO:0006810(biological_process:transport)
UV8b_1356	WD domain and F-box domain containing protein	1080	0.799803	5.61511e-74	2.78377e-73	14.79	28.58	39.32	48.63
UV8b_1357	WD domain and F-box domain containing protein	315	0	1	1	0	0	0	0
UV8b_1358	WD domain and F-box domain containing protein	546	0	1	1	0.3	0	0	0
UV8b_1359	ubiquitin carboxyl-terminal hydrolase 2	1089	0.460579	0.000526432	0.000724352	17.05	62.48	68.38	78.65	GO:0006511(biological_process:ubiquitin-dependent protein catabolic process); GO:0016579(biological_process:protein deubiquitination); GO:0036459(molecular_function:thiol-dependent ubiquitinyl hydrolase activity); GO:0008270(molecular_function:zinc ion binding)
UV8b_1360	serine palmitoyltransferase 1	1590	0.162634	0.00641637	0.00817605	18.91	76.09	54.9	70.96	GO:0009058(biological_process:biosynthetic process); GO:0016740(molecular_function:transferase activity); GO:0030170(molecular_function:pyridoxal phosphate binding)
UV8b_137	splicing factor 3A subunit 3	1515	0.681482	0.000238758	0.000301788	19.38	53.97	130.39	36.32	GO:0005829(cellular_component:cytosol); GO:0008270(molecular_function:zinc ion binding); GO:0000398(biological_process:mRNA splicing, via spliceosome); GO:0071004(cellular_component:U2-type prespliceosome); GO:0005681(cellular_component:spliceosomal complex); GO:0003723(molecular_function:RNA binding)
UV8b_1361	hypothetical protein	543	0.664779	2.82736e-06	3.80107e-06	19.78	46.4	74.65	51.72	GO:0016192(biological_process:vesicle-mediated transport); GO:0006886(biological_process:intracellular protein transport); GO:0006810(biological_process:transport); GO:0031201(cellular_component:SNARE complex); GO:0061025(biological_process:membrane fusion); GO:0044444(cellular_component:cytoplasmic part); GO:0044425(cellular_component:membrane part); GO:0005484(molecular_function:SNAP receptor a…
UV8b_1362	hypothetical protein	303	0.94138	0.000231543	0.000293015	13.96	41.61	74.17	55.51	GO:0005794(cellular_component:Golgi apparatus); GO:0016192(biological_process:vesicle-mediated transport); GO:0007034(biological_process:vacuolar transport); GO:0016021(cellular_component:integral component of membrane); GO:0006810(biological_process:transport); GO:0044446(cellular_component:intracellular organelle part); GO:0044763(biological_process:single-organism cellular process); GO:0044425…
UV8b_1363	pentatricopeptide repeat domain-containing protein	2307	0.455919	0.12623	0.142696	6.92	15.12	14.31	21.95
UV8b_1364	hypothetical protein	216	-0.59254	6.72601e-15	1.35854e-14	137.84	388.96	283.78	151.41	GO:0016021(cellular_component:integral component of membrane)
UV8b_1365	clathrin light chain	729	-0.352795	0.383208	0.402073	106.8	269.14	238.67	118.79	GO:0005794(cellular_component:Golgi apparatus); GO:0030118(cellular_component:clathrin coat); GO:0006897(biological_process:endocytosis); GO:0016192(biological_process:vesicle-mediated transport); GO:0031505(biological_process:fungal-type cell wall organization); GO:0031410(cellular_component:cytoplasmic vesicle); GO:0006886(biological_process:intracellular protein transport); GO:0006810(biologic…
UV8b_1366	DUF618 domain protein	1173	0.778664	1.07615e-39	3.47478e-39	21.68	51.69	69.42	66.65	GO:0044424(cellular_component:intracellular part)
UV8b_1367	putative RNA polymerase III transcription factor TFIIIC subunit (Tfc4)	2787	-0.120399	4.74331e-19	8.19762e-19	3.8	16.79	7.61	15.37	GO:0016020(cellular_component:membrane)
UV8b_1368	glycosyltransferase family 41 protein	1479	0	1	1	0	0	0	0
UV8b_1369	UDP-N-acetylglucosaminyltransferase	2874	0.434837	1.23883e-13	2.42237e-13	5.25	18.11	9.91	29.22	GO:0016757(molecular_function:transferase activity, transferring glycosyl groups)
UV8b_1370	trichome differentiation protein GL1	1191	0.354528	2.9467e-05	4.31175e-05	1.4	2.59	1.48	6.14	GO:0003677(molecular_function:DNA binding)
UV8b_138	eukaryotic initiation factor 4A-12	1209	-0.292025	0.366749	0.386148	22.46	86.86	66.23	40.47	GO:0005634(cellular_component:nucleus); GO:0005829(cellular_component:cytosol); GO:0005524(molecular_function:ATP binding); GO:0003676(molecular_function:nucleic acid binding); GO:0004386(molecular_function:helicase activity)
UV8b_1371	hypothetical protein	246	0	1	1	0	0	0	0	GO:0016021(cellular_component:integral component of membrane); GO:0030176(cellular_component:integral component of endoplasmic reticulum membrane); GO:0034975(biological_process:protein folding in endoplasmic reticulum); GO:0005739(cellular_component:mitochondrion)
UV8b_1372	fungal specific transcription factor	2265	0.466304	9.80776e-08	1.59259e-07	18.28	41.02	41.81	55.41	GO:0005488(molecular_function:binding); GO:0006351(biological_process:transcription, DNA-templated)
UV8b_1373	hypothetical protein	285	-0.510598	0.624109	0.658907	5.4	0	2.31	3.12
UV8b_1374	hypothetical protein	324	0.247562	0.296448	0.312123	9.68	10.92	14.08	13.74
UV8b_1375	putative amino acid permease	1056	0.943807	0.378352	0.397404	7.9	9.48	10.54	32.95	GO:0003333(biological_process:amino acid transmembrane transport); GO:0016021(cellular_component:integral component of membrane); GO:0015171(molecular_function:amino acid transmembrane transporter activity)
UV8b_1376	putative amino acid permease	624	-0.100334	3.34924e-08	5.52664e-08	4.12	5.29	1.54	18.47	GO:0016020(cellular_component:membrane); GO:0006810(biological_process:transport); GO:0055085(biological_process:transmembrane transport)
UV8b_1377	alpha-glucosidase	2532	0.146891	0.0001713	0.000242029	4.42	5.64	5.58	7.97	GO:0016787(molecular_function:hydrolase activity); GO:0016798(molecular_function:hydrolase activity, acting on glycosyl bonds); GO:0008152(biological_process:metabolic process)
UV8b_1378	putative SNARE-dependent exocytosis protein (Sro7)	2967	0.182677	0.00408794	0.0049017	9.41	23.07	22.97	20.45	GO:0051286(cellular_component:cell tip); GO:0003824(molecular_function:catalytic activity); GO:0032153(cellular_component:cell division site)
UV8b_1379	oxysterol binding protein-like protein	1401	0.276592	0.200873	0.220559	13.71	30.4	21.22	44.32
UV8b_1380	suaprga1-like protein	894	-0.468981	1.77523e-07	2.85719e-07	71.65	376.03	296.28	115.23	GO:0005759(cellular_component:mitochondrial matrix)
UV8b_139	urg3	1536	0.314671	3.76699e-28	1.01353e-27	57.86	140.74	125.94	136.56
UV8b_1381	translation machinery-associated	543	0.421728	8.98509e-07	1.39902e-06	29.2	77.36	88.88	86.56
UV8b_1382	hypothetical protein	249	0	1	1	0	0	0	0
UV8b_1383	exonuclease	2034	0.885076	2.46082e-16	4.08071e-16	3.63	7.8	16.34	9.37	GO:0006281(biological_process:DNA repair); GO:0004518(molecular_function:nuclease activity); GO:0005634(cellular_component:nucleus); GO:0016788(molecular_function:hydrolase activity, acting on ester bonds); GO:0090305(biological_process:nucleic acid phosphodiester bond hydrolysis); GO:0003677(molecular_function:DNA binding); GO:0035312(molecular_function:5'-3' exodeoxyribonuclease activity); GO:0…
UV8b_1384	RING-5 like protein	1587	0	1	1	0	0	0	0	GO:0035861(cellular_component:site of double-strand break); GO:0005634(cellular_component:nucleus); GO:0016567(biological_process:protein ubiquitination); GO:0008270(molecular_function:zinc ion binding); GO:0004842(molecular_function:ubiquitin-protein transferase activity); GO:0005829(cellular_component:cytosol)
UV8b_1385	putative peroxiredoxin 5, prdx5	546	0.225311	0.0509496	0.0571286	54.2	229.81	196.65	99.79	GO:0055114(biological_process:oxidation-reduction process); GO:0016491(molecular_function:oxidoreductase activity)
UV8b_1386	GTPase-activator protein for Ras-like GTPase containing protein	2331	-0.186106	3.04206e-22	5.50917e-22	25.48	36.98	25.37	46.91	GO:0043547(biological_process:positive regulation of GTPase activity); GO:0016021(cellular_component:integral component of membrane); GO:0005096(molecular_function:GTPase activator activity); GO:0005622(cellular_component:intracellular); GO:0030001(biological_process:metal ion transport); GO:0046873(molecular_function:metal ion transmembrane transporter activity); GO:0007264(biological_process:sm…
UV8b_1387	putative histone chaperone ASF1	888	0.153333	0.0288657	0.0329697	24.98	90.4	77.32	60.69	GO:0034728(biological_process:nucleosome organization); GO:0044238(biological_process:primary metabolic process); GO:0010604(biological_process:positive regulation of macromolecule metabolic process); GO:0044260(biological_process:cellular macromolecule metabolic process); GO:0006342(biological_process:chromatin silencing); GO:0031325(biological_process:positive regulation of cellular metabolic p…
UV8b_1388	CFIA complex component Rna14	2961	0.164712	0.487862	0.499488	12.74	32.94	34.73	25.5	GO:0006379(biological_process:mRNA cleavage); GO:0072423(biological_process:response to DNA damage checkpoint signaling); GO:0005829(cellular_component:cytosol); GO:0005849(cellular_component:mRNA cleavage factor complex); GO:0005739(cellular_component:mitochondrion); GO:0006378(biological_process:mRNA polyadenylation); GO:0046982(molecular_function:protein heterodimerization activity); GO:000563…
UV8b_1389	eukaryotic translation initiation factor 2c	2967	0.218007	0.432974	0.45626	0.87	0.67	1.28	0.95	GO:0030466(biological_process:chromatin silencing at silent mating-type cassette); GO:0031934(cellular_component:mating-type region heterochromatin); GO:0000781(cellular_component:chromosome, telomeric region); GO:0031618(cellular_component:nuclear pericentric heterochromatin); GO:0070919(biological_process:production of siRNA involved in chromatin silencing by small RNA); GO:0006348(biological_p…
UV8b_1390	hypothetical protein	1344	-1.32792	0.0117131	0.0146423	8.19	7.69	11.54	1.81
UV8b_140	mitochondrial export translocase Oxa1	1668	-0.136862	0.00600876	0.00767536	14.56	74.96	55.7	35.34	GO:0022892(molecular_function:substrate-specific transporter activity); GO:0016020(cellular_component:membrane); GO:0055085(biological_process:transmembrane transport); GO:0044455(cellular_component:mitochondrial membrane part); GO:0005743(cellular_component:mitochondrial inner membrane); GO:0051205(biological_process:protein insertion into membrane); GO:0051649(biological_process:establishment o…
UV8b_1391	rRNA processing protein	2217	-0.0826233	2.71939e-28	5.38669e-28	14.68	13.28	28.04	9.25
UV8b_1392	putative glutamate decarboxylase	1563	0.844806	9.11676e-15	1.47258e-14	20.59	23.99	83.34	94.12	GO:0030170(molecular_function:pyridoxal phosphate binding); GO:0019752(biological_process:carboxylic acid metabolic process); GO:0016831(molecular_function:carboxy-lyase activity)
UV8b_1393	hypothetical protein	225	0	1	1	0	0	7.33	0
UV8b_1394	putative RAS small monomeric GTPase	816	0.124779	0.801542	0.830505	0.47	1.22	1.23	0.95	GO:0005622(cellular_component:intracellular); GO:0007264(biological_process:small GTPase mediated signal transduction); GO:0005525(molecular_function:GTP binding)
UV8b_1395	ammecr1 family protein	774	0.712969	5.67235e-32	1.62235e-31	50.49	86.59	136.41	145.78
UV8b_1396	hypothetical protein	198	1.26406	2.95447e-30	8.21698e-30	10.42	18.27	38.89	98.14
UV8b_1397	hypothetical protein	720	1.04922	2.25e-83	1.20374e-82	34.07	84.96	140.33	295.49	GO:0016020(cellular_component:membrane)
UV8b_1398	putative amidase	1470	2.61947	2.57414e-36	7.83734e-36	5.21	12.36	15.52	304.91	GO:0016884(molecular_function:carbon-nitrogen ligase activity, with glutamine as amido-N-donor)
UV8b_1399	putative FHA domain protein SNIP1	882	8.67856	1.74786e-24	4.3839e-24	0	0	6.14	11.11
UV8b_1400	LipA and NB-ARC domain protein	1185	1.7999	5.91401e-151	5.4377e-150	6.3	13.18	40.87	85.28
UV8b_15	hypothetical protein	300	1.58901	6.2559e-85	3.41203e-84	5.45	10.28	25.25	37.68
UV8b_141	putative Mitochondrial outer membrane protein	387	0.759938	1.18788e-29	3.27585e-29	25.31	51.98	100.5	80.73	GO:0005741(cellular_component:mitochondrial outer membrane)
UV8b_1401	2,5-diketo-D-gluconic acid reductase A	936	-2.0943	3.56511e-82	1.88418e-81	7.16	22.88	2.64	2.14	GO:0055114(biological_process:oxidation-reduction process); GO:0016491(molecular_function:oxidoreductase activity)
UV8b_1402	hypothetical protein	1515	2.34922	0.223652	0.243999	3.52	3.95	4.34	121.84	GO:0016020(cellular_component:membrane)
UV8b_1403	putative amino acid permease	1707	0.0869615	1.11752e-25	2.11592e-25	13.95	27.32	46.74	13.61	GO:0003333(biological_process:amino acid transmembrane transport); GO:0016021(cellular_component:integral component of membrane); GO:0015171(molecular_function:amino acid transmembrane transporter activity)
UV8b_1404	short-chain dehydrogenase	1068	2.52464	5.95319e-67	2.73046e-66	6.33	9.39	32.65	89.67
UV8b_1405	hypothetical protein	219	0	1	1	0	0	0	0
UV8b_1406	hypothetical protein	666	-0.234463	8.70051e-05	0.00012459	1.05	0.83	0	15.22
UV8b_1407	biotrophy-associated secreted protein 2	537	2.56226	1.29208e-29	3.55822e-29	5.89	3.56	12.73	47.63
UV8b_1408	guanyl-specific ribonuclease f1	510	4.04341	0.00558216	0.00714091	1.05	0.1	2.21	59.11
UV8b_1409	high-affinity nicotinic acid transporter	1398	-0.474825	3.66797e-16	6.0647e-16	13.5	20.49	7.3	26.23
UV8b_1410	tubulin beta chain	1143	-0.871792	2.56812e-251	4.23146e-250	152.18	748.08	371.03	220.51
UV8b_142	p47 protein	1293	0.370147	0.000130272	0.000185196	20.13	38.21	42.04	47.25	GO:0044763(biological_process:single-organism cellular process)
UV8b_1411	putative vitamin H transporter	1434	0.864697	2.20034e-19	4.95045e-19	11.44	20.71	26.46	76.18	GO:0016020(cellular_component:membrane)
UV8b_1412	C6 transcription factor	2277	0.00727682	2.69114e-05	3.94295e-05	0.53	0.2	0.1	2.26
UV8b_1413	exo-beta-1,3-glucanase	1944	1.23755	9.47185e-15	1.52931e-14	2.47	2.84	9.12	6.25	GO:0006629(biological_process:lipid metabolic process); GO:0008081(molecular_function:phosphoric diester hydrolase activity)
UV8b_1414	hypothetical protein	2790	0.0050348	2.51521e-16	4.17004e-16	12.95	13.62	24.3	10.72
UV8b_1415	putative cytoskeleton assembly control protein Sla1	1605	-0.0937542	5.2287e-123	3.89816e-122	70.66	152.41	207.36	72.65
UV8b_1416	key lime pathogenicity protein	1197	0.729747	4.66121e-17	9.93689e-17	24.37	35.38	49.63	71.12
UV8b_1417	DNA replication complex GINS protein psf-3	537	0.22566	3.51726e-43	8.06613e-43	55.08	91.15	211.8	54.05	GO:0005634(cellular_component:nucleus); GO:0006260(biological_process:DNA replication)
UV8b_1418	manganese superoxide dismutase	690	0.775178	1.59652e-132	1.28426e-131	125.23	334.75	461.48	174.99	GO:0001302(biological_process:replicative cell aging); GO:0019430(biological_process:removal of superoxide radicals); GO:0030145(molecular_function:manganese ion binding); GO:0005759(cellular_component:mitochondrial matrix); GO:0001320(biological_process:age-dependent response to reactive oxygen species involved in chronological cell aging); GO:0004784(molecular_function:superoxide dismutase acti…
UV8b_1419	phosphotransferase enzyme family protein	1209	0.630976	0.370056	0.38942	2.93	7.8	5.58	14.64
UV8b_1420	hypothetical protein	1683	1.96354	3.54891e-42	1.19717e-41	6.21	10.69	17.15	86.62
UV8b_143	GTP-binding protein GTR1	1077	-4.8725	1.25016e-15	2.57214e-15	2.34	18.72	5.59	0	GO:0006348(biological_process:chromatin silencing at telomere); GO:0003924(molecular_function:GTPase activity); GO:0034448(cellular_component:EGO complex); GO:0005829(cellular_component:cytosol); GO:1990131(cellular_component:Gtr1-Gtr2 GTPase complex); GO:0000329(cellular_component:fungal-type vacuole membrane); GO:0000781(cellular_component:chromosome, telomeric region); GO:0006360(biological_pr…
UV8b_1421	hypothetical protein	264	1.12565	2.81626e-06	3.78743e-06	2.31	3.99	12.26	2.49
UV8b_1422	hypothetical protein	1041	-1.03315	0.00107557	0.00143906	3.75	0.23	1.41	1.17
UV8b_1423	guanyl-specific ribonuclease f1	468	0.5839	2.12625e-40	6.79807e-40	36.36	69.04	99.39	89.47
UV8b_1424	golgi integral membrane protein	3633	1.324	4.95745e-215	6.85736e-214	30.68	34.95	75.59	129.79
UV8b_1425	DUF1674 domain-containing protein	405	0.0944652	1.52638e-05	2.00967e-05	31.18	51.56	94.14	30.8	GO:0005739(cellular_component:mitochondrion)
UV8b_1426	Riboflavin kinase	783	-0.657148	0.301371	0.322331	66.28	149.1	136.48	47.91	GO:0016020(cellular_component:membrane); GO:0016301(molecular_function:kinase activity); GO:0044237(biological_process:cellular metabolic process)
UV8b_1427	putative C6 finger domain protein	1968	0.562322	5.1696e-38	1.61728e-37	9.82	18.52	24.43	34.38	GO:0005737(cellular_component:cytoplasm); GO:0043565(molecular_function:sequence-specific DNA binding); GO:0035948(biological_process:positive regulation of gluconeogenesis by positive regulation of transcription from RNA polymerase II promoter); GO:0005634(cellular_component:nucleus); GO:0061414(biological_process:positive regulation of transcription from RNA polymerase II promoter by a nonferme…
UV8b_1428	hypothetical protein	252	0	1	1	0	0	0	0
UV8b_1429	hypothetical protein	447	0	1	1	0	0	0	0
UV8b_1430	exo-beta-1,3-glucanase	2091	-0.540909	2.72646e-17	5.84572e-17	16.65	49.07	50.87	13.47	GO:0031505(biological_process:fungal-type cell wall organization); GO:0016020(cellular_component:membrane); GO:0016798(molecular_function:hydrolase activity, acting on glycosyl bonds); GO:0043229(cellular_component:intracellular organelle); GO:0008152(biological_process:metabolic process); GO:0044425(cellular_component:membrane part)
UV8b_144	carboxylic acid transport protein	1521	1.85555	0	0	61.16	80.6	204.13	636.27	GO:0022857(molecular_function:transmembrane transporter activity); GO:0016021(cellular_component:integral component of membrane); GO:0055085(biological_process:transmembrane transport)
UV8b_1431	2-oxoisovalerate dehydrogenase beta subunit precursor	2064	-0.0599785	4.20086e-55	1.67756e-54	77.08	203.71	173.15	126.36
UV8b_1432	putative cytochrome b5	426	-0.0892375	0.168727	0.187493	222.13	686.74	564.85	433.42	GO:0016021(cellular_component:integral component of membrane); GO:0046872(molecular_function:metal ion binding); GO:0020037(molecular_function:heme binding)
UV8b_1433	transcription initiation factor IIE subunit beta	906	0.380622	0.0016107	0.00213728	6.16	18.25	18.85	18.14	GO:0006355(biological_process:regulation of transcription, DNA-templated); GO:0097550(cellular_component:transcriptional preinitiation complex); GO:0005730(cellular_component:nucleolus); GO:0005673(cellular_component:transcription factor TFIIE complex); GO:0006367(biological_process:transcription initiation from RNA polymerase II promoter); GO:0003677(molecular_function:DNA binding); GO:0006413(b…
UV8b_1434	DSBA-like thioredoxin domain protein	741	1.14039	1.78651e-132	1.43561e-131	183.53	365.92	553.93	965.89	GO:0015035(molecular_function:protein disulfide oxidoreductase activity); GO:0055114(biological_process:oxidation-reduction process)
UV8b_1435	putative C2H2 finger domain protein	1233	1.02456	1.47236e-68	6.85732e-68	12.18	25.05	33.37	59.22	GO:0005488(molecular_function:binding)
UV8b_1436	hypothetical protein	777	0	1	1	0	0	0	0
UV8b_1437	transporter protein smf2	2808	-0.108538	2.35267e-239	3.66111e-238	15.41	51.71	17.88	85.36	GO:0005215(molecular_function:transporter activity); GO:0016021(cellular_component:integral component of membrane); GO:0006810(biological_process:transport)
UV8b_1438	methylene-fatty-acyl-phospholipid synthase	489	-0.853874	0.00012207	0.000173883	117.58	142.58	143.89	48.95	GO:0006644(biological_process:phospholipid metabolic process); GO:0006656(biological_process:phosphatidylcholine biosynthetic process); GO:0080101(molecular_function:phosphatidyl-N-dimethylethanolamine N-methyltransferase activity); GO:0016021(cellular_component:integral component of membrane); GO:0005739(cellular_component:mitochondrion); GO:0008170(molecular_function:N-methyltransferase activit…
UV8b_1439	hypothetical protein	891	1.52058	4.87964e-20	8.56239e-20	19.58	26.35	144.96	43.42
UV8b_1440	glycoside hydrolase family 3 protein	3402	0.901176	0	0	20.4	30.08	137.93	93.24	GO:0016021(cellular_component:integral component of membrane); GO:0005975(biological_process:carbohydrate metabolic process); GO:0004553(molecular_function:hydrolase activity, hydrolyzing O-glycosyl compounds)
UV8b_145	hypothetical protein	411	0	1	1	0	0	0	0
UV8b_1441	N-acetylglucosamine-6-phosphate deacetylase	1440	2.89084	0	0	20.68	10.14	155.52	97.7	GO:0006044(biological_process:N-acetylglucosamine metabolic process); GO:0008448(molecular_function:N-acetylglucosamine-6-phosphate deacetylase activity)
UV8b_1442	acid phosphatase (PhoG)	1557	1.17661	8.39869e-130	3.35142e-129	8.26	23.29	33.58	32.38	GO:0003700(molecular_function:transcription factor activity, sequence-specific DNA binding); GO:0006355(biological_process:regulation of transcription, DNA-templated); GO:0003677(molecular_function:DNA binding)
UV8b_1443	glucosamine-6-phosphate deaminase	1191	3.48519	0	0	26.49	17.32	403.77	263.81	GO:0006044(biological_process:N-acetylglucosamine metabolic process); GO:0004342(molecular_function:glucosamine-6-phosphate deaminase activity); GO:0005975(biological_process:carbohydrate metabolic process); GO:0016787(molecular_function:hydrolase activity)
UV8b_1444	hexokinase-1	4134	2.07331	0	0	14.3	26.93	54.87	179.02
UV8b_1445	vacuolar protein-sorting-associated protein	579	1.34017	5.93615e-19	1.32227e-18	7.1	22.49	40.16	47.7
UV8b_1446	dihydrodipicolinate synthase	3021	0.205006	0.222774	0.243236	3.63	5.12	5.73	6.28	GO:0045944(biological_process:positive regulation of transcription from RNA polymerase II promoter); GO:0044763(biological_process:single-organism cellular process); GO:0005488(molecular_function:binding); GO:0033554(biological_process:cellular response to stress)
UV8b_1447	hypothetical protein	990	1.23717	8.96272e-18	1.94614e-17	81	397.63	353.79	1267.77
UV8b_1448	putative ATP-dependent DNA helicase	3477	0.486172	0.0074034	0.00875712	9.98	27.08	41.56	22.01	GO:0072686(cellular_component:mitotic spindle); GO:0000725(biological_process:recombinational repair); GO:0006301(biological_process:postreplication repair); GO:0004003(molecular_function:ATP-dependent DNA helicase activity); GO:0032508(biological_process:DNA duplex unwinding); GO:0034644(biological_process:cellular response to UV); GO:0044732(cellular_component:mitotic spindle pole body); GO:000…
UV8b_1449	hypothetical protein	828	-0.068417	9.9092e-39	2.92129e-38	46.28	97.28	130.77	50.31
UV8b_1450	alpha/beta hydrolase fold protein	1005	0.0813805	0.00982435	0.0115362	14.47	69.77	62.65	41.5	GO:0006568(biological_process:tryptophan metabolic process)
UV8b_146	oligopeptide transporter protein	2631	3.10754	0.254657	0.275183	1.07	2.04	2.09	104.76	GO:0006857(biological_process:oligopeptide transport); GO:0016021(cellular_component:integral component of membrane); GO:0005777(cellular_component:peroxisome); GO:0000138(cellular_component:Golgi trans cisterna); GO:0051515(biological_process:positive regulation of monopolar cell growth); GO:0061091(biological_process:regulation of phospholipid translocation); GO:0042144(biological_process:vacuo…
UV8b_1451	putative short-chain dehydrogenase	942	0.502698	0.00132866	0.00177494	17.67	37.26	39.76	52.96
UV8b_1452	sister chromatid cohesion protein	552	1.64926	1.47506e-19	3.33014e-19	17.12	23.31	53.05	111.76
UV8b_1453	diphthamide biosynthesis protein 1	1392	0.842509	1.42932e-09	2.47029e-09	12.2	30.48	34.19	58.43	GO:0017183(biological_process:peptidyl-diphthamide biosynthetic process from peptidyl-histidine)
UV8b_1454	aldose 1-epimerase	1563	-0.12139	0.415279	0.429346	84.87	250.25	171.81	187.94	GO:0005975(biological_process:carbohydrate metabolic process); GO:0030246(molecular_function:carbohydrate binding); GO:0016853(molecular_function:isomerase activity)
UV8b_1455	Vacuolar ATP synthase subunit B	1536	0.124101	0.139172	0.150934	68.74	192.49	177.56	193.74	GO:0016820(molecular_function:hydrolase activity, acting on acid anhydrides, catalyzing transmembrane movement of substances); GO:0046034(biological_process:ATP metabolic process); GO:0015991(biological_process:ATP hydrolysis coupled proton transport); GO:1902906(biological_process:proteasome storage granule assembly); GO:0007035(biological_process:vacuolar acidification); GO:0000329(cellular_com…
UV8b_1456	hydroxymethylglutaryl-CoA lyase	1116	1.27544	3.74281e-13	5.8588e-13	2.49	29.78	72.67	26.42	GO:0016021(cellular_component:integral component of membrane); GO:0016740(molecular_function:transferase activity); GO:0016829(molecular_function:lyase activity)
UV8b_1457	Tubulin alpha chain	1350	-0.401661	3.93475e-19	8.79459e-19	162.67	584.26	499.61	212.58	GO:0005737(cellular_component:cytoplasm); GO:0007017(biological_process:microtubule-based process); GO:0003924(molecular_function:GTPase activity); GO:0005200(molecular_function:structural constituent of cytoskeleton); GO:0005874(cellular_component:microtubule); GO:0005525(molecular_function:GTP binding)
UV8b_1458	hypothetical protein	717	0.252218	0.186064	0.205449	18.8	72.41	57.88	68.13
UV8b_1459	signaling related protein	1260	0.204507	1.02934e-07	1.43423e-07	41.36	86.3	87.79	86.29
UV8b_1460	exo-beta-D-glucanase	4236	0.113827	3.97932e-15	8.08335e-15	3.07	5.77	3.6	8.81
UV8b_147	hypothetical protein	366	5.3262	0.00305566	0.00398098	0	0	2.38	8.65
UV8b_1461	hypothetical protein	1041	-0.218406	0.437432	0.464317	0.91	1.8	1.81	1.05
UV8b_1462	hypothetical protein	939	-0.133228	0.854659	0.88489	0.39	0.27	0.39	0.36
UV8b_1463	WSC domain containing protein	1152	1.01636	1.52876e-05	2.2657e-05	2.04	2.42	1.12	26.45
UV8b_1464	RNA polymerase Rpb1 repeat domain protein	900	3.68484	1.45757e-05	2.16183e-05	0.18	0.28	1.56	7.99
UV8b_1465	PAB1 binding protein (Pbp1)	2547	-0.145745	0.0829401	0.0914589	7.3	15.96	11.65	11.81
UV8b_1466	ubiquinol-cytochrome-c reductase complex core protein 2	1347	-0.316155	0.00101126	0.00136629	45.53	175.28	161.04	78.4	GO:0005750(cellular_component:mitochondrial respiratory chain complex III); GO:1902600(biological_process:hydrogen ion transmembrane transport); GO:0008121(molecular_function:ubiquinol-cytochrome-c reductase activity); GO:0006122(biological_process:mitochondrial electron transport, ubiquinol to cytochrome c); GO:0003824(molecular_function:catalytic activity); GO:0030061(cellular_component:mitocho…
UV8b_1467	RNA polymerase III subunit RPC82	1965	0.0552534	0.00160614	0.00213292	6.16	25.46	17.4	21.34	GO:0044732(cellular_component:mitotic spindle pole body); GO:0003677(molecular_function:DNA binding); GO:0006351(biological_process:transcription, DNA-templated); GO:0005666(cellular_component:DNA-directed RNA polymerase III complex); GO:0003899(molecular_function:DNA-directed RNA polymerase activity); GO:0042797(biological_process:tRNA transcription from RNA polymerase III promoter)
UV8b_1468	putative mitochondrial carrier protein YHM1/SHM1	918	-0.759817	1.2101e-06	1.87751e-06	32.69	150.85	117.02	30.17	GO:0016021(cellular_component:integral component of membrane); GO:0006810(biological_process:transport)
UV8b_1469	chromosome segregation ATPase	5901	-0.272477	7.19967e-12	1.33831e-11	8.59	25.41	18.36	15.75
UV8b_1470	DASH complex subunit DAD3	246	0.100598	0.78228	0.814823	1.5	76.93	54.62	42.33	GO:0008608(biological_process:attachment of spindle microtubules to kinetochore); GO:0042729(cellular_component:DASH complex); GO:0072686(cellular_component:mitotic spindle)
UV8b_148	hypothetical protein	273	0	1	1	0	0	0	0
UV8b_1471	37S ribosomal protein S5	1614	0.215673	0.0180738	0.0209032	26.58	121.53	113.68	85.04	GO:0005840(cellular_component:ribosome); GO:0005739(cellular_component:mitochondrion); GO:0030529(cellular_component:intracellular ribonucleoprotein complex)
UV8b_1472	hypothetical protein	228	-0.715633	0.00353281	0.0045783	2.36	16.48	37.81	0.9
UV8b_1473	hypothetical protein	1188	4.6532	0.5	0.5	0	0	0	8.17
UV8b_1474	putative aimless RasGEF (aleA)	2256	2.03644	0.00494708	0.00635335	9.11	11.72	15.57	210.14	GO:0007264(biological_process:small GTPase mediated signal transduction); GO:0005085(molecular_function:guanyl-nucleotide exchange factor activity); GO:0043547(biological_process:positive regulation of GTPase activity); GO:0005622(cellular_component:intracellular)
UV8b_1475	hypothetical protein	468	-0.264873	0.857632	0.873114	0	0.68	0	0.25
UV8b_1476	hypothetical protein	1233	4.03443	3.18342e-14	6.30653e-14	11.52	15.61	26.39	2699
UV8b_1477	zinc finger (HIT type) family protein	618	1.47513	6.7414e-05	9.70322e-05	7.07	16.63	17.89	75.23
UV8b_1478	NifU-like protein	900	-0.191941	2.41504e-07	3.86475e-07	46.85	154.8	128.22	68.05	GO:0005759(cellular_component:mitochondrial matrix); GO:0005506(molecular_function:iron ion binding); GO:0006880(biological_process:intracellular sequestering of iron ion); GO:0051536(molecular_function:iron-sulfur cluster binding); GO:0016226(biological_process:iron-sulfur cluster assembly)
UV8b_1479	PSP1 domain-containing protein	2589	0.918242	4.65365e-27	1.22891e-26	15.3	35.41	23.36	125.38
UV8b_1480	60S ribosomal protein L15	1470	-1.1429	3.76921e-52	1.44912e-51	80.03	540.18	300.99	83.98	GO:0003735(molecular_function:structural constituent of ribosome); GO:0005840(cellular_component:ribosome); GO:0006412(biological_process:translation)
UV8b_149	glycoside hydrolase	1305	0.215981	6.25511e-61	2.66914e-60	12.23	19.18	5.87	67.67
UV8b_1481	putative RNA-binding protein	3054	-0.0715595	5.06257e-07	7.98748e-07	10.54	52.53	39.53	28.25	GO:0003723(molecular_function:RNA binding)
UV8b_1482	DNA-directed RNA polymerase III 130 kDa polypeptide	3474	-0.260623	0.00498036	0.00639296	19.72	85.15	56.01	48.88	GO:0032549(molecular_function:ribonucleoside binding); GO:0006351(biological_process:transcription, DNA-templated); GO:0005666(cellular_component:DNA-directed RNA polymerase III complex); GO:0003899(molecular_function:DNA-directed RNA polymerase activity); GO:0042797(biological_process:tRNA transcription from RNA polymerase III promoter); GO:0003677(molecular_function:DNA binding)
UV8b_1483	putative DNA repair protein (Rad57)	1527	0.774792	1.06349e-08	1.51449e-08	18.64	16.55	50.81	26.66	GO:0006996(biological_process:organelle organization); GO:0043229(cellular_component:intracellular organelle); GO:0005488(molecular_function:binding); GO:0000724(biological_process:double-strand break repair via homologous recombination)
UV8b_1484	F-box domain containing protein	1461	0.929987	3.80856e-19	8.51984e-19	20.83	35.31	41.64	96.25
UV8b_1485	hypothetical protein	198	-0.412317	0.0119924	0.0140111	7.49	45.9	165.21	0
UV8b_1486	hypothetical protein	1596	-1.16316	3.48809e-07	5.5491e-07	62.54	90.22	84.8	19.6
UV8b_1487	carnitine acetyl transferase	2535	1.13858	4.48416e-45	1.5771e-44	16.88	52.58	60.03	131.27	GO:0016746(molecular_function:transferase activity, transferring acyl groups)
UV8b_1488	betaine aldehyde dehydrogenase	1545	0.1594	1.03348e-24	1.93639e-24	29.77	117.92	145.12	61.81	GO:0016620(molecular_function:oxidoreductase activity, acting on the aldehyde or oxo group of donors, NAD or NADP as acceptor); GO:0055114(biological_process:oxidation-reduction process)
UV8b_1489	choline oxidase (CodA)	1638	1.49458	0.4818	0.495444	17.33	23.57	25.6	186.3	GO:0050660(molecular_function:flavin adenine dinucleotide binding); GO:0016614(molecular_function:oxidoreductase activity, acting on CH-OH group of donors); GO:0055114(biological_process:oxidation-reduction process)
UV8b_1490	non-ribosomal peptide synthetase	5502	0.817376	2.32915e-08	3.86206e-08	1.24	3.08	1.9	16.96
UV8b_150	glucan synthesis regulatory protein	1503	1.23866	3.11307e-119	1.17465e-118	22.57	21.16	93.91	68.74	GO:0032153(cellular_component:cell division site); GO:0042546(biological_process:cell wall biogenesis); GO:0070317(biological_process:negative regulation of G0 to G1 transition)
UV8b_1491	peptide synthetase	957	-4.99826	1.44203e-12	2.24961e-12	1.25	2.99	0	0.16	GO:0003824(molecular_function:catalytic activity); GO:0031177(molecular_function:phosphopantetheine binding); GO:0008152(biological_process:metabolic process)
UV8b_1492	L-ornithine 5-monooxygenase (L-ornithine N(5)-oxygenase)	1899	0.467837	0.402416	0.420035	5.27	17.27	11.98	25.46	GO:0005829(cellular_component:cytosol); GO:0005634(cellular_component:nucleus); GO:0004497(molecular_function:monooxygenase activity); GO:0055114(biological_process:oxidation-reduction process)
UV8b_1493	C6 transcription factor	1914	0.35922	0.287777	0.308844	2.89	6.89	9.29	10.65	GO:0005488(molecular_function:binding)
UV8b_1494	translation initiation factor eif-2b subunit family protein	1569	0	1	1	0	0	0	0
UV8b_1495	FF domain protein	1821	1.12663	1.14883e-107	7.50858e-107	10.87	29.71	52.3	52.1
UV8b_1496	PAP2 domain protein	906	0.110921	0.491777	0.500004	23.71	51	45.34	50.87
UV8b_1497	proteasome component Y13	756	-0.243227	0.0150245	0.0186216	79.31	257.48	231.36	129.87	GO:0005737(cellular_component:cytoplasm); GO:0080129(biological_process:proteasome core complex assembly); GO:0019773(cellular_component:proteasome core complex, alpha-subunit complex); GO:0005634(cellular_component:nucleus); GO:0010499(biological_process:proteasomal ubiquitin-independent protein catabolic process); GO:0004298(molecular_function:threonine-type endopeptidase activity); GO:0006511(…
UV8b_1498	putative PHD finger domain protein	2637	0.442125	5.5634e-35	1.17497e-34	23.13	28.79	44.2	39.59	GO:0046872(molecular_function:metal ion binding)
UV8b_1499	hypothetical protein	330	1.04543	3.6287e-20	6.3815e-20	138.2	187.38	543.69	322.11
UV8b_1500	putative RNA polymerase II mediator complex protein (Med7)	927	1.02246	6.57762e-100	2.2607e-99	79.89	78.74	197.54	174.68	GO:0070847(cellular_component:core mediator complex); GO:0000122(biological_process:negative regulation of transcription from RNA polymerase II promoter); GO:0001104(molecular_function:RNA polymerase II transcription cofactor activity); GO:0006357(biological_process:regulation of transcription from RNA polymerase II promoter); GO:0045944(biological_process:positive regulation of transcription fro…
UV8b_16	porphobilinogen deaminase	978	0.240918	4.65294e-24	8.64429e-24	22.97	58.34	115.27	27.41	GO:0033014(biological_process:tetrapyrrole biosynthetic process); GO:0018160(biological_process:peptidyl-pyrromethane cofactor linkage); GO:0004418(molecular_function:hydroxymethylbilane synthase activity)
UV8b_151	hypothetical protein	933	0.844082	0.06759	0.0786978	4.13	4.45	6.65	13.19
UV8b_1501	putative PHD finger domain protein	1401	0.950249	3.66662e-42	8.30029e-42	11.49	24.42	44.69	37.25	GO:0006351(biological_process:transcription, DNA-templated); GO:0008270(molecular_function:zinc ion binding)
UV8b_1502	hypothetical protein	507	0.716417	0.25726	0.277766	44.73	108.01	117.87	119.41	GO:0032439(biological_process:endosome localization); GO:0071230(biological_process:cellular response to amino acid stimulus); GO:0007040(biological_process:lysosome organization); GO:0043410(biological_process:positive regulation of MAPK cascade); GO:0071986(cellular_component:Ragulator complex); GO:0032008(biological_process:positive regulation of TOR signaling); GO:0042632(biological_process:c…
UV8b_1503	putative dynamin GTPase	2772	-0.149421	6.02816e-11	9.03197e-11	5.34	9.32	7.26	10.6	GO:0000166(molecular_function:nucleotide binding)
UV8b_1504	udp-galactose transporter	1248	0.9805	2.4068e-26	6.2671e-26	19.93	46.79	55.56	102.98	GO:0015992(biological_process:proton transport); GO:0016021(cellular_component:integral component of membrane); GO:0008643(biological_process:carbohydrate transport); GO:0005351(molecular_function:sugar:proton symporter activity); GO:0000139(cellular_component:Golgi membrane)
UV8b_1505	mannosyltransferase	1335	2.35145	1.91324e-05	2.82006e-05	1.31	1.74	8.1	18.77
UV8b_1506	putative histone transcription regulator	3105	-0.179772	5.1734e-11	7.75422e-11	5.92	16.77	8.58	15.74	GO:0006355(biological_process:regulation of transcription, DNA-templated); GO:0005634(cellular_component:nucleus)
UV8b_1507	putative DNA repair protein Rhp26/Rad26	3519	0.279869	0.192659	0.212103	4.52	20.47	15.42	19.45	GO:0006289(biological_process:nucleotide-excision repair)
UV8b_1508	40S ribosomal protein S14 (CRP2)	474	-0.752121	3.64452e-92	2.12995e-91	137.65	988.35	515.34	278.03	GO:0003735(molecular_function:structural constituent of ribosome); GO:0005840(cellular_component:ribosome); GO:0006412(biological_process:translation)
UV8b_1509	60S ribosomal protein L7	825	-0.899763	3.30222e-38	1.03847e-37	140.17	1156.4	664.54	232.52	GO:0005840(cellular_component:ribosome)
UV8b_1510	iron-sulfur cluster assembly accessory protein	768	-0.0732557	3.35252e-06	5.11155e-06	42.22	26.69	50.35	22.88
UV8b_152	putative exocyst complex component sec8	744	1.73874	7.67195e-13	1.4658e-12	4.97	0	10.44	11.87	GO:0006810(biological_process:transport)
UV8b_1511	eukaryotic translation initiation factor 3	2592	-0.702021	1.75227e-74	8.73129e-74	22.63	117.54	56.4	41.27	GO:0010494(cellular_component:cytoplasmic stress granule); GO:0071541(cellular_component:eukaryotic translation initiation factor 3 complex, eIF3m); GO:0043614(cellular_component:multi-eIF complex); GO:0005852(cellular_component:eukaryotic translation initiation factor 3 complex); GO:0005829(cellular_component:cytosol); GO:0016282(cellular_component:eukaryotic 43S preinitiation complex); GO:00064…
UV8b_1512	peroxin 11C	1242	0.687869	4.18329e-29	1.14282e-28	14.04	38.64	51.21	47.66
UV8b_1513	hypothetical protein	567	0.203888	1.41371e-05	1.8672e-05	21.34	37.47	51.86	53.96
UV8b_1514	hypothetical protein	483	-0.0518117	0.181044	0.200651	26.08	57.88	54.85	48.81
UV8b_1515	hypothetical protein	483	-0.150916	0.000172143	0.000237481	3.95	17.51	21.65	5.82
UV8b_1516	hypothetical protein	687	-0.748107	1.26309e-15	2.59806e-15	37.67	187.02	100.42	58.69
UV8b_1517	filament-forming protein	6372	0.0253635	0.000119882	0.000170796	8.05	23.69	17.53	19.93	GO:0006606(biological_process:protein import into nucleus); GO:0005622(cellular_component:intracellular)
UV8b_1518	hypothetical protein	591	1.15211	3.18897e-21	7.4571e-21	1.41	3.04	6.47	14.23
UV8b_1519	leucine rich repeat domain containing protein	2316	0.647884	0.272676	0.293361	6.74	15.95	14.63	32.82
UV8b_1520	integral membrane protein	1203	-1.37592	0.00470211	0.00570017	0.19	0.54	0	0.96
UV8b_153	putative exocyst complex component sec8	2550	0.438754	1.93951e-12	3.6681e-12	10.9	32.46	31.85	36.74	GO:0015031(biological_process:protein transport); GO:0006904(biological_process:vesicle docking involved in exocytosis); GO:0000145(cellular_component:exocyst)
UV8b_1521	F-box domain containing protein	1020	-0.627242	0.468995	0.499434	0.4	0.24	0.21	0.32
UV8b_1522	hypothetical protein	2217	-0.306059	0.000173874	0.000245578	13	16.57	16.37	12.93
UV8b_1523	putative 3-oxoadipate enol-lactonase I	1611	0.829897	0.00786887	0.00995893	6.79	24.81	21.26	47.36
UV8b_1524	hypothetical protein	477	0.471955	0.000624461	0.000855484	1.92	8.21	7.57	8.48
UV8b_1525	glycoside hydrolase	1203	1.75508	0.000300915	0.000420316	23.75	11.13	29.17	204.91
UV8b_1526	hypothetical protein	1929	1.56377	3.89042e-108	1.38843e-107	7.52	10.41	44.82	16.63
UV8b_1527	hypothetical protein	462	0	1	1	0	0	0	0.73
UV8b_1528	F-box domain containing protein	843	-0.112975	2.73682e-05	4.00763e-05	14	60.51	55.18	36.1
UV8b_1529	hypothetical protein	555	2.29355	0.0354487	0.0424594	2.35	3.73	4.71	82.9
UV8b_1530	hypothetical protein	1368	1.34661	0.237028	0.257552	4.6	3.67	5.01	33.17
UV8b_154	epoxide hydrolase	1674	0.174213	4.30161e-25	1.08866e-24	4.69	17.24	6.12	27.72
UV8b_1531	protein bli-3	627	0	1	1	0	0	0	0	GO:0010181(molecular_function:FMN binding); GO:0055114(biological_process:oxidation-reduction process); GO:0016491(molecular_function:oxidoreductase activity)
UV8b_1532	nitrate assimilation regulatory protein nirA	2394	0.512725	0.38816	0.402995	17.09	90	146.07	80.5
UV8b_1533	hypothetical protein	771	2.821	3.40187e-11	6.18902e-11	1.1	1.85	6.7	23.22
UV8b_1534	hypothetical protein	207	-1.30037	0.000242474	0.000328972	16.86	0	0	32.95
UV8b_1535	protein kinase domain-containing protein	1116	-2.42726	0	0	375.27	3541.12	3642.72	45.85
UV8b_1536	putative cytochrome P450 oxidoreductase	1599	-0.0852513	5.40821e-54	1.36326e-53	4.84	47.64	89.95	9.19	GO:0046872(molecular_function:metal ion binding); GO:0016020(cellular_component:membrane); GO:0016491(molecular_function:oxidoreductase activity)
UV8b_1537	NADH dehydrogenase	1665	1.33343	1.51835e-25	3.87896e-25	3.09	5.11	10.47	14.1
UV8b_1538	hypothetical protein	510	-2.11153	0.0360355	0.0416971	1.69	0.37	0.23	0.44
UV8b_1539	NADH:ubiquinone oxidoreductase 20.1kD subunit	594	-0.0366033	2.74875e-20	6.31843e-20	158.39	514.22	437.98	293.98	GO:0008137(molecular_function:NADH dehydrogenase (ubiquinone) activity); GO:0016021(cellular_component:integral component of membrane); GO:0016020(cellular_component:membrane); GO:0005739(cellular_component:mitochondrion); GO:0003954(molecular_function:NADH dehydrogenase activity); GO:0055114(biological_process:oxidation-reduction process)
UV8b_1540	helicase SWR1	5223	0.88492	6.20157e-33	1.80211e-32	9.01	7.09	14	24.93	GO:0008026(molecular_function:ATP-dependent helicase activity); GO:0005524(molecular_function:ATP binding); GO:0003676(molecular_function:nucleic acid binding)
UV8b_155	high-temperature-induced dauer-formation protein	2457	0.434454	0.0987606	0.11316	5.54	21.57	17.47	27.58
UV8b_1541	hypothetical protein	495	-2.08069	0.0458952	0.054691	0.78	1.34	0.45	0.2
UV8b_1542	Protein kinase domain containing protein	2427	0.490816	2.66244e-08	3.76572e-08	15.62	28.96	46.86	28.23	GO:0016301(molecular_function:kinase activity)
UV8b_1543	increased loss of mitochondrial DNA protein 1	570	-0.0262031	5.52857e-32	1.1328e-31	12.02	54.46	33.64	18.65
UV8b_1544	hypothetical protein	216	0.225065	0.830326	0.856589	6.38	9.2	10.78	12.14	GO:0003824(molecular_function:catalytic activity)
UV8b_1545	hypothetical protein	345	0.0452666	0.207823	0.232242	3.42	17.13	15.04	13.48	GO:0003824(molecular_function:catalytic activity)
UV8b_1546	hypothetical protein	282	0	1	1	0	0	0	1.17	GO:0005953(cellular_component:CAAX-protein geranylgeranyltransferase complex); GO:0003824(molecular_function:catalytic activity); GO:0004662(molecular_function:CAAX-protein geranylgeranyltransferase activity); GO:0018344(biological_process:protein geranylgeranylation)
UV8b_1547	putative cytoskeleton organization protein	2952	-0.409982	0.385064	0.403751	12.19	56.82	41.48	21.16
UV8b_1548	hypothetical protein	312	-0.710801	0.0682064	0.0797712	1.27	2.94	6.67	0
UV8b_1549	protein kinase domain-containing protein	759	0.135276	0.473615	0.487611	3.28	8.59	9.33	11.5
UV8b_1550	hypothetical protein	381	-0.0695033	0.0195403	0.024056	3.77	3.94	2.12	10.01
UV8b_156	putative PET127	2802	-0.900686	3.82779e-38	1.20182e-37	3.9	30.04	11.59	9.06	GO:0043488(biological_process:regulation of mRNA stability); GO:0005739(cellular_component:mitochondrion); GO:0005740(cellular_component:mitochondrial envelope); GO:0000957(biological_process:mitochondrial RNA catabolic process); GO:0000964(biological_process:mitochondrial RNA 5'-end processing); GO:0000959(biological_process:mitochondrial RNA metabolic process)
UV8b_1551	FAD binding domain containing protein	1698	0.697669	0.00330634	0.00429474	2.37	4.28	5.2	7.63	GO:0003824(molecular_function:catalytic activity)
UV8b_1552	hypothetical protein	258	0	1	1	0	0	0	0
UV8b_1553	glycosyltransferase family 31 protein	1500	1.6015	7.5549e-209	1.00429e-207	29.59	70.04	132.12	236.87
UV8b_1554	small secreted protein	480	3.42638	0.00153604	0.00204259	6.84	9.99	16.94	715.27
UV8b_1555	FAD binding domain containing protein	1197	0.895612	0.166483	0.185105	28.31	30.68	30.08	172.9
UV8b_1556	SWIB/MDM2 domain protein	807	0.430162	0.000279129	0.000390462	10.42	22.92	26.58	26.38
UV8b_1557	putative C2H2 finger domain protein	2394	0.56863	5.81245e-10	8.50248e-10	17.22	48.85	106.05	29.25	GO:0005737(cellular_component:cytoplasm); GO:0046872(molecular_function:metal ion binding)
UV8b_1558	serine/threonine kinase IREI	3798	0.386495	0.00535627	0.00639017	35.05	45.72	91.05	43.94	GO:0016070(biological_process:RNA metabolic process); GO:0006468(biological_process:protein phosphorylation); GO:0004540(molecular_function:ribonuclease activity); GO:0043231(cellular_component:intracellular membrane-bounded organelle); GO:0016310(biological_process:phosphorylation); GO:0016301(molecular_function:kinase activity); GO:0016043(biological_process:cellular component organization); GO…
UV8b_1559	eukaryotic translation initiation factor 3	2241	-0.411395	0.147271	0.164912	49.24	209.18	157.25	78.65	GO:0010494(cellular_component:cytoplasmic stress granule); GO:0071541(cellular_component:eukaryotic translation initiation factor 3 complex, eIF3m); GO:0043614(cellular_component:multi-eIF complex); GO:0005852(cellular_component:eukaryotic translation initiation factor 3 complex); GO:0005829(cellular_component:cytosol); GO:0016282(cellular_component:eukaryotic 43S preinitiation complex); GO:00064…
UV8b_1560	T-complex protein 1, beta subunit	1593	-0.739936	0.00961245	0.0121051	46.95	179.39	143.63	42.98	GO:0005737(cellular_component:cytoplasm); GO:0006457(biological_process:protein folding); GO:0005634(cellular_component:nucleus); GO:0005832(cellular_component:chaperonin-containing T-complex); GO:0051082(molecular_function:unfolded protein binding); GO:0005524(molecular_function:ATP binding)
UV8b_157	hypothetical protein	795	1.35922	0.00226837	0.00298103	2.36	7.14	7.46	26.33
UV8b_1561	hypothetical protein	198	0	1	1	0	0	0	0
UV8b_1562	putative TBC domain protein	2139	0.668833	0.000307742	0.000387126	7	4.19	14.59	8.37
UV8b_1563	hypothetical protein	471	0.165239	0.181893	0.19988	1.22	0.21	2.49	0.45
UV8b_1564	delta12 fatty acid desaturase	1437	-1.13979	4.53393e-14	8.94357e-14	74.6	97.26	144.19	27.89	GO:0044710(biological_process:single-organism metabolic process); GO:0006629(biological_process:lipid metabolic process); GO:0016021(cellular_component:integral component of membrane); GO:0016020(cellular_component:membrane); GO:0016717(molecular_function:oxidoreductase activity, acting on paired donors, with oxidation of a pair of donors resulting in the reduction of molecular oxygen to two mole…
UV8b_1565	hypothetical protein	1845	-1.94574	2.10457e-177	2.27044e-176	48.74	132.8	56.5	13.29
UV8b_1566	hypothetical protein	273	-4.41143	1.37952e-09	2.38578e-09	34.03	34.37	6.77	0
UV8b_1567	subtilisin-like protease pr1a	1164	1.37418	9.18306e-08	1.49239e-07	6.77	5	9.88	44.32
UV8b_1568	hypothetical protein	1941	0.0668783	0.0193961	0.0223834	16.94	48.7	46.81	33.99
UV8b_1569	autophagocytosis protein	1050	0.398363	1.12342e-13	1.78005e-13	111.6	153.84	341.46	142.09	GO:0005737(cellular_component:cytoplasm); GO:0000422(biological_process:mitophagy); GO:0005829(cellular_component:cytosol); GO:0006612(biological_process:protein targeting to membrane); GO:0019776(molecular_function:Atg8 ligase activity); GO:0034727(biological_process:piecemeal microautophagy of nucleus); GO:0006501(biological_process:C-terminal protein lipidation); GO:0044805(biological_process:…
UV8b_1570	pre-mRNA splicing factor cwc24	1041	0.417367	1.81042e-05	2.37849e-05	23.5	50.1	99.91	37.88	GO:0005634(cellular_component:nucleus); GO:0046872(molecular_function:metal ion binding); GO:0008380(biological_process:RNA splicing)
UV8b_158	vacuolar ATP synthase catalytic subunit A	1719	-0.179314	1.8743e-14	3.73764e-14	76.45	223.84	163.11	144.84	GO:0044267(biological_process:cellular protein metabolic process); GO:0015991(biological_process:ATP hydrolysis coupled proton transport); GO:0046034(biological_process:ATP metabolic process); GO:0005829(cellular_component:cytosol); GO:0007035(biological_process:vacuolar acidification); GO:0000329(cellular_component:fungal-type vacuole membrane); GO:0033180(cellular_component:proton-transporting …
UV8b_1571	hypothetical protein	426	-0.99584	0.0866016	0.0953472	8.71	10.44	4.09	8.61	GO:0005543(molecular_function:phospholipid binding); GO:0032065(biological_process:cortical protein anchoring); GO:0005938(cellular_component:cell cortex)
UV8b_1572	hypothetical protein	567	-1.39261	0.000991248	0.00122511	18.38	30.92	6.92	9.91	GO:0005543(molecular_function:phospholipid binding); GO:0032065(biological_process:cortical protein anchoring); GO:0005938(cellular_component:cell cortex)
UV8b_1573	hypothetical protein	219	-1.33476	0.276477	0.292649	22.13	27.96	4.27	37.03	GO:0005543(molecular_function:phospholipid binding); GO:0032065(biological_process:cortical protein anchoring); GO:0005938(cellular_component:cell cortex)
UV8b_1574	hypothetical protein	465	-2.18614	0.195029	0.209215	6.07	3.5	0.26	7.02
UV8b_1575	hypothetical protein	441	-1.33119	0.0341135	0.0387907	1.81	3.2	0.29	5.02	GO:0005543(molecular_function:phospholipid binding); GO:0032065(biological_process:cortical protein anchoring); GO:0005938(cellular_component:cell cortex)
UV8b_1576	hypothetical protein	456	0.260251	0.0184958	0.0227442	48.09	78.5	69.8	121.01	GO:0005543(molecular_function:phospholipid binding); GO:0032065(biological_process:cortical protein anchoring); GO:0005938(cellular_component:cell cortex)
UV8b_1577	hypothetical protein	216	1.20437	1.08437e-163	1.09035e-162	64.91	99.65	169.79	201.41	GO:0005543(molecular_function:phospholipid binding); GO:0032065(biological_process:cortical protein anchoring); GO:0005938(cellular_component:cell cortex)
UV8b_1578	PH domain-containing protein	3063	0.66725	7.43292e-20	1.68975e-19	11.12	25.14	37.74	52.51
UV8b_1579	DNA polymerase zeta catalytic subunit	4752	-0.00274211	0.0907554	0.104736	4.34	15.02	10.99	11.29	GO:0016779(molecular_function:nucleotidyltransferase activity); GO:0003676(molecular_function:nucleic acid binding); GO:0006281(biological_process:DNA repair); GO:0097159(molecular_function:organic cyclic compound binding); GO:0016740(molecular_function:transferase activity); GO:0034645(biological_process:cellular macromolecule biosynthetic process); GO:0006259(biological_process:DNA metabolic pr…
UV8b_1580	pre-mRNA-splicing factor slu7	1389	0.260563	0.360847	0.37622	21.33	28.99	46.07	28.38	GO:0045292(biological_process:mRNA cis splicing, via spliceosome); GO:0000350(biological_process:generation of catalytic spliceosome for second transesterification step); GO:0071021(cellular_component:U2-type post-spliceosomal complex)
UV8b_159	impact family protein	933	-0.0923257	1.42965e-05	2.07123e-05	2.79	8.16	3.59	9.96
UV8b_1581	40S ribosomal protein S9	576	-1.00533	6.09447e-49	2.25466e-48	270.47	2260.53	1267.49	403.89	GO:0003735(molecular_function:structural constituent of ribosome); GO:0019843(molecular_function:rRNA binding); GO:0015935(cellular_component:small ribosomal subunit); GO:0006412(biological_process:translation)
UV8b_1582	60S ribosomal protein L21	483	-1.15777	4.13466e-75	2.06944e-74	329.82	2091.13	1093.94	354.88	GO:0003735(molecular_function:structural constituent of ribosome); GO:0005840(cellular_component:ribosome); GO:0006412(biological_process:translation)
UV8b_1583	ANTH domain protein	3156	-0.0108575	0.0041871	0.00509887	18.01	57.85	40.59	44.32	GO:0003779(molecular_function:actin binding); GO:0030276(molecular_function:clathrin binding); GO:0005543(molecular_function:phospholipid binding); GO:0006897(biological_process:endocytosis)
UV8b_1584	hypothetical protein	348	0	1	1	0	0	0	0
UV8b_1585	MAT1-2-1 like protein	747	10.4164	9.04475e-73	2.62188e-72	0	0	30.44	26.06
UV8b_1586	DNA lyase	1779	0.452101	0.000164366	0.000232484	5.54	24.59	14.43	32.78	GO:0004518(molecular_function:nuclease activity); GO:0006281(biological_process:DNA repair); GO:0004536(molecular_function:deoxyribonuclease activity); GO:0004519(molecular_function:endonuclease activity); GO:0016829(molecular_function:lyase activity); GO:0005622(cellular_component:intracellular); GO:0090304(biological_process:nucleic acid metabolic process); GO:0090305(biological_process:nucleic…
UV8b_1587	putative cytochrome c oxidase subunit VIa	378	-0.0818219	4.03184e-30	1.11896e-29	236.13	680.35	800.73	332.71	GO:0004129(molecular_function:cytochrome-c oxidase activity); GO:0005751(cellular_component:mitochondrial respiratory chain complex IV); GO:0016021(cellular_component:integral component of membrane); GO:1902600(biological_process:hydrogen ion transmembrane transport)
UV8b_1588	anaphase-promoting complex protein	2358	0.1446	0.417987	0.431977	15.34	41.14	41.74	31.5	GO:0005680(cellular_component:anaphase-promoting complex)
UV8b_1589	Complex I intermediate-associated protein 30	792	-0.295437	1.25728e-22	3.02018e-22	77.54	125.3	169.93	57.45
UV8b_1590	hypothetical protein	936	-0.239411	8.73983e-23	2.11107e-22	24.66	115.04	115.07	39.95
UV8b_160	hypothetical protein	1149	0.309728	1.19176e-08	1.99507e-08	25.9	52.85	62.11	58.42
UV8b_1591	urea transporter	1890	-0.0923446	4.09989e-60	1.08684e-59	21.01	39.93	23.97	46.91	GO:0005215(molecular_function:transporter activity); GO:0016021(cellular_component:integral component of membrane); GO:0055085(biological_process:transmembrane transport)
UV8b_1592	alpha/beta hydrolase fold protein	879	0	1	1	0	0	0	0	GO:0006508(biological_process:proteolysis); GO:0008233(molecular_function:peptidase activity)
UV8b_1593	hypothetical protein	915	0.0212003	3.25374e-54	8.22013e-54	46.62	91.55	125.99	54.14	GO:0016021(cellular_component:integral component of membrane); GO:0034599(biological_process:cellular response to oxidative stress); GO:0005789(cellular_component:endoplasmic reticulum membrane)
UV8b_1594	anaphase-promoting complex subunit Apc5	345	-0.327529	0.0102775	0.0129052	212.41	509.41	417.04	289.1	GO:0006413(biological_process:translational initiation); GO:0003743(molecular_function:translation initiation factor activity)
UV8b_1595	tRNA (uracil-O(2)-)-methyltransferase	1377	0.0171851	0.823122	0.855289	5.63	15.34	13.14	11.62	GO:0030488(biological_process:tRNA methylation); GO:0016300(molecular_function:tRNA (uracil) methyltransferase activity); GO:0005634(cellular_component:nucleus); GO:0008168(molecular_function:methyltransferase activity); GO:0032259(biological_process:methylation); GO:0005829(cellular_component:cytosol)
UV8b_1596	putative 5-Methylcytosine G/T mismatch-specific DNA glycosylase	2622	0.265955	3.18341e-10	4.68532e-10	20.37	39.74	44.34	39.39
UV8b_1597	Sulfate adenylyltransferase	1536	-0.69106	8.20531e-67	3.75901e-66	39.22	62.05	80.56	15.14	GO:0005737(cellular_component:cytoplasm); GO:0016310(biological_process:phosphorylation); GO:0000096(biological_process:sulfur amino acid metabolic process); GO:0004020(molecular_function:adenylylsulfate kinase activity); GO:0004781(molecular_function:sulfate adenylyltransferase (ATP) activity); GO:0000103(biological_process:sulfate assimilation); GO:0005524(molecular_function:ATP binding)
UV8b_1598	hypothetical protein	408	0	1	1	0	0	0	0
UV8b_1599	TRP-like ion channel	2706	-0.805501	0.0244804	0.0297766	17.55	27.77	26.44	8.98	GO:0016020(cellular_component:membrane)
UV8b_1600	hypothetical protein	612	-2.15833	0.43937	0.452786	0.95	1.54	0	1.51
UV8b_17	putative glycine cleavage system H protein	501	-0.0128554	4.12262e-68	1.15524e-67	126.69	415.83	437.02	203.94	GO:0005960(cellular_component:glycine cleavage complex); GO:0019464(biological_process:glycine decarboxylation via glycine cleavage system); GO:0006546(biological_process:glycine catabolic process); GO:0009249(biological_process:protein lipoylation); GO:0005739(cellular_component:mitochondrion); GO:0044444(cellular_component:cytoplasmic part); GO:0006730(biological_process:one-carbon metabolic pr…
UV8b_161	hypothetical protein	1863	0.586703	2.94066e-26	7.63441e-26	9.49	34.71	39.21	37.21	GO:0008168(molecular_function:methyltransferase activity); GO:0032259(biological_process:methylation)
UV8b_1601	hypothetical protein	411	-0.234994	0.256282	0.272285	2.44	0.79	1.43	2.13
UV8b_1602	putative UPF0016 domain protein	1602	-0.37974	1.42689e-09	2.46293e-09	7.06	26.88	15.81	14.77	GO:0044444(cellular_component:cytoplasmic part); GO:0016020(cellular_component:membrane); GO:0043231(cellular_component:intracellular membrane-bounded organelle)
UV8b_1603	WD repeat protein	1929	0.914233	1.9085e-39	6.12705e-39	16.28	24.06	50.86	51.07
UV8b_1604	RRM domain-containing protein	1080	-0.234501	0.239704	0.255097	19.53	78.56	46.74	56.34	GO:0097159(molecular_function:organic cyclic compound binding); GO:1901363(molecular_function:heterocyclic compound binding)
UV8b_1605	putative SET domain-containing protein	1125	1.25038	3.21528e-122	1.23382e-121	18.9	42.33	95.9	75.72
UV8b_1606	ubiquinone biosynthesis protein coq-4	858	0.887573	5.59519e-12	8.55181e-12	27.32	63.93	143.44	64.8	GO:0005743(cellular_component:mitochondrial inner membrane); GO:0031314(cellular_component:extrinsic component of mitochondrial inner membrane); GO:0006744(biological_process:ubiquinone biosynthetic process)
UV8b_1607	dsDNA-binding protein PDCD5	432	0.122548	3.95165e-05	5.13611e-05	59.71	163.95	155.02	116.27
UV8b_1608	dsDNA-binding protein PDCD5	1320	0	1	1	0	0	0	0	GO:0050661(molecular_function:NADP binding); GO:0055114(biological_process:oxidation-reduction process); GO:0008677(molecular_function:2-dehydropantoate 2-reductase activity)
UV8b_1609	putative negative acting factor	1881	0.814793	2.03655e-05	2.99674e-05	2.98	5.61	3.52	22.6	GO:0006355(biological_process:regulation of transcription, DNA-templated); GO:0005488(molecular_function:binding)
UV8b_1610	exosome-associated family protein	528	0.331811	2.20935e-25	4.16823e-25	85.71	176.71	362.55	80.58	GO:0000178(cellular_component:exosome (RNase complex)); GO:0032991(cellular_component:macromolecular complex); GO:0031981(cellular_component:nuclear lumen); GO:0043232(cellular_component:intracellular non-membrane-bounded organelle); GO:0005730(cellular_component:nucleolus); GO:0005829(cellular_component:cytosol); GO:0000790(cellular_component:nuclear chromatin)
UV8b_162	cytochrome P450 monooxygenase	1584	-0.735028	0.0489717	0.0578007	1.76	2.83	3.65	1.46	GO:0004497(molecular_function:monooxygenase activity); GO:0020037(molecular_function:heme binding); GO:0016705(molecular_function:oxidoreductase activity, acting on paired donors, with incorporation or reduction of molecular oxygen); GO:0005506(molecular_function:iron ion binding); GO:0046872(molecular_function:metal ion binding); GO:0055114(biological_process:oxidation-reduction process); GO:001…
UV8b_1611	CHCH domain protein	462	-0.15834	1.4953e-185	1.69965e-184	280.74	963.63	1314.3	325.43
UV8b_1612	UBX domain-containing protein	1371	0.254476	0.022317	0.0272467	9.7	27.74	20.43	32.96
UV8b_1613	surfeit 1	783	0.496756	9.11577e-16	1.88244e-15	26.11	55.74	65.59	70.28	GO:0033617(biological_process:mitochondrial respiratory chain complex IV assembly); GO:0016021(cellular_component:integral component of membrane); GO:0016020(cellular_component:membrane); GO:0051082(molecular_function:unfolded protein binding); GO:0005743(cellular_component:mitochondrial inner membrane); GO:0009060(biological_process:aerobic respiration)
UV8b_1614	histone-fold domain containing protein	1527	0.944925	5.24089e-36	1.59011e-35	7.1	20.6	27.45	34.94	GO:0044446(cellular_component:intracellular organelle part); GO:0043229(cellular_component:intracellular organelle); GO:0043232(cellular_component:intracellular non-membrane-bounded organelle)
UV8b_1615	RacA	393	0.826034	9.83081e-13	1.87325e-12	44.8	133.23	123.33	262.16	GO:0003924(molecular_function:GTPase activity); GO:0000329(cellular_component:fungal-type vacuole membrane); GO:0012505(cellular_component:endomembrane system); GO:0005886(cellular_component:plasma membrane); GO:0007264(biological_process:small GTPase mediated signal transduction); GO:0005525(molecular_function:GTP binding)
UV8b_1616	RNA binding protein	3219	0.419315	1.92609e-25	3.63731e-25	33.76	53.4	135	29.33
UV8b_1617	hypothetical protein	741	0.340733	0.00381601	0.00493145	18.67	61.83	56.6	61.41	GO:0004386(molecular_function:helicase activity)
UV8b_1618	SH3 domain containing protein	840	0.629362	0.00100412	0.00124024	29.51	54.41	146.19	41.41
UV8b_1619	2-methylcitrate dehydratase	1818	-0.44058	3.48026e-83	1.85559e-82	70.32	405.94	421.31	116.42	GO:0047547(molecular_function:2-methylcitrate dehydratase activity); GO:0051537(molecular_function:2 iron, 2 sulfur cluster binding); GO:0019629(biological_process:propionate catabolic process, 2-methylcitrate cycle)
UV8b_1620	putative cryptochrome DASH	2160	0.619638	1.05625e-19	1.84564e-19	14.92	36.68	119.75	20.7
UV8b_163	hypothetical protein	237	0	1	1	0	0	0	0
UV8b_1621	C6 zinc finger domain protein	591	0.032567	0.0704393	0.0818385	0.22	0.41	0	1.89
UV8b_1622	hypothetical protein	378	0	1	1	0.59	0	0	0
UV8b_1623	ankyrin repeat and zinc finger domain containing protein 1	2022	-0.354358	0.0290713	0.033195	6.13	12.29	7.79	9.23
UV8b_1624	hypothetical protein	525	-0.610435	0.102958	0.118271	1.95	5.95	3.17	2.9
UV8b_1625	adhesin protein Mad1	2859	-1.18473	0	0	302.13	1061.46	494.72	223.3
UV8b_1626	phenylacetyl-CoA ligase	1791	-0.534745	0.147719	0.160006	2.25	6.49	2.36	5.52	GO:0003824(molecular_function:catalytic activity); GO:0016874(molecular_function:ligase activity); GO:0008152(biological_process:metabolic process)
UV8b_1627	hypothetical protein	189	-0.41764	0.00162629	0.00201992	0.19	1.35	0.27	1.55
UV8b_1628	hypothetical protein	468	-1.35291	4.09369e-195	4.9778e-194	58.38	205.83	63.19	48.61	GO:0006508(biological_process:proteolysis); GO:0004190(molecular_function:aspartic-type endopeptidase activity)
UV8b_1629	hypothetical protein	270	-3.08069	0.000340726	0.000434687	5.85	10.21	0.87	1.57
UV8b_1630	hypothetical protein	1119	0.948661	0.482349	0.495945	0.76	2.26	2.24	6.76
UV8b_164	Homocitrate synthase	1308	-1.48171	0	0	18.92	142.1	22.58	18.49	GO:0019878(biological_process:lysine biosynthetic process via aminoadipic acid); GO:0005829(cellular_component:cytosol); GO:0004410(molecular_function:homocitrate synthase activity)
UV8b_1631	alpha/beta hydrolase fold protein	738	1.50973	0.322868	0.343263	0.63	0.97	0.86	8.38
UV8b_1632	ATP12 ATPase family protein	1128	-0.0198593	5.7085e-43	1.30459e-42	28.26	83.1	113.28	35.96	GO:0043461(biological_process:proton-transporting ATP synthase complex assembly)
UV8b_1633	putative coatomer gamma-2 subunit	2757	-0.527469	3.24425e-54	1.28249e-53	48.52	140.29	88.49	65.22	GO:0016192(biological_process:vesicle-mediated transport); GO:0006886(biological_process:intracellular protein transport); GO:0005198(molecular_function:structural molecule activity); GO:0000139(cellular_component:Golgi membrane); GO:0030126(cellular_component:COPI vesicle coat); GO:0005829(cellular_component:cytosol)
UV8b_1634	structural toxin protein RtxA	339	0.498289	0.255862	0.27653	5.75	9.69	16.36	10.99
UV8b_1635	hypothetical protein	270	0	1	1	0	0	0	0
UV8b_1636	protein EFR3	3501	-0.580711	4.19989e-46	1.49767e-45	14.8	39.58	22.85	20.22	GO:0016020(cellular_component:membrane); GO:0044464(cellular_component:cell part)
UV8b_1637	krev-1	687	0.439311	2.19448e-11	4.01851e-11	12.28	23.41	24.07	24.93	GO:0016301(molecular_function:kinase activity); GO:0016310(biological_process:phosphorylation); GO:0016020(cellular_component:membrane); GO:0003924(molecular_function:GTPase activity); GO:0005622(cellular_component:intracellular); GO:0005886(cellular_component:plasma membrane); GO:0005935(cellular_component:cellular bud neck); GO:0007264(biological_process:small GTPase mediated signal transductio…
UV8b_1638	putative short-chain dehydrogenase	1068	0.397399	6.70451e-08	9.38869e-08	24.11	51.87	103.39	33.55
UV8b_1639	krev-1	435	1.26749	3.62939e-06	4.96449e-06	4.59	7.03	18.52	15.71	GO:0016020(cellular_component:membrane); GO:0016310(biological_process:phosphorylation); GO:0016301(molecular_function:kinase activity); GO:0003924(molecular_function:GTPase activity); GO:0005622(cellular_component:intracellular); GO:0005886(cellular_component:plasma membrane); GO:0005935(cellular_component:cellular bud neck); GO:0007264(biological_process:small GTPase mediated signal transductio…
UV8b_1640	hypothetical protein	852	0	1	1	0	0	0	0
UV8b_165	putative threonine dehydratase	1029	0.627788	4.18327e-22	9.96337e-22	13.78	15.34	26.11	28.29
UV8b_1641	RNA binding protein	1569	0.809585	0.000561862	0.000771613	10.74	14.69	14.18	47.7	GO:0097159(molecular_function:organic cyclic compound binding); GO:1901363(molecular_function:heterocyclic compound binding)
UV8b_1642	hypothetical protein	1287	0.482982	6.74534e-20	1.18129e-19	7.81	32.29	27.32	30.29
UV8b_1643	putative splicing factor 3B subunit 10 (SF3b10)	450	0.441855	0.207306	0.221873	59.79	151.34	198.05	125.62	GO:0005686(cellular_component:U2 snRNP); GO:0005829(cellular_component:cytosol); GO:0000245(biological_process:spliceosomal complex assembly)
UV8b_1644	MAGE family protein	1119	-0.206322	0.00111455	0.00150016	14.3	63.97	53.48	28.58
UV8b_1645	hypothetical protein	2541	0.262582	4.14389e-05	5.38065e-05	7.19	26.04	32.74	15.9
UV8b_1646	translation elongation factor 1 alpha	1290	-1.11953	1.15861e-36	3.55376e-36	1558.61	4691.34	3891.6	702.92	GO:0005737(cellular_component:cytoplasm); GO:0003746(molecular_function:translation elongation factor activity); GO:0006414(biological_process:translational elongation); GO:0003924(molecular_function:GTPase activity); GO:0005525(molecular_function:GTP binding)
UV8b_1647	tetracycline resistance protein	1356	-0.771238	0.480755	0.4945	50.53	213.99	144.47	48.83	GO:0005215(molecular_function:transporter activity); GO:0016021(cellular_component:integral component of membrane); GO:0055085(biological_process:transmembrane transport)
UV8b_1648	hypothetical protein	567	-3.37317	1.29606e-05	1.92465e-05	0.72	4.41	0.51	0.16
UV8b_1649	putative succinate-semialdehyde dehydrogenase	1539	3.59974	1.77034e-26	4.62363e-26	0	1.1	4.34	12.54	GO:0016620(molecular_function:oxidoreductase activity, acting on the aldehyde or oxo group of donors, NAD or NADP as acceptor); GO:0055114(biological_process:oxidation-reduction process)
UV8b_1650	oxidoreductase, short-chain dehydrogenase/reductase family	759	0.414937	2.3266e-13	4.5223e-13	22.26	18.82	13.43	35.62
UV8b_166	SNARE domain-containing protein	645	0.732787	0.0102506	0.0120189	9.84	22.72	62.67	16.37	GO:0005802(cellular_component:trans-Golgi network); GO:0006897(biological_process:endocytosis); GO:0048193(biological_process:Golgi vesicle transport); GO:0016021(cellular_component:integral component of membrane); GO:0006906(biological_process:vesicle fusion); GO:0005484(molecular_function:SNAP receptor activity); GO:0005768(cellular_component:endosome)
UV8b_1651	ABC1 domain-containing protein	960	0.880167	0.410023	0.42735	2.9	3.37	4.12	11.85
UV8b_1652	adhesin protein Mad2	909	1.95272	6.877e-16	1.42387e-15	32.36	10.88	19.49	754.9
UV8b_1653	cenp-o kinetochore centromere component	900	1.80155	4.09871e-102	2.56759e-101	12.96	38.19	92.27	59.35
UV8b_1654	Major facilitator superfamily protein	1725	0.877213	1.81903e-120	1.3296e-119	57.34	128.1	166.94	231.27	GO:0008521(molecular_function:acetyl-CoA transporter activity); GO:0016021(cellular_component:integral component of membrane); GO:0015876(biological_process:acetyl-CoA transport)
UV8b_1655	phosphopantothenate-cysteine ligase	1407	1.08825	3.34088e-143	2.92112e-142	63.31	118.65	189.41	276.08	GO:0044424(cellular_component:intracellular part); GO:0016874(molecular_function:ligase activity)
UV8b_1656	putative MFS monocarboxylate transporter	1356	1.10061	2.01703e-42	4.57915e-42	8.1	19.26	38.94	28.55	GO:0016021(cellular_component:integral component of membrane); GO:0055085(biological_process:transmembrane transport)
UV8b_1657	WW domain binding protein 11	939	-2.1714	2.2535e-73	1.11159e-72	14.63	33.22	69.78	0.56
UV8b_1658	Sas10/Utp3/C1D family protein	1131	0.0740694	8.67796e-26	1.64467e-25	15.98	37.29	66.17	16.34	GO:0005634(cellular_component:nucleus); GO:0000462(biological_process:maturation of SSU-rRNA from tricistronic rRNA transcript (SSU-rRNA, 5.8S rRNA, LSU-rRNA)); GO:0000479(biological_process:endonucleolytic cleavage of tricistronic rRNA transcript (SSU-rRNA, 5.8S rRNA, LSU-rRNA))
UV8b_1659	endosomal integral membrane protein	1947	-0.806424	8.16187e-27	2.14595e-26	24.53	66.03	41.23	21.35	GO:0016021(cellular_component:integral component of membrane)
UV8b_1660	Mediator of RNA polymerase II transcription subunit 4	1002	0.644635	0.363713	0.379007	22.38	43.37	97.9	37.77	GO:0001104(molecular_function:RNA polymerase II transcription cofactor activity); GO:0016592(cellular_component:mediator complex); GO:0006357(biological_process:regulation of transcription from RNA polymerase II promoter)
UV8b_167	RNA export mediator Gle1	1914	-0.00365092	0.00531004	0.00670658	21.54	52.56	49.4	40.28	GO:0005643(cellular_component:nuclear pore); GO:0016973(biological_process:poly(A)+ mRNA export from nucleus)
UV8b_1661	glycosyltransferase family 59 protein	1761	0.221968	1.59219e-124	6.20319e-124	94.99	108.7	274.5	47.19
UV8b_1662	putative CHIP protein (carboxyl terminus of Hsc70-interacting protein)	816	-0.515434	0	0	111.47	254.86	504.61	45.25	GO:0016567(biological_process:protein ubiquitination); GO:0004842(molecular_function:ubiquitin-protein transferase activity)
UV8b_1663	DUF803 domain membrane protein	1791	1.22356	1.82011e-88	1.02404e-87	9.1	24.34	54.4	50.14	GO:0006810(biological_process:transport); GO:0016021(cellular_component:integral component of membrane); GO:0016020(cellular_component:membrane); GO:1903830(biological_process:magnesium ion transmembrane transport); GO:0015693(biological_process:magnesium ion transport); GO:0015095(molecular_function:magnesium ion transmembrane transporter activity)
UV8b_1664	glutamyl-tRNA(Gln) amidotransferase subunit A	1323	1.1001	1.22142e-08	2.0443e-08	8.51	18.17	22.85	50.26	GO:0003824(molecular_function:catalytic activity)
UV8b_1665	defects in morphology protein 1	1581	0.302082	1.84459e-06	2.84133e-06	14.8	23.95	29.99	27.76	GO:0044238(biological_process:primary metabolic process); GO:0003824(molecular_function:catalytic activity); GO:0044237(biological_process:cellular metabolic process); GO:0043170(biological_process:macromolecule metabolic process)
UV8b_1666	AtaAp protein	894	0.362391	0.291936	0.307619	17.67	43.9	54.66	37.53	GO:0005783(cellular_component:endoplasmic reticulum); GO:0008654(biological_process:phospholipid biosynthetic process); GO:0016021(cellular_component:integral component of membrane); GO:0005811(cellular_component:lipid particle); GO:0003841(molecular_function:1-acylglycerol-3-phosphate O-acyltransferase activity); GO:0046474(biological_process:glycerophospholipid biosynthetic process)
UV8b_1667	ADP-ribosylation factor	4572	0.195723	0.0494313	0.0583079	17.41	39.54	38.49	39.33
UV8b_1668	sugar transporter family protein	1926	-0.626231	1.22033e-307	2.46043e-306	23.31	46.7	96.02	7.85	GO:0022857(molecular_function:transmembrane transporter activity); GO:0016021(cellular_component:integral component of membrane); GO:0055085(biological_process:transmembrane transport); GO:0008643(biological_process:carbohydrate transport)
UV8b_1669	hypothetical protein	186	0	1	1	0	0	0	0
UV8b_1670	putative Fungal specific transcription factor	2100	0.384818	3.53721e-23	8.6076e-23	28.09	83.35	56.19	134.35	GO:0005634(cellular_component:nucleus); GO:0006357(biological_process:regulation of transcription from RNA polymerase II promoter); GO:0008270(molecular_function:zinc ion binding); GO:0000981(molecular_function:RNA polymerase II transcription factor activity, sequence-specific DNA binding); GO:0003677(molecular_function:DNA binding)
UV8b_168	putative cell wall biogenesis protein phosphatase Ssd1	4083	0.536675	1.92362e-197	2.38717e-196	72.61	134.82	86.2	365.21	GO:0050794(biological_process:regulation of cellular process); GO:0036464(cellular_component:cytoplasmic ribonucleoprotein granule); GO:0005933(cellular_component:cellular bud); GO:0003729(molecular_function:mRNA binding)
UV8b_1671	mucoidy inhibitor-like protein	2418	0.952687	9.83455e-12	1.82131e-11	11.74	31.32	32.75	72.23
UV8b_1672	hypothetical protein	264	0	1	1	0	0	0	5.78
UV8b_1673	hypothetical protein	654	-0.167702	0.616314	0.644889	3.69	3.1	3.46	4.04
UV8b_1674	DUF890 domain-containing protein	1272	0.755064	0.00286485	0.00373861	17.84	30.07	36.26	64.3
UV8b_1675	DUF890 domain-containing protein	801	0	1	1	0	0	0	0
UV8b_1676	XAP5 domain containing protein	1140	0.310219	0.00195731	0.00238589	24.59	79.85	88.07	63.81
UV8b_1677	putative glutathione-S-transferase theta, GST	834	0.191185	0.394853	0.413041	14.23	26.3	25.68	29.4	GO:0005737(cellular_component:cytoplasm); GO:0004364(molecular_function:glutathione transferase activity); GO:0008152(biological_process:metabolic process)
UV8b_1678	hypothetical protein	1554	0.296895	0.105808	0.120811	3.83	13.94	11.28	16.72
UV8b_1679	hypothetical protein	903	0.163137	3.3385e-49	1.23859e-48	11.06	22.09	6.41	30.72
UV8b_1680	hypothetical protein	387	0	1	1	0	0	0	0
UV8b_169	XPG I-region protein	2196	-0.636545	6.46532e-63	2.81865e-62	26.56	90.23	45.97	38.07	GO:0004518(molecular_function:nuclease activity); GO:0090305(biological_process:nucleic acid phosphodiester bond hydrolysis); GO:0006281(biological_process:DNA repair)
UV8b_1681	hypothetical protein	558	-4.39021	0	0	238.22	1961.63	205.93	18.28
UV8b_1682	putative methionine permease	1647	-2.33431	0	0	49.05	102.52	48.35	8.87	GO:0003333(biological_process:amino acid transmembrane transport); GO:0016021(cellular_component:integral component of membrane); GO:0015171(molecular_function:amino acid transmembrane transporter activity)
UV8b_1683	carboxypeptidase Y precursor	1443	-0.0902878	9.41847e-08	1.3279e-07	2.66	10.16	4.03	8.93	GO:0006508(biological_process:proteolysis); GO:0004185(molecular_function:serine-type carboxypeptidase activity)
UV8b_1684	secreted in xylem 1 protein	666	-0.228073	0.010769	0.0126079	18.9	55.56	29.32	44.78
UV8b_1685	putative eukaryotic translation initiation factor 3 subunit CLU1/TIF31	3735	0.00152969	3.60027e-31	1.01975e-30	7.3	26.58	12.14	26.1	GO:0005737(cellular_component:cytoplasm); GO:0048312(biological_process:intracellular distribution of mitochondria); GO:0006413(biological_process:translational initiation); GO:0003723(molecular_function:RNA binding); GO:0003743(molecular_function:translation initiation factor activity)
UV8b_1686	FKH1-like protein	1947	0.155786	0.000459089	0.000633914	6.85	21.61	14.91	22.81	GO:0043565(molecular_function:sequence-specific DNA binding); GO:0032991(cellular_component:macromolecular complex); GO:0006357(biological_process:regulation of transcription from RNA polymerase II promoter); GO:0044428(cellular_component:nuclear part); GO:0003677(molecular_function:DNA binding); GO:0000982(molecular_function:transcription factor activity, RNA polymerase II core promoter proximal…
UV8b_1687	hypothetical protein	183	0	1	1	0	0	0	0
UV8b_1688	Protein transport protein sec-23	1689	-0.702632	2.06661e-130	8.28007e-130	17.9	102.68	50.79	45.59	GO:0006886(biological_process:intracellular protein transport); GO:0006888(biological_process:ER to Golgi vesicle-mediated transport); GO:0030127(cellular_component:COPII vesicle coat); GO:0008270(molecular_function:zinc ion binding)
UV8b_1689	Protein transport protein sec-23	309	0	1	1	0.75	0	0	0	GO:0006886(biological_process:intracellular protein transport); GO:0006888(biological_process:ER to Golgi vesicle-mediated transport); GO:0030127(cellular_component:COPII vesicle coat); GO:0008270(molecular_function:zinc ion binding)
UV8b_1690	transport protein sec23	249	0	1	1	0	0	6.42	0
UV8b_170	putative oxidoreductase, 2OG-Fe(II) oxygenase family	1041	0.108401	0.000561232	0.000699659	13.06	31.48	36.87	21.9	GO:0046872(molecular_function:metal ion binding); GO:0055114(biological_process:oxidation-reduction process); GO:0016491(molecular_function:oxidoreductase activity)
UV8b_1691	hypothetical protein	543	0.172928	0.00267003	0.00323432	19.7	74	65.67	57.41
UV8b_1692	Golgi integral membrane protein (Cln3)	348	-0.879026	0.14034	0.159844	2.5	0	3.58	0	GO:0044699(biological_process:single-organism process)
UV8b_1693	putative GPI mannosyltransferase	1230	-0.345984	1.74156e-14	2.79989e-14	29.61	80.74	49.61	51.59	GO:0016740(molecular_function:transferase activity); GO:0016020(cellular_component:membrane); GO:0016021(cellular_component:integral component of membrane); GO:0016757(molecular_function:transferase activity, transferring glycosyl groups)
UV8b_1694	60S ribosomal protein L10A	654	-0.931944	6.43526e-77	3.27102e-76	183.03	1341.98	809.67	275.53	GO:0003735(molecular_function:structural constituent of ribosome); GO:0015934(cellular_component:large ribosomal subunit); GO:0003723(molecular_function:RNA binding); GO:0006412(biological_process:translation)
UV8b_1695	HEAT repeat protein	4323	-0.147494	6.34724e-15	1.02733e-14	5.19	19.99	9.82	17.21	GO:0005737(cellular_component:cytoplasm)
UV8b_1696	hypothetical protein	2007	-0.0153764	0.0733277	0.0858532	14.33	39.45	33.38	27.78
UV8b_1697	putative transcription factor SipA3	4143	1.07777	0.0681556	0.0792975	3.59	0	2.82	8.96
UV8b_1698	Eukaryotic release factor 1	1308	-1.01687	8.78947e-239	1.36237e-237	29.46	142.11	44.89	31.56	GO:0010494(cellular_component:cytoplasmic stress granule); GO:0016149(molecular_function:translation release factor activity, codon specific); GO:0005829(cellular_component:cytosol); GO:0018444(cellular_component:translation release factor complex); GO:0006353(biological_process:DNA-templated transcription, termination); GO:0005634(cellular_component:nucleus); GO:0002184(biological_process:cytopl…
UV8b_1699	DUF1770 domain containing protein	495	-0.109858	1.74677e-08	2.9093e-08	35.87	156.96	152.36	70.55
UV8b_1700	hypothetical protein	1881	0.293788	0.00330345	0.00429169	9.54	21.95	24.43	22.89
UV8b_18	putative septum initiation protein sid3	864	0.291123	0.310472	0.331117	8.92	19.11	18.61	28.74	GO:0044732(cellular_component:mitotic spindle pole body); GO:0031028(biological_process:septation initiation signaling); GO:0034613(biological_process:cellular protein localization); GO:0005622(cellular_component:intracellular); GO:0010973(biological_process:positive regulation of barrier septum assembly); GO:0007264(biological_process:small GTPase mediated signal transduction); GO:0005525(molecu…
UV8b_171	ATP dependent DNA ligase domain protein	2985	0.694402	5.21418e-12	9.74151e-12	3.33	9.84	10.79	13.79	GO:0006259(biological_process:DNA metabolic process); GO:0097159(molecular_function:organic cyclic compound binding); GO:0016874(molecular_function:ligase activity); GO:1901363(molecular_function:heterocyclic compound binding)
UV8b_1701	hypothetical protein	1320	-0.363517	0.0351689	0.0399268	12.47	22.27	14.41	17.71
UV8b_1702	60S ribosomal protein L2	765	-1.06881	6.33517e-189	7.32842e-188	242.31	1766.77	884.18	333.07	GO:0003735(molecular_function:structural constituent of ribosome); GO:0005840(cellular_component:ribosome); GO:0006412(biological_process:translation)
UV8b_1703	adenosine kinase	1011	-0.79473	9.11792e-67	4.17222e-66	87.45	260.66	167.41	71.99	GO:0016310(biological_process:phosphorylation); GO:0005829(cellular_component:cytosol); GO:0004001(molecular_function:adenosine kinase activity); GO:0006167(biological_process:AMP biosynthetic process); GO:0006166(biological_process:purine ribonucleoside salvage); GO:0005634(cellular_component:nucleus); GO:0006144(biological_process:purine nucleobase metabolic process)
UV8b_1704	telomerase activating protein est1	2649	-0.336633	1.17389e-12	1.82096e-12	14.06	24.97	12.38	25.11
UV8b_1705	NADH-ubiquinone oxidoreductase kda subunit	156	-0.353028	7.9421e-26	1.50557e-25	36.16	97.25	127.55	59.69
UV8b_1706	NADH-ubiquinone oxidoreductase kda subunit	243	0	1	1	1.59	0	0	0
UV8b_1707	DNA-directed RNA polymerase I and III 14 KDA polypeptide	471	-0.225314	0.191665	0.211128	49.42	156.99	107.68	72.78	GO:0031981(cellular_component:nuclear lumen); GO:0055029(cellular_component:nuclear DNA-directed RNA polymerase complex); GO:0006351(biological_process:transcription, DNA-templated); GO:0003899(molecular_function:DNA-directed RNA polymerase activity); GO:0006383(biological_process:transcription from RNA polymerase III promoter); GO:0005488(molecular_function:binding)
UV8b_1708	hypothetical protein	567	0.76731	0.346486	0.362267	0.72	0.59	3.08	0.63
UV8b_1709	hypothetical protein	1317	0.650412	0.0724207	0.083961	13.55	21.33	20.04	53.09
UV8b_1710	serine/threonine-protein kinase hal4	1461	0.98842	7.93257e-22	1.87961e-21	7.44	13.95	14.01	29.45	GO:0071473(biological_process:cellular response to cation stress); GO:0004674(molecular_function:protein serine/threonine kinase activity); GO:0006468(biological_process:protein phosphorylation); GO:0005829(cellular_component:cytosol); GO:0005524(molecular_function:ATP binding)
UV8b_172	hypothetical protein	2373	-1.72876	1.14076e-45	2.67667e-45	3.78	7.66	0.29	14.24
UV8b_1711	CMKK2 protein	2025	0.890266	1.61972e-17	3.49283e-17	8.87	13.81	17.35	45.34	GO:0016310(biological_process:phosphorylation); GO:0000166(molecular_function:nucleotide binding); GO:0004672(molecular_function:protein kinase activity)
UV8b_1712	putative TRAPP complex subunit (Bet5)	741	0.335108	5.99543e-05	8.64855e-05	32.75	62.24	58.2	65.61	GO:0016020(cellular_component:membrane); GO:0043547(biological_process:positive regulation of GTPase activity); GO:1990070(cellular_component:TRAPPI protein complex); GO:1990071(cellular_component:TRAPPII protein complex); GO:1990072(cellular_component:TRAPPIII protein complex); GO:0006810(biological_process:transport); GO:0017112(molecular_function:Rab guanyl-nucleotide exchange factor activity)
UV8b_1713	peroxin 3	1461	0.398389	7.98761e-05	0.000102653	12.77	31.53	60.12	19.46	GO:0016021(cellular_component:integral component of membrane)
UV8b_1714	hypothetical protein	693	0	1	1	0	0	0.12	0
UV8b_1715	DUF1649 domain protein	606	1.00232	7.07407e-25	1.32891e-24	27.55	35.21	83.81	65.16	GO:0005829(cellular_component:cytosol); GO:0005634(cellular_component:nucleus); GO:0016236(biological_process:macroautophagy); GO:0000407(cellular_component:pre-autophagosomal structure)
UV8b_1716	forkhead box protein L2	2280	-1.26317	0.453644	0.468704	20.12	24.18	24.23	4.55	GO:0003700(molecular_function:transcription factor activity, sequence-specific DNA binding); GO:0006355(biological_process:regulation of transcription, DNA-templated); GO:0003677(molecular_function:DNA binding); GO:0043565(molecular_function:sequence-specific DNA binding)
UV8b_1717	hypothetical protein	294	0	1	1	0	0	0	0
UV8b_1718	hypothetical protein	300	0	1	1	0	0	0	0
UV8b_1719	polyA nuclease	4467	0.145989	0.00417559	0.0053846	18.85	35.68	31.82	40.03	GO:0003779(molecular_function:actin binding); GO:0030479(cellular_component:actin cortical patch); GO:0006897(biological_process:endocytosis); GO:0005488(molecular_function:binding); GO:0005509(molecular_function:calcium ion binding)
UV8b_1720	leucine rich repeat protein	3387	0.171507	0.223054	0.243413	2.44	4.37	4.33	5.85
UV8b_173	hypothetical protein	1266	1.58541	7.97966e-80	4.1612e-79	5.29	14.34	23.29	52.3
UV8b_1721	nitrate reductase	942	-1.08478	4.21942e-08	6.93626e-08	74.57	200.74	111.71	37.41	GO:0004128(molecular_function:cytochrome-b5 reductase activity, acting on NAD(P)H); GO:0016021(cellular_component:integral component of membrane); GO:0005783(cellular_component:endoplasmic reticulum); GO:0055114(biological_process:oxidation-reduction process); GO:0016491(molecular_function:oxidoreductase activity)
UV8b_1722	putative RNA polymerase II transcription elongation factor (Ctr9)	3585	0.274498	0.177536	0.19653	8.58	18.78	17.32	21.69	GO:0044732(cellular_component:mitotic spindle pole body); GO:0006355(biological_process:regulation of transcription, DNA-templated); GO:0016570(biological_process:histone modification); GO:0016593(cellular_component:Cdc73/Paf1 complex); GO:0003746(molecular_function:translation elongation factor activity); GO:0006414(biological_process:translational elongation)
UV8b_1723	sorting nexin-41	2502	0.187081	6.63421e-08	9.35989e-08	21.05	53.37	49.94	42.27	GO:0035091(molecular_function:phosphatidylinositol binding)
UV8b_1724	putative mRNA capping enzyme alpha subunit	1185	0.0632313	3.76902e-140	1.57474e-139	36.98	17.68	166.69	8.19	GO:0031533(cellular_component:mRNA cap methyltransferase complex); GO:0006370(biological_process:7-methylguanosine mRNA capping); GO:0004484(molecular_function:mRNA guanylyltransferase activity); GO:0005525(molecular_function:GTP binding)
UV8b_1725	hypothetical protein	1233	-0.0803435	0.0113072	0.0132749	4.33	20.08	11.21	15.57
UV8b_1726	putative SPO76 protein	4503	0.262585	0.279561	0.30052	15.4	25.24	32.19	35.29	GO:0006302(biological_process:double-strand break repair); GO:0005829(cellular_component:cytosol); GO:0007129(biological_process:synapsis); GO:0071168(biological_process:protein localization to chromatin); GO:2000817(biological_process:regulation of histone H3-T3 phosphorylation involved in chromosome passenger complex localization to kinetochore); GO:0000794(cellular_component:condensed nuclear …
UV8b_1727	SWI-SNF complex subunit	2199	0.276796	0.464378	0.477051	12.02	19.69	29.03	17.92	GO:0000228(cellular_component:nuclear chromosome); GO:0006338(biological_process:chromatin remodeling)
UV8b_1728	curved DNA-binding protein	1260	-0.54852	6.90254e-13	1.32105e-12	112.31	288.16	216.29	118.1	GO:0016787(molecular_function:hydrolase activity); GO:0005829(cellular_component:cytosol); GO:0005634(cellular_component:nucleus); GO:0003677(molecular_function:DNA binding)
UV8b_1729	essential subunit of the histone deacetylase Rpd3S complex	3273	3.22625	9.08643e-05	0.000116556	0.04	0	0.32	0.2
UV8b_1730	essential subunit of the histone deacetylase Rpd3S complex	1365	0.508179	1.84247e-18	4.05343e-18	8.65	33.38	25.36	31.9	GO:0008270(molecular_function:zinc ion binding)
UV8b_174	hypothetical protein	1653	0.378766	3.11373e-06	4.75209e-06	7.36	15.51	20.51	19.41
UV8b_1731	putative RNA binding protein Jsn1	3603	1.48217	3.05863e-114	2.11916e-113	9.32	16.22	28.75	62.38	GO:0003676(molecular_function:nucleic acid binding)
UV8b_1732	PAK kinase	210	0	1	1	0	0	0	0
UV8b_1733	PAK kinase	3045	0.408313	4.17025e-16	8.70105e-16	72.39	195.46	212.9	131.3	GO:0016310(biological_process:phosphorylation); GO:0016301(molecular_function:kinase activity); GO:0000166(molecular_function:nucleotide binding)
UV8b_1734	glycyl-tRNA synthetase 1	285	-1.5622	2.55961e-05	3.34719e-05	43.42	83.6	18.22	38.48	GO:0006426(biological_process:glycyl-tRNA aminoacylation); GO:0005737(cellular_component:cytoplasm); GO:0004820(molecular_function:glycine-tRNA ligase activity); GO:0005524(molecular_function:ATP binding)
UV8b_1735	glycyl-tRNA synthetase 1	1671	-0.372268	3.7243e-32	1.07074e-31	33.26	81.8	55.43	45.94	GO:0006426(biological_process:glycyl-tRNA aminoacylation); GO:0005737(cellular_component:cytoplasm); GO:0004820(molecular_function:glycine-tRNA ligase activity); GO:0005524(molecular_function:ATP binding)
UV8b_1736	60S ribosome subunit biogenesis protein NIP7	558	-0.248886	2.28657e-13	4.4456e-13	20.97	68.97	64.82	32.83	GO:0005634(cellular_component:nucleus); GO:0042255(biological_process:ribosome assembly); GO:0003723(molecular_function:RNA binding)
UV8b_1737	glutamate 5-kinase	1398	-0.33272	6.75786e-25	1.62873e-24	20.27	109.47	68.81	52.18	GO:0005737(cellular_component:cytoplasm); GO:0016310(biological_process:phosphorylation); GO:0004349(molecular_function:glutamate 5-kinase activity); GO:0003723(molecular_function:RNA binding); GO:0006561(biological_process:proline biosynthetic process)
UV8b_1738	importin 13	2964	0.609451	3.25988e-07	5.19237e-07	5.96	14.87	10.43	33.08
UV8b_1739	tryptophanyl-tRNA synthetase	1197	0.000403822	2.81585e-118	1.05795e-117	41.03	102.5	195.22	37.34	GO:0005737(cellular_component:cytoplasm); GO:0006436(biological_process:tryptophanyl-tRNA aminoacylation); GO:0005739(cellular_component:mitochondrion); GO:0070183(biological_process:mitochondrial tryptophanyl-tRNA aminoacylation); GO:0004830(molecular_function:tryptophan-tRNA ligase activity); GO:0005524(molecular_function:ATP binding)
UV8b_1740	n-terminal amidase	222	1.23667	4.15732e-107	2.69916e-106	10.36	19.09	33.69	49.74	GO:0016810(molecular_function:hydrolase activity, acting on carbon-nitrogen (but not peptide) bonds); GO:0006807(biological_process:nitrogen compound metabolic process)
UV8b_175	putative cell wall glycosyl hydrolase Dfg5	1179	-0.395526	3.22391e-10	5.69229e-10	9.47	19.98	26.16	6.64	GO:0016787(molecular_function:hydrolase activity); GO:0016021(cellular_component:integral component of membrane); GO:0016052(biological_process:carbohydrate catabolic process); GO:0008496(molecular_function:mannan endo-1,6-alpha-mannosidase activity)
UV8b_1741	protein amidase	273	0	1	1	0	0	0	0
UV8b_1742	protein amidase	588	1.52749	0.500274	0.500346	0	0.34	0	1.5	GO:0016810(molecular_function:hydrolase activity, acting on carbon-nitrogen (but not peptide) bonds); GO:0006807(biological_process:nitrogen compound metabolic process); GO:0016746(molecular_function:transferase activity, transferring acyl groups)
UV8b_1743	hypothetical protein	222	0	1	1	0	0	0	0
UV8b_1744	hypothetical protein	744	0.0411373	4.59943e-07	6.31553e-07	45.11	125.94	134.33	78.78
UV8b_1745	eukaryotic translation initiation factor eIF-1A	471	-0.0876018	0.000501061	0.000690291	125.79	368.13	339.88	221.07	GO:0006413(biological_process:translational initiation); GO:0005634(cellular_component:nucleus); GO:0033592(molecular_function:RNA strand annealing activity); GO:0005829(cellular_component:cytosol); GO:0003743(molecular_function:translation initiation factor activity)
UV8b_1746	WASP-like pretein las17p	1968	-0.223371	5.05789e-26	1.30662e-25	23.02	76.88	71.17	33.28	GO:2000601(biological_process:positive regulation of Arp2/3 complex-mediated actin nucleation); GO:0000147(biological_process:actin cortical patch assembly); GO:0030479(cellular_component:actin cortical patch); GO:0044397(biological_process:actin cortical patch internalization); GO:0003779(molecular_function:actin binding); GO:0032233(biological_process:positive regulation of actin filament bundl…
UV8b_1747	hypothetical protein	198	-5.78075	2.26269e-11	3.80009e-11	37.68	305.85	0	0
UV8b_1748	MUS38-like protein	2904	-0.286097	6.14822e-07	8.42631e-07	9.36	30.17	19.01	18.42	GO:0004519(molecular_function:endonuclease activity); GO:0006281(biological_process:DNA repair); GO:0003677(molecular_function:DNA binding); GO:0090305(biological_process:nucleic acid phosphodiester bond hydrolysis)
UV8b_1749	hypothetical protein	204	-3.33997	1.60534e-05	2.37694e-05	12.59	388.79	91.52	5.57	GO:0016021(cellular_component:integral component of membrane)
UV8b_1750	inner membrane magnesium transporter MRS2 precursor	1641	0.238324	0.000161748	0.000205434	13.5	42.7	54.28	27.02	GO:0016021(cellular_component:integral component of membrane); GO:0030001(biological_process:metal ion transport); GO:0046873(molecular_function:metal ion transmembrane transporter activity); GO:0055085(biological_process:transmembrane transport)
UV8b_176	dihydroxyacetone kinase	1827	0.791956	0.117657	0.133466	5.03	9.22	7.81	36.39	GO:0016301(molecular_function:kinase activity); GO:0044237(biological_process:cellular metabolic process)
UV8b_1751	hypothetical protein	945	0.497572	2.63212e-25	4.96229e-25	16.24	33.58	85.76	19.36
UV8b_1752	G1/S-specific cyclin Pcl5	2148	0.256813	1.33019e-49	3.24541e-49	60.12	185.4	246.98	120.71
UV8b_1753	ATP-dependent RNA helicase	1305	-0.387082	1.45767e-46	5.21795e-46	97.69	234.84	247.81	89.42	GO:0006348(biological_process:chromatin silencing at telomere); GO:0006283(biological_process:transcription-coupled nucleotide-excision repair); GO:0031124(biological_process:mRNA 3'-end processing); GO:0000398(biological_process:mRNA splicing, via spliceosome); GO:0005524(molecular_function:ATP binding); GO:0000781(cellular_component:chromosome, telomeric region); GO:0004004(molecular_function:A…
UV8b_1754	RNAse P Rpr2/Rpp21 subunit domain-containing protein	513	0.673139	3.62817e-10	6.3888e-10	27.85	72.55	90.49	98.84
UV8b_1755	DUF1721 domain containing protein	267	0.355338	0.297539	0.318537	60.25	208.17	181.29	234.47
UV8b_1756	putative 2-dehydropantoate 2-reductase	2295	-0.290512	0.00227337	0.00298711	19.09	23.76	17.84	14.13	GO:0050661(molecular_function:NADP binding); GO:0055114(biological_process:oxidation-reduction process); GO:0008677(molecular_function:2-dehydropantoate 2-reductase activity)
UV8b_1757	small oligopeptide transporter, OPT family	2526	-0.748465	1.73372e-80	9.07715e-80	80	586.86	308.15	135.75	GO:0016021(cellular_component:integral component of membrane); GO:0055085(biological_process:transmembrane transport)
UV8b_1758	hypothetical protein	843	-0.553825	0.324205	0.344451	1.82	13.39	8.51	3.96
UV8b_1759	putative MFS transporter	2502	1.17556	4.25193e-73	2.08816e-72	10.04	10.47	22.82	40.14	GO:0016020(cellular_component:membrane)
UV8b_1760	thioredoxin-like protein	744	0.73334	2.91828e-05	3.80552e-05	17.84	26.21	57.17	29.83	GO:0045454(biological_process:cell redox homeostasis); GO:0005623(cellular_component:cell)
UV8b_177	small nuclear ribonucleoprotein Sm D2	354	0.268728	0.0603813	0.0673983	68.91	252.36	204.76	105.02	GO:0019013(cellular_component:viral nucleocapsid); GO:0008380(biological_process:RNA splicing); GO:0030532(cellular_component:small nuclear ribonucleoprotein complex)
UV8b_1761	putative chitin synthase activator (Chs3)	1821	0.818099	4.61655e-21	1.07505e-20	16.23	20.56	27.16	63.12
UV8b_1762	hypothetical protein	414	-3.59504	0.00440083	0.00556971	2.83	0	0	0
UV8b_1763	hypothetical protein	315	0	1	1	0	0	0	0
UV8b_1764	hypothetical protein	264	1.29952	0.528952	0.534977	1.28	0	5.88	0
UV8b_1765	l-ascorbic acid binding protein	357	0.619609	0.000856432	0.00116392	3.92	6.15	8.55	9.95	GO:0031418(molecular_function:L-ascorbic acid binding); GO:0016705(molecular_function:oxidoreductase activity, acting on paired donors, with incorporation or reduction of molecular oxygen); GO:0043167(molecular_function:ion binding); GO:0005506(molecular_function:iron ion binding); GO:0055114(biological_process:oxidation-reduction process); GO:0016491(molecular_function:oxidoreductase activity)
UV8b_1766	hypothetical protein	765	1.04872	0.0666287	0.0740371	7.26	14.62	50.18	14.32	GO:0016020(cellular_component:membrane)
UV8b_1767	pantothenate kinase	1407	0.302926	7.77754e-11	1.16156e-10	12.4	30.77	56.17	17.24	GO:0016310(biological_process:phosphorylation); GO:0004594(molecular_function:pantothenate kinase activity); GO:0005524(molecular_function:ATP binding); GO:0015937(biological_process:coenzyme A biosynthetic process)
UV8b_1768	regulator of G protein signaling superfamily	1371	0	1	1	0	0	0	0	GO:0016020(cellular_component:membrane)
UV8b_1769	fumarate hydratase precursor	1638	0.199356	2.42458e-60	6.43814e-60	54.7	204.81	243.88	103.22	GO:0004333(molecular_function:fumarate hydratase activity); GO:0006099(biological_process:tricarboxylic acid cycle); GO:0006106(biological_process:fumarate metabolic process); GO:0045239(cellular_component:tricarboxylic acid cycle enzyme complex)
UV8b_1770	hypothetical protein	1725	7.01554	5.79654e-08	9.501e-08	0	0	5.39	1.97
UV8b_178	putative 3-hydroxyisobutyryl-CoA hydrolase precursor	1545	0.282613	2.23241e-40	4.97104e-40	44	138.24	224.76	73.23	GO:0003860(molecular_function:3-hydroxyisobutyryl-CoA hydrolase activity); GO:0006574(biological_process:valine catabolic process); GO:0005739(cellular_component:mitochondrion)
UV8b_1771	putative pH signal transduction protein PalI	2295	-0.0866842	4.29388e-11	6.44694e-11	10.16	39.13	19.49	21.33	GO:0016020(cellular_component:membrane); GO:0044464(cellular_component:cell part)
UV8b_1772	ABC1 domain protein	2016	0.311423	9.90452e-14	1.59392e-13	22.78	40.73	48.84	41.74
UV8b_1773	septin	1509	0.229082	0.00401006	0.0051754	28.38	81.37	71.94	77.58
UV8b_1774	SANT SWI3, ADA2, N-coR and TFIIIB DNA-binding domain containing protein	1887	-0.261167	0.218547	0.23906	13.65	22.4	22.48	15.19
UV8b_1775	MYB DNA-binding domain containing protein	2364	-0.62626	9.09387e-46	3.23315e-45	197.99	1260.69	756.94	374.73
UV8b_1776	putative peroxisomal membrane protein	576	-0.938221	0	0	213.48	585.33	733.87	86.9	GO:0042221(biological_process:response to chemical); GO:0009987(biological_process:cellular process); GO:0044699(biological_process:single-organism process); GO:0016491(molecular_function:oxidoreductase activity)
UV8b_1777	60S ribosomal protein L24a	483	-0.637841	1.15737e-14	2.32214e-14	229.82	1855.98	1104.29	531.11	GO:0005840(cellular_component:ribosome)
UV8b_1778	putative tRNA-specific adenosine deaminase 1	1200	0.792851	0.00391844	0.00506132	8.48	14.96	10.83	41.99
UV8b_1779	putative transcription factor BTF3a	579	-0.510825	3.08982e-34	9.13093e-34	94.14	546.53	322.42	203.21	GO:0006355(biological_process:regulation of transcription, DNA-templated); GO:0006351(biological_process:transcription, DNA-templated)
UV8b_1780	oligopeptide transporter OPT-like protein	2448	-0.0207064	4.55437e-76	2.30154e-75	26.98	24.4	16.73	65.05	GO:0016021(cellular_component:integral component of membrane); GO:0055085(biological_process:transmembrane transport)
UV8b_179	GATA transcription factor	3951	0	1	1	0	0	0	0	GO:0009987(biological_process:cellular process)
UV8b_1781	CBP4 domain-containing protein	369	-0.724289	1.7351e-09	2.99086e-09	15.66	56.84	71.2	55.25
UV8b_1782	suppressor of ascus dominance	3372	0	1	1	0	0	0	0	GO:0005737(cellular_component:cytoplasm); GO:0005720(cellular_component:nuclear heterochromatin); GO:0051276(biological_process:chromosome organization); GO:0030702(biological_process:chromatin silencing at centromere); GO:0098813(biological_process:nuclear chromosome segregation); GO:0000280(biological_process:nuclear division); GO:0005488(molecular_function:binding); GO:0031048(biological_proce…
UV8b_1783	ethanolaminephosphotransferase	1236	-0.932857	7.89891e-31	2.22606e-30	13.67	60.43	30.72	16.03	GO:0016021(cellular_component:integral component of membrane); GO:0016780(molecular_function:phosphotransferase activity, for other substituted phosphate groups); GO:0008654(biological_process:phospholipid biosynthetic process)
UV8b_1784	bZIP transcription factor (Fcr3)	978	0.573538	1.58979e-07	2.20595e-07	13.1	30.05	42.34	28.06
UV8b_1785	TORC1 growth control complex subunit Kog1	4212	-0.202969	0.143674	0.161253	11.82	26.18	32.74	16.98	GO:0031929(biological_process:TOR signaling); GO:0031931(cellular_component:TORC1 complex)
UV8b_1786	putative cell polarity protein (Tea1)	4350	-0.139725	0.497693	0.5	8.69	10.7	12.48	9.46
UV8b_1787	structural maintenance of chromosomes 5 smc5	3321	-0.294892	4.4848e-11	6.72721e-11	9.96	37.47	19.93	19.61	GO:0000724(biological_process:double-strand break repair via homologous recombination); GO:0071139(biological_process:resolution of recombination intermediates); GO:0030915(cellular_component:Smc5-Smc6 complex); GO:0007062(biological_process:sister chromatid cohesion)
UV8b_1788	serine/threonine-protein kinase GIN4	3552	0.406611	0.330488	0.350604	5.64	5.65	7.3	12.16	GO:0016310(biological_process:phosphorylation); GO:0016301(molecular_function:kinase activity); GO:0000166(molecular_function:nucleotide binding)
UV8b_1789	Malate synthase, glyoxysomal	1620	-0.282393	2.16685e-149	1.96925e-148	87.67	209.44	270.74	77.76	GO:0006099(biological_process:tricarboxylic acid cycle); GO:0006097(biological_process:glyoxylate cycle); GO:0004474(molecular_function:malate synthase activity)
UV8b_1790	hypothetical protein	201	0	1	1	0	17.51	0	0
UV8b_180	putative POL12 (DNA-directed DNA polymerase alpha)	2013	0.550255	5.34544e-10	7.82512e-10	19.18	49.33	92.38	33.94	GO:0005634(cellular_component:nucleus); GO:0003887(molecular_function:DNA-directed DNA polymerase activity); GO:0006260(biological_process:DNA replication); GO:0034645(biological_process:cellular macromolecule biosynthetic process); GO:0003677(molecular_function:DNA binding); GO:0006259(biological_process:DNA metabolic process); GO:0071897(biological_process:DNA biosynthetic process)
UV8b_1791	hypothetical protein	372	0.733483	0.0310277	0.0373752	2.91	6.32	12.54	9.17
UV8b_1792	hypothetical protein	408	1.76022	0.183062	0.202333	1.45	0.89	2.46	10.56
UV8b_1793	hypothetical protein	351	0	1	1	0	0	1.08	0
UV8b_1794	putative C2H2 finger domain protein	1236	0.615938	1.63005e-64	7.28044e-64	28.23	55.88	73.18	51.16	GO:0005488(molecular_function:binding)
UV8b_1795	low affinity copper transporter	561	0.76927	1.06258e-26	2.04074e-26	5.61	10.45	18.18	15.29
UV8b_1796	MADS box protein	675	1.65757	1.44612e-71	6.93274e-71	8.88	74.85	38	276.46	GO:0001085(molecular_function:RNA polymerase II transcription factor binding); GO:0000821(biological_process:regulation of arginine metabolic process); GO:1990837(molecular_function:sequence-specific double-stranded DNA binding); GO:0008301(molecular_function:DNA binding, bending); GO:0001196(biological_process:regulation of mating-type specific transcription from RNA polymerase II promoter); GO:…
UV8b_1797	hypothetical protein	234	0	1	1	0	0	0	0
UV8b_1798	tetraspanin	675	0.913183	1.9682e-58	8.16751e-58	6.22	32.57	48.9	49.78	GO:0016021(cellular_component:integral component of membrane)
UV8b_1799	DUF803 domain-containing protein	1665	0.0124223	1.83307e-25	3.46247e-25	28.26	35.27	61.03	24.35
UV8b_1800	vacuolar ATP synthase subunit E	690	-0.201679	8.15135e-22	1.93029e-21	62.95	133.31	165.15	67.4	GO:0033178(cellular_component:proton-transporting two-sector ATPase complex, catalytic domain); GO:0000221(cellular_component:vacuolar proton-transporting V-type ATPase, V1 domain); GO:0046961(molecular_function:proton-transporting ATPase activity, rotational mechanism); GO:0000329(cellular_component:fungal-type vacuole membrane); GO:0015991(biological_process:ATP hydrolysis coupled proton transp…
UV8b_19	hypothetical protein	456	2.07587	4.91966e-118	3.51091e-117	23.96	55.27	66.64	510.39	GO:0016021(cellular_component:integral component of membrane)
UV8b_181	microfibril-associated protein	1428	0.160663	0.148784	0.161137	21.18	18.14	24.16	26.91
UV8b_1801	hypothetical protein	2346	0.394997	0.000206729	0.000261638	18.23	28.52	45.34	29.11
UV8b_1802	phospholipid-translocating P-type ATPase domain-containing protein	5196	-0.450345	1.43062e-11	2.17232e-11	10.42	8.21	8.16	8.55	GO:0000287(molecular_function:magnesium ion binding); GO:0016021(cellular_component:integral component of membrane); GO:0004012(molecular_function:phospholipid-translocating ATPase activity); GO:0045332(biological_process:phospholipid translocation); GO:0005524(molecular_function:ATP binding)
UV8b_1803	putative oxidoreductase (Msc7)	2004	-0.0803035	0.299583	0.320682	15.91	63.01	48	38.17	GO:0007131(biological_process:reciprocal meiotic recombination); GO:0016620(molecular_function:oxidoreductase activity, acting on the aldehyde or oxo group of donors, NAD or NADP as acceptor); GO:0055114(biological_process:oxidation-reduction process)
UV8b_1804	DEAD/DEAH box RNA helicase	1761	0.294101	1.33414e-09	2.30884e-09	3.08	7.63	4.71	13.19	GO:0016787(molecular_function:hydrolase activity); GO:0000166(molecular_function:nucleotide binding)
UV8b_1805	Pre-rRNA-processing protein ipi1	903	-3.95355	0.105865	0.120859	1.58	12.82	7.37	0	GO:0005720(cellular_component:nuclear heterochromatin); GO:0044732(cellular_component:mitotic spindle pole body); GO:0030174(biological_process:regulation of DNA-dependent DNA replication initiation); GO:0005829(cellular_component:cytosol); GO:0005654(cellular_component:nucleoplasm); GO:0097344(cellular_component:Rix1 complex); GO:0006267(biological_process:pre-replicative complex assembly involv…
UV8b_1806	hypothetical protein	402	-1.19846	0.0371753	0.042126	7.83	22.94	4.96	12.77
UV8b_1807	helicase-like protein	2646	0.768436	1.7788e-32	5.13287e-32	10.45	35.14	41.31	59.05	GO:0004386(molecular_function:helicase activity)
UV8b_1808	hypothetical protein	492	0.223012	0.00034756	0.000483146	76.29	142.43	151.76	153.78
UV8b_1809	hypothetical protein	1521	0.827448	4.08115e-33	1.18858e-32	9.14	19.09	26.33	50.58
UV8b_1810	putative nuclease S1 precursor	909	0.959769	1.28979e-57	5.29346e-57	38.47	93.01	134.89	166.77	GO:0004519(molecular_function:endonuclease activity); GO:0006308(biological_process:DNA catabolic process); GO:0003676(molecular_function:nucleic acid binding); GO:0090305(biological_process:nucleic acid phosphodiester bond hydrolysis)
UV8b_182	hypothetical protein	327	0	1	1	0	0	0	0	GO:0003887(molecular_function:DNA-directed DNA polymerase activity); GO:0005634(cellular_component:nucleus); GO:0006260(biological_process:DNA replication); GO:0071897(biological_process:DNA biosynthetic process); GO:0003677(molecular_function:DNA binding)
UV8b_1811	vacuolar membrane PQ loop repeat protein	1023	0.627224	4.19292e-26	7.98482e-26	15.71	32.62	59.92	55.37	GO:0016020(cellular_component:membrane)
UV8b_1812	aspartate-semialdehyde dehydrogenase	1293	-0.307584	2.45187e-23	5.98134e-23	13.05	60.21	62.59	18.32	GO:0005737(cellular_component:cytoplasm); GO:0050661(molecular_function:NADP binding); GO:0051287(molecular_function:NAD binding); GO:0005829(cellular_component:cytosol); GO:0055114(biological_process:oxidation-reduction process); GO:0009089(biological_process:lysine biosynthetic process via diaminopimelate); GO:0009088(biological_process:threonine biosynthetic process); GO:0003942(molecular_func…
UV8b_1813	C3HC4 type (RING finger) zinc finger containing protein	2490	1.49517	5.61805e-165	5.71496e-164	11.63	16.64	44.16	51.25
UV8b_1814	pre-mRNA-splicing factor 38B	1203	-0.225041	0.0311716	0.0370632	9.82	15.03	13.18	12.23
UV8b_1815	hypothetical protein	852	0.626116	0.0139343	0.0173196	6.93	18.63	15.63	13.42	GO:0000070(biological_process:mitotic sister chromatid segregation); GO:0000776(cellular_component:kinetochore); GO:0051641(biological_process:cellular localization)
UV8b_1816	C6 transcription factor	1089	-0.15283	8.61305e-29	2.34312e-28	27.53	26.68	50.59	22.32	GO:0006355(biological_process:regulation of transcription, DNA-templated)
UV8b_1817	hypothetical protein	456	1.24528	0.0296971	0.0357093	1.86	0.23	3.48	3.18
UV8b_1818	hypothetical protein	900	-1.49623	1.89123e-41	6.27716e-41	8.82	33.88	14.03	3.04	GO:0016021(cellular_component:integral component of membrane)
UV8b_1819	hypothetical protein	939	0	1	1	0	0	0	0
UV8b_1820	hypothetical protein	444	0.476244	0.00571618	0.00680637	4.07	4.61	8.43	6.32
UV8b_183	NAD dependent epimerase/dehydratase family protein	1008	0.240074	0.0357245	0.0427767	10.91	33.98	31.87	34.88	GO:0016740(molecular_function:transferase activity); GO:0051103(biological_process:DNA ligation involved in DNA repair); GO:0003909(molecular_function:DNA ligase activity)
UV8b_1821	hypothetical protein	294	0.37547	0.0561249	0.0651982	16.93	6.76	24.13	26.06
UV8b_1822	hypothetical protein	1119	0.55201	2.31134e-08	3.83333e-08	25.27	30.46	45.11	53.97
UV8b_1823	DUF718 domain protein	447	-0.215384	0.00544536	0.00649352	160.5	255.57	165.19	193.6	GO:0005737(cellular_component:cytoplasm); GO:0016857(molecular_function:racemase and epimerase activity, acting on carbohydrates and derivatives)
UV8b_1824	hypothetical protein	1011	-4.07176	1.74037e-05	2.28684e-05	3.35	4.77	0	2.4
UV8b_1825	hypothetical protein	660	-3.65905	1.12338e-26	2.15699e-26	15.68	19.95	0	44.59
UV8b_1826	methylcrotonoyl-CoA carboxylase beta chain precursor	1719	0.22641	3.06065e-31	6.21806e-31	23.59	97.51	137.46	48.6	GO:0016874(molecular_function:ligase activity)
UV8b_1827	isovaleryl-CoA dehydrogenase precursor	1659	-0.44317	4.21678e-09	7.1678e-09	69.44	266.26	234.95	99.48	GO:0003995(molecular_function:acyl-CoA dehydrogenase activity); GO:0050660(molecular_function:flavin adenine dinucleotide binding); GO:0055114(biological_process:oxidation-reduction process)
UV8b_1828	putative D-arabinitol dehydrogenase ArbD	1047	0.52009	1.7405e-12	2.69197e-12	52.01	197.92	365.04	116.47	GO:0055114(biological_process:oxidation-reduction process); GO:0016491(molecular_function:oxidoreductase activity)
UV8b_1829	hypothetical protein	300	-1.28821	0.542736	0.549082	3.78	0	2.82	0
UV8b_1830	hypothetical protein	1398	-0.158115	0.229358	0.249737	10.81	25.17	18.66	14.89
UV8b_184	hypothetical protein	3018	1.08816	4.11198e-21	9.58972e-21	4.61	2.82	2.09	45.94
UV8b_1831	hypothetical protein	4254	0.541139	2.32552e-11	3.51094e-11	26.65	49.2	133.67	63.31
UV8b_1832	hypothetical protein	1584	0.198662	1.58131e-05	2.09697e-05	13.66	43.18	40.45	38.03
UV8b_1833	hypothetical protein	1077	-1.43675	0.00453563	0.00583785	1.8	0.13	0.59	0.38
UV8b_1834	putative transcriptional regulator (Cti6)	1818	0.624266	6.7846e-38	1.47261e-37	9.37	19.9	37.66	25.82	GO:0031936(biological_process:negative regulation of chromatin silencing); GO:0000118(cellular_component:histone deacetylase complex); GO:0000790(cellular_component:nuclear chromatin); GO:0005488(molecular_function:binding)
UV8b_1835	mitochondrial GTPase	1026	0.70678	7.25395e-32	2.08017e-31	25.99	32.1	68.25	56.94	GO:0005739(cellular_component:mitochondrion)
UV8b_1836	hypothetical protein	600	0.662604	0.0342267	0.0410835	23.84	30.44	39.62	68.8
UV8b_1837	Trans-2-enoyl-CoA reductase	1257	0.218854	0.000794129	0.000984412	22.96	56.17	50.03	42.62	GO:0006633(biological_process:fatty acid biosynthetic process); GO:0005739(cellular_component:mitochondrion); GO:0016631(molecular_function:enoyl-[acyl-carrier-protein] reductase activity); GO:0009060(biological_process:aerobic respiration); GO:0008270(molecular_function:zinc ion binding); GO:0055114(biological_process:oxidation-reduction process); GO:0016491(molecular_function:oxidoreductase act…
UV8b_1838	putative Ran exchange factor Prp20/Pim1	1587	1.70661	7.77186e-52	2.97485e-51	6.05	5.12	14.08	32.81
UV8b_1839	phosphoinositide 3-kinase	2715	-0.140129	0.20637	0.226308	10.94	35.52	27.02	20.52	GO:0075296(biological_process:positive regulation of ascospore formation); GO:0016303(molecular_function:1-phosphatidylinositol-3-kinase activity); GO:0005829(cellular_component:cytosol); GO:0016301(molecular_function:kinase activity); GO:0072665(biological_process:protein localization to vacuole); GO:0005774(cellular_component:vacuolar membrane); GO:1902657(biological_process:protein localizatio…
UV8b_1840	hypothetical protein	822	-0.819023	2.41915e-27	6.42296e-27	54.59	152.36	172.98	27.11
UV8b_185	putative cell division control protein CDC23	1998	0.278416	8.99181e-17	1.90242e-16	21.27	42.76	46.02	49.91	GO:0030071(biological_process:regulation of mitotic metaphase/anaphase transition); GO:0005680(cellular_component:anaphase-promoting complex)
UV8b_1841	sequence orphan	891	0.362064	2.70588e-41	6.07843e-41	37.92	93.41	214.68	40.02
UV8b_1842	MAP kinase activator	2133	0.44658	3.11703e-05	4.55165e-05	31.29	65.7	53.89	106.75	GO:0031139(biological_process:positive regulation of conjugation with cellular fusion); GO:0051286(cellular_component:cell tip); GO:0016310(biological_process:phosphorylation); GO:0032153(cellular_component:cell division site); GO:0016301(molecular_function:kinase activity); GO:0035091(molecular_function:phosphatidylinositol binding); GO:2000769(biological_process:regulation of establishment or m…
UV8b_1843	SAC3/GANP domain protein	1638	0.917441	2.88785e-199	3.64138e-198	67.53	111.42	171.03	222.16
UV8b_1844	putative vacuolar protein sorting protein (Vps36)	1935	0.467947	1.95826e-14	3.90309e-14	13.43	39.27	41.34	43.19	GO:0043167(molecular_function:ion binding)
UV8b_1845	putative cenp-B	1155	-0.0155252	1.21181e-32	2.49722e-32	58.95	41.26	100.89	37.35
UV8b_1846	hypothetical protein	216	0.802726	0.429184	0.442738	86.81	177.83	518.61	156.02	GO:0016021(cellular_component:integral component of membrane)
UV8b_1847	mitochondrial 18kDa protein	891	0.728574	3.61569e-33	7.50184e-33	51.44	122.13	207.62	143.83
UV8b_1848	zinc finger protein	927	0.30445	6.67839e-110	2.40513e-109	119.47	199.23	549.1	100.17	GO:0005737(cellular_component:cytoplasm); GO:0070628(molecular_function:proteasome binding); GO:0043161(biological_process:proteasome-mediated ubiquitin-dependent protein catabolic process); GO:0005634(cellular_component:nucleus); GO:0071243(biological_process:cellular response to arsenic-containing substance); GO:0008270(molecular_function:zinc ion binding)
UV8b_1849	Rad4 family protein	2844	0.314358	2.10962e-11	3.18986e-11	25.47	40	72.05	35.66
UV8b_1850	ThiJ/PfpI family protein	1272	0.783854	1.46041e-50	3.59532e-50	28.18	58.26	98.02	78.36
UV8b_186	hypothetical protein	534	0	1	1	0	0	0	0
UV8b_1851	MFS multidrug transporter	1521	-0.12891	0.0571933	0.06393	43	23.09	31.15	34.35
UV8b_1852	transcription initiation factor TFIID complex 60 kDa subunit	1392	-0.321081	5.02153e-35	1.50263e-34	44.53	47.4	83.86	23.71	GO:0000124(cellular_component:SAGA complex); GO:0051090(biological_process:regulation of sequence-specific DNA binding transcription factor activity); GO:0051123(biological_process:RNA polymerase II transcriptional preinitiation complex assembly); GO:0001102(molecular_function:RNA polymerase II activating transcription factor binding); GO:0005634(cellular_component:nucleus); GO:0003682(molecular_…
UV8b_1853	succinate dehydrogenase cytochrome b subunit	546	0.780224	2.16065e-48	5.19622e-48	227.57	948	1635.74	836.86	GO:0006099(biological_process:tricarboxylic acid cycle); GO:0000104(molecular_function:succinate dehydrogenase activity); GO:0016021(cellular_component:integral component of membrane); GO:0005739(cellular_component:mitochondrion); GO:0009055(molecular_function:electron carrier activity)
UV8b_1854	fungal specific transcription factor domain-containing protein	2361	0.282261	8.56221e-22	1.54213e-21	51.45	90.63	113.41	91.2	GO:0005488(molecular_function:binding); GO:0006351(biological_process:transcription, DNA-templated)
UV8b_1855	tRNA delta-isopentenylpyrophosphate transferase family protein	1395	0.364474	0.00139163	0.00185621	15.39	40.45	31.47	53.68	GO:0052381(molecular_function:tRNA dimethylallyltransferase activity); GO:0008033(biological_process:tRNA processing); GO:0005739(cellular_component:mitochondrion); GO:0005524(molecular_function:ATP binding)
UV8b_1856	protein transport protein SEC61 alpha subunit	1359	-0.633498	4.47252e-37	1.37831e-36	124.53	275.47	207.93	109.12	GO:0015031(biological_process:protein transport); GO:0005794(cellular_component:Golgi apparatus); GO:0016021(cellular_component:integral component of membrane); GO:0005783(cellular_component:endoplasmic reticulum)
UV8b_1857	ATP-dependent bile acid permease	5097	0.124013	7.76005e-11	1.15917e-10	133.17	220.49	283.69	193.57	GO:0042626(molecular_function:ATPase activity, coupled to transmembrane movement of substances); GO:0016021(cellular_component:integral component of membrane); GO:0055085(biological_process:transmembrane transport); GO:0005524(molecular_function:ATP binding)
UV8b_1858	hypothetical protein	1272	-0.946385	3.74856e-31	1.06022e-30	77.47	38.89	54.61	27.78
UV8b_1859	alpha/gamma-adaptin-binding protein p34	900	0.150254	6.05235e-11	1.09249e-10	11.75	36.42	21.28	46.72
UV8b_1860	hypothetical protein	264	-0.148718	0.739428	0.773998	6.42	32.17	21.03	20.22
UV8b_187	DNase1 protein	504	-1.78957	7.49349e-06	1.00895e-05	9.51	1.11	1.94	2.17
UV8b_1861	homeoprotein	360	-1.6524	0.0224808	0.0274295	23.76	26.83	43.5	2.33
UV8b_1862	homeoprotein	1530	0.541909	0.466929	0.481352	57.6	76.31	83.95	226.15	GO:0006355(biological_process:regulation of transcription, DNA-templated); GO:0005634(cellular_component:nucleus); GO:0043565(molecular_function:sequence-specific DNA binding)
UV8b_1863	putative P-type ATPase	4767	1.27684	5.75343e-17	1.22255e-16	7.08	5.67	11.39	31.44	GO:0016787(molecular_function:hydrolase activity); GO:0004012(molecular_function:phospholipid-translocating ATPase activity); GO:0016021(cellular_component:integral component of membrane); GO:0000287(molecular_function:magnesium ion binding); GO:0000166(molecular_function:nucleotide binding); GO:0045332(biological_process:phospholipid translocation); GO:0016020(cellular_component:membrane); GO:00…
UV8b_1864	dimethylaniline monooxygenase	3675	0.0120196	9.01575e-08	1.46586e-07	8.99	48.43	21.42	24.17	GO:0050661(molecular_function:NADP binding); GO:0050660(molecular_function:flavin adenine dinucleotide binding); GO:0004499(molecular_function:N,N-dimethylaniline monooxygenase activity); GO:0055114(biological_process:oxidation-reduction process)
UV8b_1865	hypothetical protein	2631	0	1	1	0	0	0	0
UV8b_1866	hypothetical protein	366	-2.00498	2.34038e-12	4.41772e-12	6.86	4.31	4.56	0.55
UV8b_1867	Serine/threonine-protein phosphatase 2B catalytic subunit	1773	-0.19928	2.89429e-12	4.4521e-12	40.36	112.98	76.99	60.54	GO:0006470(biological_process:protein dephosphorylation); GO:0004721(molecular_function:phosphoprotein phosphatase activity)
UV8b_1868	trimethyllysine dioxygenase	801	0.44268	0.0733519	0.0811769	6.09	19.98	25.78	16.4	GO:0050353(molecular_function:trimethyllysine dioxygenase activity); GO:0031418(molecular_function:L-ascorbic acid binding); GO:0005506(molecular_function:iron ion binding); GO:0055114(biological_process:oxidation-reduction process); GO:0045329(biological_process:carnitine biosynthetic process)
UV8b_1869	ubiquitin hydrolase	2202	0.240296	0.475397	0.487801	6.41	19.65	21.91	14.39	GO:0016787(molecular_function:hydrolase activity); GO:0005783(cellular_component:endoplasmic reticulum); GO:0016021(cellular_component:integral component of membrane); GO:0016020(cellular_component:membrane); GO:0016579(biological_process:protein deubiquitination); GO:0004843(molecular_function:thiol-dependent ubiquitin-specific protease activity)
UV8b_1870	integral membrane protein	1245	-0.41755	5.94022e-12	9.07391e-12	31.05	70.8	41.3	52.13	GO:0016021(cellular_component:integral component of membrane)
UV8b_188	Farnesyl pyrophosphate synthetase	1326	-0.607389	5.04804e-67	2.31802e-66	83.31	252.17	271.7	60.02	GO:0008299(biological_process:isoprenoid biosynthetic process); GO:0016740(molecular_function:transferase activity)
UV8b_1871	arginine rich protein	2352	0.393453	8.02295e-14	1.57231e-13	13.46	43.16	42.08	43.05
UV8b_1872	putative mitochondrial fusion protein (Ugo1)	1539	0.140488	0.0487118	0.0547048	24.1	103.88	97.97	69.72	GO:0016020(cellular_component:membrane)
UV8b_1873	2Fe-2S iron-sulfur cluster binding domain containing protein	585	0.185671	0.317574	0.333036	28.1	96.24	95.8	70.82	GO:0006744(biological_process:ubiquinone biosynthetic process); GO:0006784(biological_process:heme a biosynthetic process); GO:0051537(molecular_function:2 iron, 2 sulfur cluster binding); GO:0016226(biological_process:iron-sulfur cluster assembly); GO:0016653(molecular_function:oxidoreductase activity, acting on NAD(P)H, heme protein as acceptor); GO:0005759(cellular_component:mitochondrial matr…
UV8b_1874	DUF1665 domain-containing protein	903	-0.372142	1.0234e-37	3.18767e-37	26.78	70.41	96.59	19.95
UV8b_1875	alkaline phosphatase family protein	1869	0.168247	0.147012	0.164669	20.16	75.51	54.11	66.89	GO:0016021(cellular_component:integral component of membrane)
UV8b_1876	emp24/gp25L/p24 family protein	636	-0.396289	1.90128e-21	4.46995e-21	78.73	290.47	166.31	147.97	GO:0016021(cellular_component:integral component of membrane); GO:0006810(biological_process:transport)
UV8b_1877	transcriptional regulator Cwf13/SkiP	1779	-4.06812	1.15138e-21	2.71914e-21	2.73	12.04	15.96	0	GO:0000974(cellular_component:Prp19 complex); GO:0045292(biological_process:mRNA cis splicing, via spliceosome); GO:0000398(biological_process:mRNA splicing, via spliceosome); GO:0005681(cellular_component:spliceosomal complex); GO:0044732(cellular_component:mitotic spindle pole body)
UV8b_1878	putative integral membrane protein	555	0	1	1	0	0	0	0	GO:0016021(cellular_component:integral component of membrane)
UV8b_1879	glycoside hydrolase family 16 protein	1095	0.692636	1.83851e-14	3.66813e-14	18.15	36.65	31.81	80.02	GO:0016021(cellular_component:integral component of membrane); GO:0005975(biological_process:carbohydrate metabolic process); GO:0004553(molecular_function:hydrolase activity, hydrolyzing O-glycosyl compounds)
UV8b_1880	Mitochondrial import inner membrane translocase subunit tim-22	525	0.079146	0.0181603	0.0209879	44.45	152.01	126.66	78.08	GO:0016020(cellular_component:membrane)
UV8b_189	putative GARP complex component (Vps54)	3408	0.478211	1.46664e-13	2.86141e-13	8.86	22.81	22.97	28.74	GO:0005829(cellular_component:cytosol); GO:0042147(biological_process:retrograde transport, endosome to Golgi)
UV8b_1881	HAD-like superfamily protein	903	0.397194	2.86275e-06	3.84668e-06	6.27	7.14	26.82	4.28
UV8b_1882	origin recognition complex subunit	1887	0.422172	7.48093e-10	1.09129e-09	9.94	18.73	24.54	20.93	GO:0032991(cellular_component:macromolecular complex); GO:0031981(cellular_component:nuclear lumen); GO:0043933(biological_process:macromolecular complex subunit organization); GO:0090304(biological_process:nucleic acid metabolic process); GO:0034645(biological_process:cellular macromolecule biosynthetic process); GO:0044427(cellular_component:chromosomal part)
UV8b_1883	putative phosphatidate cytidylyltransferase	2823	-0.378133	0.157769	0.176115	11.94	28.12	25.32	12.81	GO:0005783(cellular_component:endoplasmic reticulum); GO:0016772(molecular_function:transferase activity, transferring phosphorus-containing groups); GO:0016020(cellular_component:membrane); GO:0044237(biological_process:cellular metabolic process); GO:0016740(molecular_function:transferase activity); GO:0044425(cellular_component:membrane part)
UV8b_1884	holo-acyl-carrier-protein synthase	492	-0.258927	3.28357e-05	4.78948e-05	23.63	85.38	85.98	32.93
UV8b_1885	hypothetical protein	1458	0.159773	2.44596e-05	3.20121e-05	9.03	7.55	18.42	7.01
UV8b_1886	cullin	3582	0.0517793	0.00225328	0.00273949	63.97	123.74	136.02	125.1	GO:0031461(cellular_component:cullin-RING ubiquitin ligase complex); GO:0031625(molecular_function:ubiquitin protein ligase binding); GO:0006511(biological_process:ubiquitin-dependent protein catabolic process)
UV8b_1887	LAlv9 family protein	2370	1.17213	7.89832e-29	2.15167e-28	3.77	7.16	13.04	16.2	GO:0006892(biological_process:post-Golgi vesicle-mediated transport); GO:0005622(cellular_component:intracellular)
UV8b_1888	stress-activated MAP kinase	1077	0.453626	5.70843e-81	2.99473e-80	54.53	123.31	152.9	130.22	GO:0035065(biological_process:regulation of histone acetylation); GO:1900391(biological_process:regulation of cAMP-mediated signaling by regulation of transcription from RNA polymerase II promoter); GO:1990263(biological_process:MAPK cascade in response to starvation); GO:0071473(biological_process:cellular response to cation stress); GO:1990497(biological_process:regulation of cytoplasmic transl…
UV8b_1889	glycogen phosphorylase	2691	-0.315068	4.04628e-05	5.2565e-05	16.09	37.73	19.31	33.06	GO:0008184(molecular_function:glycogen phosphorylase activity); GO:0005975(biological_process:carbohydrate metabolic process); GO:0030170(molecular_function:pyridoxal phosphate binding)
UV8b_1890	G-protein alpha subunit	534	0.250772	0.167126	0.180212	11.29	20.41	27.91	17.82	GO:0031683(molecular_function:G-protein beta/gamma-subunit complex binding); GO:0005834(cellular_component:heterotrimeric G-protein complex); GO:0003924(molecular_function:GTPase activity); GO:0004871(molecular_function:signal transducer activity); GO:0001664(molecular_function:G-protein coupled receptor binding); GO:0007186(biological_process:G-protein coupled receptor signaling pathway); GO:000…
UV8b_190	DNA replication licensing factor mcm5	2166	-0.301215	6.47047e-19	1.43925e-18	9.42	29.01	31.9	10.15	GO:0031298(cellular_component:replication fork protection complex); GO:0042555(cellular_component:MCM complex); GO:0051097(biological_process:negative regulation of helicase activity); GO:0005829(cellular_component:cytosol); GO:0003688(molecular_function:DNA replication origin binding); GO:0006343(biological_process:establishment of chromatin silencing); GO:0032508(biological_process:DNA duplex u…
UV8b_1891	D-glycerate 3-kinase	810	-0.046804	2.36028e-07	3.40484e-07	6.81	25.88	15.2	23.97
UV8b_1892	RING finger protein (Zin)	1929	0.787849	3.22046e-20	7.39188e-20	16.95	26.15	37.44	52.43	GO:0016021(cellular_component:integral component of membrane)
UV8b_1893	Multifunctional beta-oxidation protein	2703	0.99196	0	0	60	91.93	181.36	191.08	GO:0055114(biological_process:oxidation-reduction process); GO:0016491(molecular_function:oxidoreductase activity)
UV8b_1894	hypothetical protein	2004	0.263042	0.000269492	0.000377365	17.13	29.99	30.03	35.3
UV8b_1895	mitochondrial carnitine carrier	993	0.267741	0.00574925	0.00684455	36.42	70.9	106.87	42.25	GO:0016021(cellular_component:integral component of membrane); GO:0006810(biological_process:transport)
UV8b_1896	hypothetical protein	885	0.415176	0.00384408	0.00461411	5.89	19.05	21.68	17.16	GO:0016020(cellular_component:membrane); GO:0006810(biological_process:transport)
UV8b_1897	hypothetical protein	288	-1.16565	0.445338	0.466552	1.48	6.46	4.43	1
UV8b_1898	putative origin recognition complex subunit Orc4	2340	-0.0656757	6.1415e-19	1.22277e-18	4.91	10.31	13.3	5.24	GO:0044427(cellular_component:chromosomal part); GO:0032991(cellular_component:macromolecular complex); GO:0031981(cellular_component:nuclear lumen); GO:0016043(biological_process:cellular component organization); GO:0043229(cellular_component:intracellular organelle); GO:0006260(biological_process:DNA replication); GO:0005488(molecular_function:binding); GO:0046872(molecular_function:metal ion b…
UV8b_1899	hypothetical protein	240	0	1	1	0	0	0	1.89
UV8b_1900	MMC protein	693	-1.72876	0	0	398.5	446.9	1008.39	16.27
UV8b_20	hypothetical protein	714	3.12444	3.06905e-15	6.25046e-15	1.3	1.2	5.44	54.33
UV8b_191	putative proteasome subunit alpha	828	0.049683	5.88108e-43	1.34364e-42	60.22	186.18	224.67	97.37	GO:0005737(cellular_component:cytoplasm); GO:0019773(cellular_component:proteasome core complex, alpha-subunit complex); GO:0005634(cellular_component:nucleus); GO:0010499(biological_process:proteasomal ubiquitin-independent protein catabolic process); GO:0004298(molecular_function:threonine-type endopeptidase activity); GO:0006511(biological_process:ubiquitin-dependent protein catabolic process)…
UV8b_1901	regulator of G protein signaling pathway	2100	-0.736584	3.64767e-18	7.97343e-18	57.21	52.48	50.17	13.56	GO:0035556(biological_process:intracellular signal transduction); GO:0005622(cellular_component:intracellular)
UV8b_1902	hypothetical protein	306	8.92331	9.39622e-06	1.2448e-05	0	0	1.8	0.45
UV8b_1903	putative Pol II transcription elongation factor subunit Cdc73	1182	-0.252197	1.21486e-14	2.43561e-14	19.7	42.51	49.4	20.03	GO:0044238(biological_process:primary metabolic process); GO:0032991(cellular_component:macromolecular complex); GO:0051052(biological_process:regulation of DNA metabolic process); GO:0044260(biological_process:cellular macromolecule metabolic process); GO:0006357(biological_process:regulation of transcription from RNA polymerase II promoter); GO:0031124(biological_process:mRNA 3'-end processing)…
UV8b_1904	hypothetical protein	681	0.588737	0.0111575	0.0139789	0.97	1.91	1.23	5.3
UV8b_1905	high-affinity glucose transporter ght2	837	-0.433504	0.228966	0.244478	1.93	1.79	1.92	1.74
UV8b_1906	GNAT family acetyltransferase	891	-2.69332	1.57649e-27	4.19844e-27	9.04	0	0	21.01	GO:0016740(molecular_function:transferase activity)
UV8b_1907	pyridoxine	684	-0.707934	3.51029e-194	4.22907e-193	25.51	96.65	138.12	9.36	GO:0042823(biological_process:pyridoxal phosphate biosynthetic process); GO:0042819(biological_process:vitamin B6 biosynthetic process); GO:0006541(biological_process:glutamine metabolic process); GO:0016740(molecular_function:transferase activity); GO:0004359(molecular_function:glutaminase activity)
UV8b_1908	Pyridoxine biosynthesis protein PDX1	939	-1.00851	0	0	62	162.94	308.08	11.04	GO:0042823(biological_process:pyridoxal phosphate biosynthetic process); GO:0042819(biological_process:vitamin B6 biosynthetic process); GO:0003824(molecular_function:catalytic activity)
UV8b_1909	mRNA binding post-transcriptional regulator	519	0.422633	2.22013e-11	3.35828e-11	49.12	168.13	181.31	159.65	GO:0003676(molecular_function:nucleic acid binding); GO:0000166(molecular_function:nucleotide binding)
UV8b_1910	mRNA binding post-transcriptional regulator	630	0.268363	3.60534e-09	6.13909e-09	37.57	107.34	81.52	125.2	GO:0003676(molecular_function:nucleic acid binding); GO:0000166(molecular_function:nucleotide binding)
UV8b_192	GTPase family protein	1785	0.581023	3.50058e-66	9.6553e-66	21.25	79.48	96.79	84.38	GO:0005622(cellular_component:intracellular)
UV8b_1911	proteasome component ECM29	5595	-0.0180145	3.85405e-10	6.24539e-10	3.92	11.34	5.84	9.26	GO:0000502(cellular_component:proteasome complex); GO:0005634(cellular_component:nucleus); GO:0005829(cellular_component:cytosol); GO:0032947(molecular_function:protein complex scaffold); GO:0043248(biological_process:proteasome assembly)
UV8b_1912	putative UBX domain protein (Ubx5)	1593	0.0226532	0.204923	0.224607	12.98	42.66	34.58	28.56
UV8b_1913	putative severin kinase	2037	0.444978	4.49816e-16	9.36777e-16	22.71	52.58	60.1	66.05	GO:0016310(biological_process:phosphorylation); GO:0006468(biological_process:protein phosphorylation); GO:0016301(molecular_function:kinase activity); GO:0005524(molecular_function:ATP binding); GO:0004672(molecular_function:protein kinase activity)
UV8b_1914	Isocitrate dehydrogenase [NAD] subunit 1 precursor	1137	4.52239	0.5	0.5	0	7.89	0	30	GO:0051287(molecular_function:NAD binding); GO:0006099(biological_process:tricarboxylic acid cycle); GO:0000287(molecular_function:magnesium ion binding); GO:0005739(cellular_component:mitochondrion); GO:0004449(molecular_function:isocitrate dehydrogenase (NAD+) activity)
UV8b_1915	DUF636 domain-containing protein	483	-0.75342	0.00926218	0.0109998	5.48	14.07	6.54	7.21	GO:0016846(molecular_function:carbon-sulfur lyase activity); GO:0008152(biological_process:metabolic process)
UV8b_1916	lysyl-tRNA synthetase	1770	-1.54529	1.79966e-89	1.02503e-88	100.88	437.31	277.22	45.06	GO:0004824(molecular_function:lysine-tRNA ligase activity); GO:0005737(cellular_component:cytoplasm); GO:0005524(molecular_function:ATP binding); GO:0003676(molecular_function:nucleic acid binding); GO:0006430(biological_process:lysyl-tRNA aminoacylation)
UV8b_1917	methyltransferase	846	0.417346	2.88688e-20	5.08598e-20	24.62	32.26	118.71	17.69	GO:0005737(cellular_component:cytoplasm); GO:0005730(cellular_component:nucleolus); GO:0016435(molecular_function:rRNA (guanine) methyltransferase activity); GO:0000282(biological_process:cellular bud site selection); GO:0000056(biological_process:ribosomal small subunit export from nucleus); GO:0000447(biological_process:endonucleolytic cleavage in ITS1 to separate SSU-rRNA from 5.8S rRNA and LS…
UV8b_1918	DUF396 domain-containing protein	636	0.234052	0.429316	0.443029	10.3	14.91	22.48	14.22	GO:0006888(biological_process:ER to Golgi vesicle-mediated transport); GO:0006486(biological_process:protein glycosylation); GO:0031505(biological_process:fungal-type cell wall organization); GO:0045053(biological_process:protein retention in Golgi apparatus); GO:0016021(cellular_component:integral component of membrane); GO:0031965(cellular_component:nuclear membrane); GO:0030176(cellular_compon…
UV8b_1919	hypothetical protein	612	1.30133	6.73712e-12	1.02833e-11	4.33	10.39	24.46	18.75
UV8b_1920	deubiquitination-protection protein dph1	1287	0.237624	9.03423e-52	2.24225e-51	184.75	285.7	521.57	209.85
UV8b_193	hypothetical protein	339	0	1	1	0	0	0	0
UV8b_1921	putative nitrogen permease regulator	1245	-0.218391	0.000261816	0.00036701	14.75	32.36	32.63	16.21	GO:0015840(biological_process:urea transport); GO:0006995(biological_process:cellular response to nitrogen starvation); GO:0015824(biological_process:proline transport); GO:0042493(biological_process:response to drug); GO:0005829(cellular_component:cytosol); GO:0097042(cellular_component:extrinsic component of fungal-type vacuolar membrane); GO:1990130(cellular_component:Iml1 complex); GO:2000785…
UV8b_1922	Tyrosyl-tRNA synthetase	1887	-0.475461	0.0611299	0.0715371	20.49	117.09	84.7	37.29	GO:0005737(cellular_component:cytoplasm); GO:0006437(biological_process:tyrosyl-tRNA aminoacylation); GO:0003723(molecular_function:RNA binding); GO:0005524(molecular_function:ATP binding); GO:0004831(molecular_function:tyrosine-tRNA ligase activity)
UV8b_1923	hypothetical protein	585	0.504951	0.474947	0.487528	68.63	243.14	380.3	170.57
UV8b_1924	succinate dehydrogenase cytochrome b small subunit precursor	219	0	1	1	0	0	0	15.98	GO:0016021(cellular_component:integral component of membrane); GO:0005740(cellular_component:mitochondrial envelope)
UV8b_1925	methyltransferase type 11	2538	1.00424	3.17571e-16	6.64011e-16	3.07	9.16	9.59	20.26	GO:0008168(molecular_function:methyltransferase activity); GO:0032259(biological_process:methylation)
UV8b_1926	putative transcriptional regulator Ngg1	1926	0.231724	0.00013761	0.000192884	11.21	22.35	23.36	21.95	GO:0016740(molecular_function:transferase activity)
UV8b_1927	hypothetical protein	318	0	1	1	0	0	0	0
UV8b_1928	urease	1182	-1.18082	0.0355831	0.0426139	1.48	16.83	12.45	1.65	GO:0043419(biological_process:urea catabolic process); GO:0016151(molecular_function:nickel cation binding); GO:0005829(cellular_component:cytosol); GO:0009039(molecular_function:urease activity)
UV8b_1929	hypothetical protein	1116	0.816861	2.92937e-124	1.13848e-123	35.35	64.04	167.03	89.54	GO:0043419(biological_process:urea catabolic process); GO:0016151(molecular_function:nickel cation binding); GO:0005829(cellular_component:cytosol); GO:0009039(molecular_function:urease activity)
UV8b_1930	high mobility group protein	939	0.262926	1.08347e-28	2.94138e-28	45.95	138.04	72.97	190.85
UV8b_194	glucosidase I	2421	-1.78175	3.56635e-106	2.29646e-105	577.17	2467.31	1372.61	22.17	GO:0009272(biological_process:fungal-type cell wall biogenesis); GO:0004573(molecular_function:mannosyl-oligosaccharide glucosidase activity); GO:0006487(biological_process:protein N-linked glycosylation); GO:0009311(biological_process:oligosaccharide metabolic process); GO:0005789(cellular_component:endoplasmic reticulum membrane)
UV8b_1931	NIMA-interacting protein TinC	651	0	1	1	0	0	0	0.13
UV8b_1932	NIMA-interacting protein TinC	2772	0.505737	3.48443e-24	8.66468e-24	47.23	110.29	107.32	150.96
UV8b_1933	hypothetical protein	342	2.72634	0.500013	0.500017	0	0	0	2.16
UV8b_1934	hypothetical protein	1533	1.24892	1.02604e-178	1.12391e-177	17.16	32.23	65.43	83.12
UV8b_1935	hypothetical protein	1935	0	1	1	0	0	0	0
UV8b_1936	hypothetical protein	519	0	1	1	0	0	0	0
UV8b_1937	peroxisomal biogenesis factor 2	1656	3.49925	2.66049e-12	4.09804e-12	2.34	10.21	7.7	1.74
UV8b_1938	conserved fungal protein	1974	0.505873	9.84002e-10	1.71045e-09	6.23	13.45	14.62	17.68	GO:0016020(cellular_component:membrane)
UV8b_1939	adenine phosphoribosyltransferase	666	-0.998701	0.00341382	0.00442848	23.42	111.06	71.23	35.71	GO:0043101(biological_process:purine-containing compound salvage); GO:0005737(cellular_component:cytoplasm); GO:0044711(biological_process:single-organism biosynthetic process); GO:0009116(biological_process:nucleoside metabolic process); GO:0016763(molecular_function:transferase activity, transferring pentosyl groups)
UV8b_1940	hypothetical protein	225	0.115042	0.0994114	0.110636	26.17	90.02	128.21	44.7
UV8b_195	u4 tri-snRNP-associated protein 3	675	0.77759	1.46184e-21	3.44404e-21	33.25	48.94	83.72	85.92
UV8b_1941	putative ER glycosyl hydrolase (Edem)	3279	-0.318605	4.19159e-06	5.60842e-06	11.36	22.15	15.71	16.54	GO:0016020(cellular_component:membrane); GO:0005509(molecular_function:calcium ion binding); GO:0008152(biological_process:metabolic process); GO:0004571(molecular_function:mannosyl-oligosaccharide 1,2-alpha-mannosidase activity)
UV8b_1942	hypothetical protein	1608	-1.81995	4.98206e-94	1.65615e-93	16.89	136.54	12.87	50.76
UV8b_1943	hypothetical protein	372	0	1	1	0	0	0	0
UV8b_1944	C6 zinc finger domain protein	2232	0.223715	0.0108714	0.0127222	8.31	7.29	15.39	8.95	GO:0005634(cellular_component:nucleus); GO:0006357(biological_process:regulation of transcription from RNA polymerase II promoter); GO:0008270(molecular_function:zinc ion binding); GO:0000981(molecular_function:RNA polymerase II transcription factor activity, sequence-specific DNA binding)
UV8b_1945	aldehyde dehydrogenase	1431	-0.74995	1.87058e-08	3.11353e-08	0.57	3.99	5.38	0.44	GO:0016620(molecular_function:oxidoreductase activity, acting on the aldehyde or oxo group of donors, NAD or NADP as acceptor); GO:0055114(biological_process:oxidation-reduction process)
UV8b_1946	hypothetical protein	477	-0.0455134	4.15255e-25	1.05161e-24	11.72	42.65	39.9	23.39
UV8b_1947	mitochondrial import inner membrane translocase subunit TIM10	294	-0.132427	0.429107	0.445692	99.98	425.74	333.99	242.51	GO:0045039(biological_process:protein import into mitochondrial inner membrane); GO:0046872(molecular_function:metal ion binding); GO:0051082(molecular_function:unfolded protein binding); GO:0005739(cellular_component:mitochondrion)
UV8b_1948	Sin3 complex subunit	2667	0.700333	0.00221116	0.0029078	9.52	37.9	31.69	63.01
UV8b_1949	putative regulator of gluconeogenesis Rmd5	1371	0.8699	1.36963e-84	4.29809e-84	25.11	52.69	98.46	82.02	GO:0008270(molecular_function:zinc ion binding)
UV8b_1950	UPF0658 golgi apparatus membrane protein	1386	0.274562	6.97701e-13	1.33498e-12	36.39	93.74	136.95	104.63
UV8b_196	cytokinesis protein	1614	0.675647	6.10417e-07	9.58842e-07	6.53	15.88	18.1	24.17	GO:0003779(molecular_function:actin binding); GO:0017048(molecular_function:Rho GTPase binding); GO:0030036(biological_process:actin cytoskeleton organization)
UV8b_1951	amidase	1833	0.0102045	4.196e-10	6.15929e-10	28.82	52.37	59.95	52.89	GO:0016884(molecular_function:carbon-nitrogen ligase activity, with glutamine as amido-N-donor)
UV8b_1952	Cutinase gene palindrome-binding protein	2157	0.18719	0.27902	0.294676	59.62	138.89	159.1	109.78	GO:0003700(molecular_function:transcription factor activity, sequence-specific DNA binding); GO:0006355(biological_process:regulation of transcription, DNA-templated); GO:0008270(molecular_function:zinc ion binding); GO:0005488(molecular_function:binding); GO:0043565(molecular_function:sequence-specific DNA binding)
UV8b_1953	hypothetical protein	399	-0.470412	0.367321	0.382566	24.61	22.75	15.64	29.53
UV8b_1954	DNA repaire protein UVS6	3981	-0.630824	4.64388e-05	6.73234e-05	3.75	10.3	7.11	3.87	GO:0000723(biological_process:telomere maintenance); GO:0006303(biological_process:double-strand break repair via nonhomologous end joining); GO:0031573(biological_process:intra-S DNA damage checkpoint); GO:0042138(biological_process:meiotic DNA double-strand break formation); GO:0006281(biological_process:DNA repair); GO:0000734(biological_process:gene conversion at mating-type locus, DNA repair…
UV8b_1955	hypothetical protein	1806	0.95799	5.10548e-24	9.47834e-24	14.22	21.01	56.94	27.54
UV8b_1956	putative Ca2+/H+-exchanging protein	2466	0.497272	0.215264	0.235568	7.68	8.45	9.72	19.8
UV8b_1957	hypothetical protein	246	0	1	1	0	8.82	0	0
UV8b_1958	putative serine/threonine protein kinase (Kin4)	3327	0.0558996	0.0002733	0.000382629	14.41	36.43	27.7	33.5	GO:0016310(biological_process:phosphorylation); GO:0004672(molecular_function:protein kinase activity); GO:0000166(molecular_function:nucleotide binding)
UV8b_1959	hypothetical protein	408	0.477081	0.00259198	0.00338887	10.66	48.31	48.8	47.05
UV8b_1960	hypothetical protein	432	0.721662	0.000131501	0.000167556	1.25	2.42	4.29	3.01
UV8b_197	cytokinesis protein	3648	-1.3433	0.0473374	0.0561325	0.8	0	0.19	0	GO:0003779(molecular_function:actin binding); GO:0017048(molecular_function:Rho GTPase binding); GO:0030036(biological_process:actin cytoskeleton organization)
UV8b_1961	hypothetical protein	243	-0.817653	0.306265	0.334545	0	9.98	9.69	0
UV8b_1962	ribosomal protein L24E	2319	0.259559	0.44534	0.460731	34.29	73.04	58.6	92.9
UV8b_1963	hypothetical protein	420	0.067679	6.79987e-14	1.08264e-13	5.05	23.13	30.24	9.42
UV8b_1964	hypothetical protein	213	0	1	1	0	0	0	0
UV8b_1965	casein kinase I isoform epsilon	1158	0.473274	3.58134e-184	4.01838e-183	56.66	173.49	162.14	144.53	GO:0036289(biological_process:peptidyl-serine autophosphorylation); GO:0006468(biological_process:protein phosphorylation); GO:0045143(biological_process:homologous chromosome segregation); GO:0006282(biological_process:regulation of DNA repair); GO:0038083(biological_process:peptidyl-tyrosine autophosphorylation); GO:0005829(cellular_component:cytosol); GO:1990443(biological_process:peptidyl-thr…
UV8b_1966	hypothetical protein	2076	-7.32431	1.70827e-28	3.97518e-28	3.34	0	0	0
UV8b_1967	serine/threonine-protein kinase PRKX	1191	-0.943599	9.72176e-48	3.52836e-47	12.44	42.39	19.29	12.05	GO:0006468(biological_process:protein phosphorylation); GO:0016310(biological_process:phosphorylation); GO:0000166(molecular_function:nucleotide binding); GO:0004674(molecular_function:protein serine/threonine kinase activity); GO:0004672(molecular_function:protein kinase activity); GO:0005524(molecular_function:ATP binding)
UV8b_1968	GTPase activating protein (Gyp2)	3402	0.314011	3.68535e-43	8.44916e-43	18.84	24.36	66.28	15.99
UV8b_1969	pal1 cell morphology protein	294	0.53322	0.00631463	0.00805425	10.66	32.17	27.82	46.19	GO:0044464(cellular_component:cell part)
UV8b_1970	pal1 cell morphology protein	465	-2.21093	0.00417927	0.00500943	0	8.49	0	8.19	GO:0044424(cellular_component:intracellular part)
UV8b_198	hypothetical protein	639	-0.0596038	4.93538e-24	9.22077e-24	5.25	8.83	5.68	10.95
UV8b_1971	Pal1 cell morphology protein	687	0.721515	0.000584556	0.000801656	9.4	19.72	24.1	33.55	GO:0005634(cellular_component:nucleus); GO:0044444(cellular_component:cytoplasmic part); GO:0009987(biological_process:cellular process); GO:0032153(cellular_component:cell division site)
UV8b_1972	hypothetical protein	1362	0.713785	1.11307e-79	3.39068e-79	16.78	47.6	62.52	69.56
UV8b_1973	putative Rho guanyl nucleotide exchange factor (Rom2)	4686	0.118675	4.89525e-10	8.59106e-10	10.18	22.17	15.93	23.1	GO:0005089(molecular_function:Rho guanyl-nucleotide exchange factor activity); GO:0035023(biological_process:regulation of Rho protein signal transduction); GO:0043547(biological_process:positive regulation of GTPase activity); GO:0005622(cellular_component:intracellular)
UV8b_1974	vacuolar ATP synthase 16 kDa proteolipid subunit 2	489	0.646273	7.70089e-32	1.57505e-31	15.66	65.87	75.77	55.51	GO:0005773(cellular_component:vacuole); GO:0015992(biological_process:proton transport); GO:0033177(cellular_component:proton-transporting two-sector ATPase complex, proton-transporting domain)
UV8b_1975	hypothetical protein	711	1.80285	1.15255e-154	1.09969e-153	12.07	51.35	92.2	148.19
UV8b_1976	hypothetical protein	402	0.470179	0.00527833	0.00630195	2.03	11.63	13.26	7.68	GO:0005634(cellular_component:nucleus); GO:0030915(cellular_component:Smc5-Smc6 complex); GO:0006281(biological_process:DNA repair)
UV8b_1977	hypothetical protein	279	0	1	1	0	0	0	1.14	GO:0005634(cellular_component:nucleus); GO:0030915(cellular_component:Smc5-Smc6 complex); GO:0006281(biological_process:DNA repair)
UV8b_1978	Ion transporter	2019	0.936182	5.02097e-45	1.17013e-44	8.35	27.36	46.57	33.48	GO:0034220(biological_process:ion transmembrane transport); GO:0016021(cellular_component:integral component of membrane); GO:0005216(molecular_function:ion channel activity)
UV8b_1979	hypothetical protein	1311	0.872654	4.83251e-55	1.92784e-54	13.71	31.83	45.3	45.94	GO:0016020(cellular_component:membrane)
UV8b_1980	WD repeat-containing protein 79	1335	0.229746	0.0349726	0.041902	8.72	17.12	15.24	22.03	GO:0044424(cellular_component:intracellular part); GO:0045744(biological_process:negative regulation of G-protein coupled receptor protein signaling pathway)
UV8b_199	hypothetical protein	717	-0.550037	0.0342318	0.0410709	18.93	38.85	38.74	14.42	GO:0016021(cellular_component:integral component of membrane)
UV8b_1981	PQ loop repeat protein	1086	0.809319	2.56688e-48	9.39431e-48	30.28	87.26	88.52	185.47	GO:0016021(cellular_component:integral component of membrane); GO:0016020(cellular_component:membrane)
UV8b_1982	uv-damaged DNA-binding protein	1074	0.130783	4.24283e-27	8.18038e-27	18.01	38.31	77.71	16.96
UV8b_1983	hypothetical protein	945	1.54261	0.00277121	0.00362183	0.61	1.97	2.92	14.59
UV8b_1984	hypothetical protein	657	0	1	1	0	0	0.18	0
UV8b_1985	hypothetical protein	648	0	1	1	0	0.37	0	0
UV8b_1986	DNA damage-binding protein 1	3312	0.0371785	8.24695e-12	1.53091e-11	14.93	20.95	15.7	35.41	GO:0005634(cellular_component:nucleus); GO:0003676(molecular_function:nucleic acid binding)
UV8b_1987	ubiquinol-cytochrome c reductase iron-sulfur subunit	735	-0.560624	6.6502e-07	1.04294e-06	80.97	269.6	235.33	84.23	GO:0005750(cellular_component:mitochondrial respiratory chain complex III); GO:1902600(biological_process:hydrogen ion transmembrane transport); GO:0051537(molecular_function:2 iron, 2 sulfur cluster binding); GO:0008121(molecular_function:ubiquinol-cytochrome-c reductase activity); GO:0006122(biological_process:mitochondrial electron transport, ubiquinol to cytochrome c); GO:0005743(cellular_com…
UV8b_1988	T-complex protein 1 subunit alpha	1701	-0.963633	0.0682612	0.0794085	46.78	191.36	139.04	35.26	GO:0005737(cellular_component:cytoplasm); GO:0006457(biological_process:protein folding); GO:0051082(molecular_function:unfolded protein binding); GO:0005524(molecular_function:ATP binding)
UV8b_1989	prolyl-tRNA synthetase	1671	-0.861875	4.60702e-35	1.37964e-34	39.85	175.18	99.57	46.03	GO:0005737(cellular_component:cytoplasm); GO:0004827(molecular_function:proline-tRNA ligase activity); GO:0005840(cellular_component:ribosome); GO:0006433(biological_process:prolyl-tRNA aminoacylation); GO:0005829(cellular_component:cytosol); GO:0005524(molecular_function:ATP binding); GO:0051276(biological_process:chromosome organization)
UV8b_1990	malate dehydrogenase	837	1.88687	8.65963e-15	1.74282e-14	4.46	7.85	9.73	46.68
UV8b_200	hypothetical protein	1065	1.91706	9.30221e-10	1.60071e-09	0.75	0.79	5.33	5.84
UV8b_1991	60s ribosomal protein l17	705	-1.33401	0	0	174.19	1858.93	752.21	264.53	GO:0003735(molecular_function:structural constituent of ribosome); GO:0015934(cellular_component:large ribosomal subunit); GO:0006412(biological_process:translation)
UV8b_1992	rRNA 2'-O-methyltransferase fibrillarin	978	-0.0500155	1.84281e-51	6.87584e-51	34.13	168.65	171.51	75.92	GO:0032040(cellular_component:small-subunit processome); GO:0008033(biological_process:tRNA processing); GO:0008649(molecular_function:rRNA methyltransferase activity); GO:1990258(biological_process:histone glutamine methylation); GO:1990259(molecular_function:histone-glutamine methyltransferase activity); GO:0031428(cellular_component:box C/D snoRNP complex); GO:0030686(cellular_component:90S pr…
UV8b_1993	FAD binding domain containing protein	1863	-1.04471	1.02955e-08	1.72795e-08	21.25	50.21	48.61	7.83	GO:0055114(biological_process:oxidation-reduction process); GO:0016491(molecular_function:oxidoreductase activity)
UV8b_1994	hypothetical protein	324	-1.30308	0.439013	0.460094	2.86	0.59	2.83	0	GO:0055114(biological_process:oxidation-reduction process); GO:0016491(molecular_function:oxidoreductase activity)
UV8b_1995	phosphatidylserine decarboxylase proenzyme 1 precursor	1623	0.0464504	3.41963e-29	6.79201e-29	23.39	72.74	87.72	36.84	GO:0004609(molecular_function:phosphatidylserine decarboxylase activity); GO:0008654(biological_process:phospholipid biosynthetic process)
UV8b_1996	ubiquitin family protein	1908	0.100111	0.0123212	0.0143741	17.68	41.82	40.74	36.01
UV8b_1997	ubiquitin carboxyl-terminal hydrolase 2	1098	0.473731	6.55029e-13	1.0207e-12	37.51	78.81	110.05	82.26	GO:0034399(cellular_component:nuclear periphery); GO:0006511(biological_process:ubiquitin-dependent protein catabolic process); GO:0016579(biological_process:protein deubiquitination); GO:0004843(molecular_function:thiol-dependent ubiquitin-specific protease activity); GO:0005622(cellular_component:intracellular)
UV8b_1998	putative nucleoside transporter	1650	1.21106	0.163715	0.182207	4.63	5.87	7.52	51.12	GO:0016020(cellular_component:membrane); GO:0006810(biological_process:transport)
UV8b_1999	hypothetical protein	408	3.78452	1.20598e-05	1.79444e-05	0	1.12	5.4	13.74
UV8b_2000	hypothetical protein	1590	0.724402	5.08764e-28	1.36465e-27	11.34	23.82	17.5	73.65
UV8b_3	hypothetical protein	348	0.672249	0.00296287	0.0038633	19.39	15.69	30.34	76.96
UV8b_21	hypothetical protein	1179	1.54976	7.09108e-41	2.3309e-40	6.87	17.43	32.57	53.03
UV8b_201	putative mitotic and DNA damage checkpoint protein hus1	1017	-0.176979	1.54267e-08	2.57483e-08	4.18	15.18	18.72	5.81
UV8b_2001	G-protein coupled receptor	1377	1.0772	1.14246e-07	1.85016e-07	17.75	26.23	35.04	84.27
UV8b_2002	putative transcription factor	918	0.861293	0.341651	0.361566	21.22	38.97	35.7	102.72
UV8b_2003	sister chromatid cohesion protein Eso1	1950	0.784996	0.34812	0.367917	4.24	17.3	8.89	39.81
UV8b_2004	Importin-beta domain containing protein	3012	-0.436547	1.16129e-35	3.50037e-35	16.82	49.32	30.42	26.31	GO:0006886(biological_process:intracellular protein transport); GO:0005635(cellular_component:nuclear envelope); GO:0008536(molecular_function:Ran GTPase binding); GO:0005829(cellular_component:cytosol); GO:0005622(cellular_component:intracellular)
UV8b_2005	IMP-specific 5'-nucleotidase 1	1623	1.13593	2.91508e-235	4.45672e-234	24.1	88.76	143.47	169.26	GO:0016311(biological_process:dephosphorylation); GO:0009117(biological_process:nucleotide metabolic process); GO:0000287(molecular_function:magnesium ion binding); GO:0050483(molecular_function:IMP 5'-nucleotidase activity); GO:0006190(biological_process:inosine salvage)
UV8b_2006	kinase domain containing protein	2220	0.772266	2.97338e-22	7.09467e-22	23.79	29.54	44.93	66.73	GO:0016310(biological_process:phosphorylation); GO:0006468(biological_process:protein phosphorylation); GO:0016301(molecular_function:kinase activity); GO:0005524(molecular_function:ATP binding); GO:0004672(molecular_function:protein kinase activity)
UV8b_2007	hypothetical protein	198	0	1	1	0	0	0	0
UV8b_2008	hypothetical protein	393	-2.40368	0.0808345	0.0935148	2.13	1.65	1.16	0
UV8b_2009	hypothetical protein	2409	-0.132054	1.82755e-64	8.14866e-64	21.88	54.16	60.77	23.56
UV8b_2010	putative MHYT domain signaling protein	2712	-0.589205	0.0011845	0.00158995	3.25	4.49	4.66	2.65
UV8b_202	COPII coat assembly protein SEC16	5952	-0.271793	0.000132362	0.000168598	10.16	21.97	12.29	19.93
UV8b_2011	C-type cyclin	2298	0.487429	0.219943	0.240353	13.23	21.27	24.19	34.35	GO:0003824(molecular_function:catalytic activity); GO:0008152(biological_process:metabolic process)
UV8b_2012	putative palmitoyl-protein thioesterase precursor	957	1.1865	5.64551e-120	4.1074e-119	31.09	58.86	124.99	117.63	GO:0008474(molecular_function:palmitoyl-(protein) hydrolase activity); GO:0002084(biological_process:protein depalmitoylation); GO:0005783(cellular_component:endoplasmic reticulum); GO:0007035(biological_process:vacuolar acidification)
UV8b_2013	electron transfer flavoprotein alpha-subunit	1326	0.0365973	2.46989e-102	8.56712e-102	23.01	65.71	146.77	19.05	GO:0003723(molecular_function:RNA binding)
UV8b_2014	hypothetical protein	480	6.96038	1.07691e-07	1.74725e-07	0	0	3.96	12.66
UV8b_2015	transcription factor tos4	1734	0.652368	0.236584	0.257141	4.45	14.29	9.89	18.72
UV8b_2016	conserved serine-threonine rich protein	2712	0.460996	4.5679e-05	6.62708e-05	8.61	28.36	25.54	33.72
UV8b_2017	LEA domain containing protein	3429	0.737732	0.0205054	0.0251052	0.69	0.75	1.22	1.72
UV8b_2018	LEA domain-containing protein	753	-0.0514789	0.0118377	0.0147934	0.15	0.83	0.11	2.74
UV8b_2019	hypothetical protein	630	0	1	1	0	0	0	0.26
UV8b_2020	hypothetical protein	540	0	1	1	0	0	0.38	0
UV8b_203	phospholipid-translocating P-type ATPase	3906	0.0576649	0.000524578	0.000722054	8.21	20.95	15.68	19.56	GO:0000287(molecular_function:magnesium ion binding); GO:0016021(cellular_component:integral component of membrane); GO:0004012(molecular_function:phospholipid-translocating ATPase activity); GO:0045332(biological_process:phospholipid translocation); GO:0005524(molecular_function:ATP binding)
UV8b_2021	hypothetical protein	315	0.285948	0.00425312	0.00548098	1.48	4.9	1.74	7.75
UV8b_2022	hypothetical protein	369	-2.08069	0.148522	0.169093	0.63	1.57	0.46	0
UV8b_2023	hypothetical protein	357	-4.42251	2.62966e-37	8.13265e-37	82.52	60.23	19.51	0.93
UV8b_2024	hypothetical protein	357	0	1	1	0	0	0	0
UV8b_2025	hypothetical protein	852	0	1	1	0	0	0	0
UV8b_2026	hypothetical protein	1089	1.24966	0.00838025	0.0105942	2.24	4.32	4.88	17.19
UV8b_2027	hypothetical protein	618	0.402829	0.425777	0.442124	4.58	9.33	13.37	14.74
UV8b_2028	C3HC4 type (RING finger) zinc finger containing protein	4863	0.153542	9.65767e-07	1.50527e-06	6.53	23.92	15.77	23.75	GO:0046872(molecular_function:metal ion binding)
UV8b_2029	putative cyclin-supressing protein kinase	993	0.0524663	0.275622	0.296561	4.61	17.27	15.56	12.75	GO:0019912(molecular_function:cyclin-dependent protein kinase activating kinase activity); GO:0006468(biological_process:protein phosphorylation); GO:0016538(molecular_function:cyclin-dependent protein serine/threonine kinase regulator activity); GO:0016310(biological_process:phosphorylation); GO:0005829(cellular_component:cytosol); GO:0032147(biological_process:activation of protein kinase activ…
UV8b_2030	26S proteasome regulatory subunit rpn1	2697	-0.289935	7.48642e-22	1.35022e-21	29.98	80.99	51.53	51.49	GO:0000502(cellular_component:proteasome complex); GO:0042176(biological_process:regulation of protein catabolic process); GO:0050790(biological_process:regulation of catalytic activity); GO:0030234(molecular_function:enzyme regulator activity)
UV8b_204	hypothetical protein	435	-0.0870001	0.0434823	0.0519036	15.55	27.74	33.77	18.01
UV8b_2031	sexual differentiation process protein isp4	3300	0.390078	0.0299629	0.0361537	8.2	23.54	18.02	32.25	GO:0016021(cellular_component:integral component of membrane); GO:0016020(cellular_component:membrane); GO:0055085(biological_process:transmembrane transport)
UV8b_2032	5-formyltetrahydrofolate cyclo-ligase	765	0.0386369	0.00792787	0.0100399	10.52	27.99	19.43	27.59	GO:0016874(molecular_function:ligase activity)
UV8b_2033	Importin-beta domain containing protein	3042	-0.72575	1.97564e-47	7.14053e-47	15.38	71.23	39.17	22.47	GO:0006609(biological_process:mRNA-binding (hnRNP) protein import into nucleus); GO:0008139(molecular_function:nuclear localization sequence binding); GO:0006886(biological_process:intracellular protein transport); GO:0005635(cellular_component:nuclear envelope); GO:0008536(molecular_function:Ran GTPase binding); GO:0005622(cellular_component:intracellular); GO:0051031(biological_process:tRNA tra…
UV8b_2034	RNA polymerase i specific transcription initiation factor rrn3 superfamily	186	0	1	1	0	0	0	0	GO:0006413(biological_process:translational initiation); GO:0003743(molecular_function:translation initiation factor activity)
UV8b_2035	hypothetical protein	3699	2.19936	0.200123	0.219858	0.03	0.17	0.17	1.71
UV8b_2036	Ras-like protein	516	-0.588585	9.39827e-43	2.14287e-42	24.39	70.81	36.51	36.88	GO:0016020(cellular_component:membrane); GO:0005622(cellular_component:intracellular); GO:0007264(biological_process:small GTPase mediated signal transduction); GO:0005525(molecular_function:GTP binding)
UV8b_2037	molybdopterin binding domain protein	843	0.824687	0.000947322	0.00128256	48.68	69.48	75.93	96.8	GO:0005737(cellular_component:cytoplasm); GO:0005634(cellular_component:nucleus)
UV8b_2038	protein NBP35	975	-0.14041	0.0980138	0.107876	15.26	29.67	24.88	23.81	GO:0005737(cellular_component:cytoplasm); GO:0046872(molecular_function:metal ion binding); GO:0051539(molecular_function:4 iron, 4 sulfur cluster binding); GO:0005524(molecular_function:ATP binding); GO:0016226(biological_process:iron-sulfur cluster assembly)
UV8b_2039	deoxyhypusine hydroxylase	969	-1.07874	7.41392e-39	2.3551e-38	14.01	76.82	29.36	19.62	GO:0005737(cellular_component:cytoplasm); GO:0019135(molecular_function:deoxyhypusine monooxygenase activity); GO:0005634(cellular_component:nucleus); GO:0000226(biological_process:microtubule cytoskeleton organization); GO:0046872(molecular_function:metal ion binding); GO:0008612(biological_process:peptidyl-lysine modification to peptidyl-hypusine); GO:0055114(biological_process:oxidation-reduct…
UV8b_2040	sister chromatid cohesion protein Mis4	5565	-0.461531	0.0214628	0.0247287	2.85	8.55	3.98	5.75	GO:0071921(biological_process:cohesin loading); GO:0032116(cellular_component:SMC loading complex); GO:0070058(biological_process:tRNA gene clustering); GO:0034087(biological_process:establishment of mitotic sister chromatid cohesion); GO:0005729(cellular_component:2-micrometer circle DNA); GO:0005829(cellular_component:cytosol); GO:0071169(biological_process:establishment of protein localization…
UV8b_205	hypothetical protein	894	0.680372	0.00398521	0.00514795	1.38	5.34	6.03	6.38
UV8b_2041	sister chromatid cohesion protein Mis4	1053	-0.3902	1.1378e-07	1.8418e-07	6.99	17.12	19.44	12.71	GO:0071921(biological_process:cohesin loading); GO:0032116(cellular_component:SMC loading complex); GO:0070058(biological_process:tRNA gene clustering); GO:0034087(biological_process:establishment of mitotic sister chromatid cohesion); GO:0005729(cellular_component:2-micrometer circle DNA); GO:0005829(cellular_component:cytosol); GO:0071169(biological_process:establishment of protein localization…
UV8b_2042	putative sodium/calcium transporter	1800	-0.43335	0.00867151	0.0102082	15.29	42.08	17.59	34.66	GO:0006810(biological_process:transport)
UV8b_2043	Vacuolar membrane-associated protein iml-1	5832	0.751118	1.73456e-05	2.56296e-05	3.2	8.18	8.2	15.14	GO:0035859(cellular_component:Seh1-associated complex); GO:0050794(biological_process:regulation of cellular process)
UV8b_2044	hypothetical protein	3615	-0.670431	9.03491e-06	1.19794e-05	7.38	47.76	13.82	25.95
UV8b_2045	ATP-dependent RNA helicase dbp10	2748	0.302102	2.17192e-20	3.83065e-20	8.86	19.06	36.65	10.65	GO:0005730(cellular_component:nucleolus); GO:0005634(cellular_component:nucleus); GO:0030687(cellular_component:preribosome, large subunit precursor); GO:0004004(molecular_function:ATP-dependent RNA helicase activity); GO:1902626(biological_process:assembly of large subunit precursor of preribosome); GO:0000463(biological_process:maturation of LSU-rRNA from tricistronic rRNA transcript (SSU-rRNA,…
UV8b_2046	DnaJ domain protein	714	0.637817	1.91489e-21	3.43636e-21	69.56	128.12	287.45	137.34
UV8b_2047	putative mitochondrial DnaJ chaperone (Mdj1)	1599	-0.715858	0	0	98.7	197.11	466.27	17.98	GO:0006457(biological_process:protein folding); GO:0031072(molecular_function:heat shock protein binding); GO:0006458(biological_process:'de novo' protein folding); GO:0051082(molecular_function:unfolded protein binding); GO:0006515(biological_process:misfolded or incompletely synthesized protein catabolic process); GO:0031314(cellular_component:extrinsic component of mitochondrial inner membrane…
UV8b_2048	hypothetical protein	252	0.151901	0.000227263	0.000319374	11.7	5.41	3.31	7.12
UV8b_2049	hypothetical protein	459	0.376332	0.0001355	0.000182509	28.56	72.84	82.59	74.23
UV8b_2050	hypothetical protein	561	-1.09455	0.00132076	0.00162146	5.29	13.93	4.19	6.72
UV8b_206	hypothetical protein	804	1.4841	2.2991e-33	6.72329e-33	33.29	80.11	107.47	135.9
UV8b_2051	hypothetical protein	258	1.17824	0.302467	0.323334	2.38	13.42	12.61	35.31	GO:0016021(cellular_component:integral component of membrane); GO:0016020(cellular_component:membrane); GO:0005488(molecular_function:binding)
UV8b_2052	hypothetical protein	204	0.00520472	0.997506	1	8.39	0	0	5.57	GO:0005975(biological_process:carbohydrate metabolic process); GO:0030246(molecular_function:carbohydrate binding); GO:0004553(molecular_function:hydrolase activity, hydrolyzing O-glycosyl compounds)
UV8b_2053	hypothetical protein	726	0.228369	0.0789162	0.0912737	8.64	18.18	13.54	23.17	GO:0016787(molecular_function:hydrolase activity); GO:0005975(biological_process:carbohydrate metabolic process); GO:0030246(molecular_function:carbohydrate binding); GO:0004553(molecular_function:hydrolase activity, hydrolyzing O-glycosyl compounds)
UV8b_2054	putative phosphoric ester hydrolase	2325	0.737343	5.96838e-20	1.36076e-19	5.39	11.33	14.19	22.94	GO:0016787(molecular_function:hydrolase activity)
UV8b_2055	putative plasma membrane channel protein (Aqy1)	2238	1.34801	1.55723e-36	4.75969e-36	0	9.08	12.1	13.4	GO:0016021(cellular_component:integral component of membrane)
UV8b_2056	MFS transporter	1161	0.520597	4.57344e-13	8.80665e-13	6.44	8.52	6.93	23.18
UV8b_2057	general amidase	732	1.5363	0.0157864	0.0195442	2.75	5.49	4.93	32.31
UV8b_2058	SH3 domain-containing protein	2295	0.0459333	1.29885e-08	1.84665e-08	9	9.8	16.56	8.31
UV8b_2059	glycosyl hydrolase	1215	0	1	1	0	0	0	0	GO:0003824(molecular_function:catalytic activity); GO:0016787(molecular_function:hydrolase activity)
UV8b_2060	beta-tubulin cofactor d	3930	-0.235648	6.61935e-09	9.45707e-09	10.11	41.53	22.56	23.12	GO:0043229(cellular_component:intracellular organelle); GO:0044763(biological_process:single-organism cellular process); GO:0016043(biological_process:cellular component organization)
UV8b_207	hypothetical protein	345	-0.446553	1.83263e-09	3.15551e-09	0	32.87	3.06	60.39
UV8b_2061	putative integral membrane protein	1545	0.449498	2.10937e-05	2.76664e-05	4.73	2.95	13.02	4.53	GO:0016020(cellular_component:membrane)
UV8b_2062	DNA-directed RNA polymerases II 24 kDa polypeptide	699	-0.149363	3.52667e-77	1.79959e-76	78.71	279.08	327.41	116.2	GO:0005736(cellular_component:DNA-directed RNA polymerase I complex); GO:0005634(cellular_component:nucleus); GO:0005666(cellular_component:DNA-directed RNA polymerase III complex); GO:0006366(biological_process:transcription from RNA polymerase II promoter); GO:0001172(biological_process:transcription, RNA-templated); GO:0006360(biological_process:transcription from RNA polymerase I promoter); G…
UV8b_2063	putative nuclear segregation protein (Bfr1)	1527	-0.0140237	0.558802	0.593322	45.15	158.15	124.52	115.81	GO:0016071(biological_process:mRNA metabolic process); GO:0007126(biological_process:meiotic nuclear division); GO:0005783(cellular_component:endoplasmic reticulum); GO:0005844(cellular_component:polysome); GO:0005829(cellular_component:cytosol); GO:0042175(cellular_component:nuclear outer membrane-endoplasmic reticulum membrane network); GO:0008298(biological_process:intracellular mRNA localizat…
UV8b_2064	hypothetical protein	669	0.296129	1.73566e-09	2.51059e-09	6.92	27.73	56.91	15.07
UV8b_2065	OBG family small GTPase	1812	0.380782	0.103945	0.11376	14.16	41.39	54.62	32.21
UV8b_2066	WD repeat containing protein 36	5598	-0.40461	0.262774	0.283369	6.92	23.04	18.37	9.49	GO:0034388(cellular_component:Pwp2p-containing subcomplex of 90S preribosome); GO:0015630(cellular_component:microtubule cytoskeleton); GO:0034470(biological_process:ncRNA processing); GO:0044732(cellular_component:mitotic spindle pole body); GO:0005730(cellular_component:nucleolus); GO:0032153(cellular_component:cell division site); GO:0030686(cellular_component:90S preribosome); GO:0072686(cell…
UV8b_2067	inositol pyrophosphate synthase	4602	0.0432806	2.95259e-16	6.18019e-16	7.92	15.4	10.64	17.94	GO:0000831(molecular_function:inositol hexakisphosphate 6-kinase activity); GO:0000830(molecular_function:inositol hexakisphosphate 4-kinase activity); GO:0016311(biological_process:dephosphorylation); GO:0016310(biological_process:phosphorylation); GO:0005634(cellular_component:nucleus); GO:0030866(biological_process:cortical actin cytoskeleton organization); GO:0000829(molecular_function:inosit…
UV8b_2068	MOSC domain containing protein	1113	-0.0552142	1.48687e-07	2.3985e-07	11.98	33.7	32.03	23.39	GO:0003824(molecular_function:catalytic activity); GO:0030170(molecular_function:pyridoxal phosphate binding); GO:0030151(molecular_function:molybdenum ion binding)
UV8b_2069	GNAT family protein	1017	0.971255	3.54293e-38	1.11327e-37	8.13	53.03	50.73	91.12
UV8b_2070	40s ribosomal protein S30	189	-0.2153	3.7737e-26	9.76803e-26	247.02	1652.24	1475.06	720.32	GO:0003735(molecular_function:structural constituent of ribosome); GO:0005840(cellular_component:ribosome); GO:0006412(biological_process:translation)
UV8b_208	hypothetical protein	1224	-0.0218471	4.70619e-09	7.98214e-09	32.47	66.96	72.24	48.22	GO:0089707(biological_process:L-lysine transmembrane export from vacuole); GO:0061459(molecular_function:L-arginine transmembrane transporter activity); GO:0016021(cellular_component:integral component of membrane); GO:0089708(biological_process:L-histidine transmembrane export from vacuole); GO:0005774(cellular_component:vacuolar membrane); GO:0015189(molecular_function:L-lysine transmembrane tr…
UV8b_2071	RNA-binding protein 8A	453	-5.66673	1.29454e-10	2.12914e-10	2.84	8.32	0	0	GO:0005737(cellular_component:cytoplasm); GO:0005634(cellular_component:nucleus); GO:0003723(molecular_function:RNA binding); GO:0006396(biological_process:RNA processing); GO:0000166(molecular_function:nucleotide binding)
UV8b_2072	WD domain, G-beta repeat containing protein	6078	0.244416	1.25093e-24	3.14457e-24	4.03	13.23	7.12	19.52
UV8b_2073	hypothetical protein	876	1.33733	3.68081e-10	6.47714e-10	1.07	4.41	6.13	10.99
UV8b_2074	hypothetical protein	345	0.240307	0.00964517	0.0121404	2.08	2.98	2.48	5.13
UV8b_2075	Cleavage factor two protein 1	4437	0.355047	0.0426347	0.050718	7.03	22.1	18.55	24.98	GO:0005847(cellular_component:mRNA cleavage and polyadenylation specificity factor complex); GO:0005634(cellular_component:nucleus); GO:0005739(cellular_component:mitochondrion); GO:0003723(molecular_function:RNA binding); GO:0003676(molecular_function:nucleic acid binding); GO:0006369(biological_process:termination of RNA polymerase II transcription); GO:0006378(biological_process:mRNA polyadeny…
UV8b_2076	putative lysosomal cobalamin transporter	1791	0.193237	1.39471e-15	2.86428e-15	19.95	41.39	28.08	60.55
UV8b_2077	Zinc finger FYVE domain-containing protein	843	-0.503278	0.391093	0.409307	10.8	34.37	27.99	12.24
UV8b_2078	conserved glycine-rich protein	804	-0.486792	0.00827841	0.0104741	3.58	13.33	7.62	6.38
UV8b_2079	transcription factor TFIID complex subunit Taf111	3849	0.363524	3.55293e-05	5.17371e-05	19.86	30.76	34.4	41.49	GO:0051123(biological_process:RNA polymerase II transcriptional preinitiation complex assembly); GO:0017025(molecular_function:TBP-class protein binding); GO:0005829(cellular_component:cytosol); GO:0004402(molecular_function:histone acetyltransferase activity); GO:0032947(molecular_function:protein complex scaffold); GO:0016573(biological_process:histone acetylation); GO:0005669(cellular_componen…
UV8b_2080	MADS-box MEF2 type transcription factor	2007	0.459008	0.0886975	0.102002	5.06	2.8	5.48	8.91
UV8b_209	cation chloride cotransporter	3870	-0.761391	1.01482e-20	2.35271e-20	4.14	17.92	7.95	5.51	GO:1903400(biological_process:L-arginine transmembrane transport); GO:0006810(biological_process:transport); GO:0005215(molecular_function:transporter activity); GO:0016021(cellular_component:integral component of membrane); GO:0016020(cellular_component:membrane); GO:0006821(biological_process:chloride transport)
UV8b_2081	FAS1 domain-containing protein	699	0.67402	2.83865e-72	8.19559e-72	96.83	229.01	353.02	246.87
UV8b_2082	hypothetical protein	675	1.35875	0.38127	0.400308	3.64	1.63	3.32	21.87
UV8b_2083	putative fumarate reductase Osm1	1878	0.509812	8.44924e-09	1.20475e-08	49.49	71.36	130.38	77.83	GO:0000104(molecular_function:succinate dehydrogenase activity); GO:0055114(biological_process:oxidation-reduction process)
UV8b_2084	regulator of conidiation	2019	-0.501701	6.40179e-10	1.11949e-09	3.14	0.61	3.81	0.53	GO:0022891(molecular_function:substrate-specific transmembrane transporter activity); GO:0016021(cellular_component:integral component of membrane); GO:0055085(biological_process:transmembrane transport); GO:0008643(biological_process:carbohydrate transport)
UV8b_2085	hypothetical protein	336	0.320293	0.00397639	0.00513448	1.92	2.58	1.67	6.83
UV8b_2086	polyketide synthetase PksP	7437	-1.02545	2.43394e-164	1.12979e-163	47.31	24.97	18.67	45.37	GO:0003824(molecular_function:catalytic activity); GO:0008152(biological_process:metabolic process)
UV8b_2087	hypothetical protein	423	-0.737934	0.000915549	0.00113262	136.77	35.76	19.41	44.62
UV8b_2088	major facilitator superfamily transporter	1725	-2.23023	2.1164e-187	2.42674e-186	54.48	19.26	14.14	7.04	GO:0005215(molecular_function:transporter activity); GO:0016021(cellular_component:integral component of membrane); GO:0055085(biological_process:transmembrane transport)
UV8b_2089	ERG4/ERG24 ergosterol biosynthesis-like protein	822	-4.22796	0	0	476.77	114.17	23.87	11.64	GO:0044710(biological_process:single-organism metabolic process)
UV8b_2090	polyketide synthase	1542	-2.67807	0	0	213.42	54.15	37.61	27.79
UV8b_210	CobW/HypB/UreG, nucleotide-binding domain containing protein	1689	-0.282638	0.0314488	0.0378534	8.16	34.06	27.44	14.42
UV8b_2091	laccase	1779	-2.53972	0	0	225.94	471.5	81.68	58.58	GO:0005507(molecular_function:copper ion binding); GO:0055114(biological_process:oxidation-reduction process); GO:0016491(molecular_function:oxidoreductase activity)
UV8b_2092	putative glycerol:H+ symporter (Gup1)	267	0	1	1	0	0	0	0
UV8b_2093	hypothetical protein	342	0.187275	0.500842	0.514734	19.07	85.05	65.12	75.85	GO:0016021(cellular_component:integral component of membrane); GO:0016740(molecular_function:transferase activity)
UV8b_2094	hypothetical protein	891	0.320144	0.00736558	0.008715	19	60.97	67.64	49.63	GO:0016021(cellular_component:integral component of membrane); GO:0016740(molecular_function:transferase activity)
UV8b_2095	hypothetical protein	684	0.452669	2.8672e-08	4.05314e-08	86.89	186.55	207.43	197.52
UV8b_2096	hypothetical protein	657	1.3235	2.00591e-05	2.95222e-05	8.86	14.72	26.12	60.73
UV8b_2097	glutathione s-transferase	843	-0.0563383	5.13108e-12	7.8501e-12	52.46	128.63	83.24	125.38
UV8b_2098	adenylate-forming enzyme	1698	0.374787	1.00198e-15	2.06586e-15	5.59	23.25	11.93	27.01
UV8b_2099	secreted in xylem 1 protein	939	-4.18678	1.7358e-05	2.28121e-05	0	12.51	0	3.73
UV8b_2100	peptidoglycan binding domain containing protein	1557	0.237251	0.0133379	0.0166047	22.7	12.42	20.56	32.52
UV8b_22	thymidylate kinase	804	0.936727	1.16043e-26	3.04084e-26	33.36	49.19	58.09	64.63	GO:0004798(molecular_function:thymidylate kinase activity); GO:0006233(biological_process:dTDP biosynthetic process); GO:0046939(biological_process:nucleotide phosphorylation); GO:0005524(molecular_function:ATP binding)
UV8b_211	hypothetical protein	318	-1.29673	4.55778e-11	8.25559e-11	16.01	101.6	69.58	12.55
UV8b_2101	hypothetical protein	309	2.29155	0.501166	0.501567	0	0	5.04	1.52
UV8b_2102	nicotinamide mononucleotide adenylyl transferase	858	0.538087	2.01579e-28	3.96684e-28	34.41	113.2	143.35	99.42	GO:0009435(biological_process:NAD biosynthetic process); GO:0000309(molecular_function:nicotinamide-nucleotide adenylyltransferase activity); GO:0005524(molecular_function:ATP binding)
UV8b_2103	hypothetical protein	2286	0.0494355	1.65266e-24	3.08703e-24	29.68	61.95	76.33	40.17
UV8b_2104	F-box domain containing protein	1563	0.530437	3.29075e-10	4.8406e-10	11.78	16.79	27.28	22.33
UV8b_2105	putative mitochondrial carrier protein	1347	-0.32786	1.01377e-115	7.10546e-115	24.72	53.82	97.24	13.89	GO:0016021(cellular_component:integral component of membrane); GO:0006810(biological_process:transport); GO:0005739(cellular_component:mitochondrion); GO:0030170(molecular_function:pyridoxal phosphate binding); GO:0016530(molecular_function:metallochaperone activity); GO:0006828(biological_process:manganese ion transport)
UV8b_2106	peroxysomal citrate synthase	1500	0.377225	0.00225135	0.00273799	42.94	105.98	165.1	77.32	GO:0046912(molecular_function:transferase activity, transferring acyl groups, acyl groups converted into alkyl on transfer); GO:0006099(biological_process:tricarboxylic acid cycle)
UV8b_2107	hypothetical protein	1077	-0.245374	0.0922675	0.101391	11.84	5.02	6.3	5.49	GO:0016020(cellular_component:membrane)
UV8b_2108	indoleamine 2,3-dioxygenase pyrrole 2,3-dioxygenase	1851	0.944005	3.73737e-13	7.2091e-13	5.02	10.65	13.4	23.33
UV8b_2109	putative kynureninase	1518	2.52555	2.90136e-163	2.91362e-162	8.33	15.62	50.51	131.45	GO:0005737(cellular_component:cytoplasm); GO:0030429(molecular_function:kynureninase activity); GO:0034354(biological_process:'de novo' NAD biosynthetic process from tryptophan); GO:0006569(biological_process:tryptophan catabolic process); GO:0043420(biological_process:anthranilate metabolic process); GO:0009435(biological_process:NAD biosynthetic process); GO:0097053(biological_process:L-kynuren…
UV8b_2110	fungal specific transcription factor domain-containing protein	2211	1.25744	0.000902472	0.00122331	4.56	7.17	4.1	23.1	GO:0006355(biological_process:regulation of transcription, DNA-templated); GO:0016020(cellular_component:membrane); GO:0046872(molecular_function:metal ion binding); GO:0005488(molecular_function:binding); GO:0006351(biological_process:transcription, DNA-templated)
UV8b_212	thioredoxin	1374	-0.0722199	1.84935e-144	7.87668e-144	45.13	87.2	179.32	30.79
UV8b_2111	hypothetical protein	906	0.919033	3.06798e-05	4.48419e-05	7.19	20.76	18.88	76.11	GO:0016021(cellular_component:integral component of membrane)
UV8b_2112	hypothetical protein	327	0	1	1	0	0	0	0
UV8b_2113	epsin domain containing protein	1626	-2.63252	7.17075e-193	8.59942e-192	16.24	64.75	107.05	0.53
UV8b_2114	peptidylprolyl isomerase	543	-0.480914	0.000541529	0.000744602	112.18	560.86	398.17	181.5	GO:0000413(biological_process:protein peptidyl-prolyl isomerization); GO:0006915(biological_process:apoptotic process); GO:0006457(biological_process:protein folding); GO:0005739(cellular_component:mitochondrion); GO:0003755(molecular_function:peptidyl-prolyl cis-trans isomerase activity)
UV8b_2115	putative DNA-directed RNA polymerase III subunit Rpc34	1194	1.04422	7.51459e-09	1.07225e-08	5.6	7.88	22.4	12.4	GO:0044444(cellular_component:cytoplasmic part); GO:0006383(biological_process:transcription from RNA polymerase III promoter); GO:0005634(cellular_component:nucleus); GO:0032774(biological_process:RNA biosynthetic process)
UV8b_2116	histone deacetylase RpdA/Rpd3	2166	-0.182018	0.00555895	0.00711237	18.66	43.48	41.09	24.97	GO:0031936(biological_process:negative regulation of chromatin silencing); GO:0016787(molecular_function:hydrolase activity); GO:0051321(biological_process:meiotic cell cycle); GO:0006996(biological_process:organelle organization); GO:0000122(biological_process:negative regulation of transcription from RNA polymerase II promoter); GO:0003712(molecular_function:transcription cofactor activity); GO…
UV8b_2117	26S proteasome regulatory subunit	1008	-0.212719	2.25454e-58	9.35081e-58	44.81	138.48	145.46	47.21	GO:0034399(cellular_component:nuclear periphery); GO:0016559(biological_process:peroxisome fission); GO:0000266(biological_process:mitochondrial fission); GO:0043161(biological_process:proteasome-mediated ubiquitin-dependent protein catabolic process); GO:0005739(cellular_component:mitochondrion); GO:0034515(cellular_component:proteasome storage granule); GO:0000502(cellular_component:proteasome …
UV8b_2118	hypothetical protein	297	0	1	1	0	0	0	0
UV8b_2119	adenylate kinase	915	2.09429	3.75326e-119	2.71057e-118	17.62	8.69	52.95	73.14	GO:0046039(biological_process:GTP metabolic process); GO:0046899(molecular_function:nucleoside triphosphate adenylate kinase activity); GO:0006172(biological_process:ADP biosynthetic process); GO:0046939(biological_process:nucleotide phosphorylation); GO:0005739(cellular_component:mitochondrion); GO:0005743(cellular_component:mitochondrial inner membrane); GO:0046033(biological_process:AMP metabo…
UV8b_2120	putative protein-ER retention receptor	1167	1.88502	1.24351e-96	4.19904e-96	7.44	9.97	70.87	15.77	GO:0046923(molecular_function:ER retention sequence binding); GO:0016021(cellular_component:integral component of membrane); GO:0006621(biological_process:protein retention in ER lumen); GO:0005783(cellular_component:endoplasmic reticulum)
UV8b_213	putative lysosomal protective protein precursor	1911	0.00045299	0.000120787	0.000160381	10.89	16.28	22.58	9.93	GO:0006508(biological_process:proteolysis); GO:0004185(molecular_function:serine-type carboxypeptidase activity)
UV8b_2121	hypothetical protein	198	0	1	1	0	0	0	0
UV8b_2122	AT-hook domain-containing protein	1284	-0.766289	3.22908e-09	5.50797e-09	5.9	3.8	7.92	20.83
UV8b_2123	putative triadin	288	0.782223	1.38329e-30	2.78738e-30	26.2	42.33	88.17	28.87
UV8b_2124	nuclear movement protein nudC	696	-0.424614	1.09784e-148	9.89695e-148	130.96	294.89	445.28	79.79
UV8b_2125	CDK-activating kinase assembly factor MAT1	1083	-0.048992	6.31762e-47	1.50017e-46	67.35	50.93	123.75	40.27	GO:0006468(biological_process:protein phosphorylation); GO:0009987(biological_process:cellular process); GO:0080090(biological_process:regulation of primary metabolic process); GO:0060255(biological_process:regulation of macromolecule metabolic process); GO:0006366(biological_process:transcription from RNA polymerase II promoter); GO:0031323(biological_process:regulation of cellular metabolic pro…
UV8b_2126	ENTH domain containing protein	2532	0.571029	1.02698e-39	2.26831e-39	19.05	40.04	56.4	47.08	GO:0005488(molecular_function:binding)
UV8b_2127	methyltransferase domain-containing protein	792	0.280339	2.45285e-29	6.72411e-29	58.31	51.66	57.55	110.65	GO:0016020(cellular_component:membrane); GO:0008168(molecular_function:methyltransferase activity); GO:0016740(molecular_function:transferase activity); GO:0032259(biological_process:methylation)
UV8b_2128	CT20 family protein	357	0	1	1	0	0	0	0
UV8b_2129	putative aspartate--tRNA ligase	3234	0.587353	1.91481e-60	5.08792e-60	66.3	196.97	293.41	221.46	GO:0005737(cellular_component:cytoplasm); GO:0004812(molecular_function:aminoacyl-tRNA ligase activity); GO:0004815(molecular_function:aspartate-tRNA ligase activity); GO:0070146(biological_process:mitochondrial aspartyl-tRNA aminoacylation); GO:0005739(cellular_component:mitochondrion); GO:0006418(biological_process:tRNA aminoacylation for protein translation); GO:0005524(molecular_function:ATP …
UV8b_2130	KH domain-containing protein	2931	0.51018	1.23804e-17	2.67861e-17	18.02	40.19	24.27	74.31	GO:0003723(molecular_function:RNA binding)
UV8b_214	guanosine-diphosphatase	1704	0.537781	2.82388e-16	5.91235e-16	23.21	61.65	61.87	77.76	GO:0016787(molecular_function:hydrolase activity); GO:0016021(cellular_component:integral component of membrane)
UV8b_2131	DEAD/DEAH box helicase	1824	0.450334	2.74394e-19	6.15581e-19	11.98	63.71	54.59	59.71	GO:0003677(molecular_function:DNA binding); GO:0005524(molecular_function:ATP binding); GO:0004386(molecular_function:helicase activity)
UV8b_2132	homeodomain-containing protein	1785	0.290206	0.15162	0.164163	16.82	43.8	53.74	34.68
UV8b_2133	CT20 family protein	999	0.457786	2.49707e-11	3.76705e-11	22.95	42.36	107	27.21	GO:0005634(cellular_component:nucleus)
UV8b_2134	spc97/spc98 family protein	2760	9.17758	2.03006e-17	3.41438e-17	0	0	9.3	0.91	GO:0044430(cellular_component:cytoskeletal part); GO:0044763(biological_process:single-organism cellular process); GO:0015630(cellular_component:microtubule cytoskeleton)
UV8b_2135	DASH complex subunit ASK1	1344	0.514883	1.97912e-18	4.34918e-18	29.02	74.5	79.06	88.56	GO:0015630(cellular_component:microtubule cytoskeleton); GO:0044763(biological_process:single-organism cellular process); GO:0044430(cellular_component:cytoskeletal part)
UV8b_2136	hypothetical protein	360	0.242896	2.73651e-09	3.941e-09	22.17	80.26	182.63	28.19
UV8b_2137	putative ribosome biogenesis protein (Bms1)	3540	-0.0228736	0	0	44.36	32.08	138.99	15.86	GO:0043229(cellular_component:intracellular organelle)
UV8b_2138	cell lysis protein-like protein	1005	-0.183969	5.00052e-09	8.37176e-09	76.27	199.01	162.64	131.8	GO:0016021(cellular_component:integral component of membrane); GO:0005789(cellular_component:endoplasmic reticulum membrane)
UV8b_2139	putative GTPase activating protein (Evi5)	3186	-0.409488	4.51743e-14	8.91324e-14	12.63	20.34	16.68	14.14
UV8b_2140	putative cation channel family transporter	3594	0.759877	1.22487e-23	3.01054e-23	18.62	34.25	41.26	70.35	GO:0034220(biological_process:ion transmembrane transport); GO:0016021(cellular_component:integral component of membrane); GO:0005216(molecular_function:ion channel activity)
UV8b_215	hypothetical protein	1113	0.259094	0.00012918	0.000183676	11.71	32.61	29.14	34.36
UV8b_2141	DNA topoisomerase 2	429	0	1	1	0	0	1.24	0.57	GO:0006265(biological_process:DNA topological change); GO:0003918(molecular_function:DNA topoisomerase type II (ATP-hydrolyzing) activity); GO:0005524(molecular_function:ATP binding); GO:0003677(molecular_function:DNA binding)
UV8b_2142	putative TOR signaling pathway regulator (TapA)	1074	0.0107746	1.74052e-16	2.89172e-16	16.45	61.64	70.22	29.27
UV8b_2143	DNA topoisomerase 2	5010	-0.256115	1.7493e-08	2.48218e-08	12.43	55.82	28.04	44.4	GO:0006265(biological_process:DNA topological change); GO:0003918(molecular_function:DNA topoisomerase type II (ATP-hydrolyzing) activity); GO:0005524(molecular_function:ATP binding); GO:0003677(molecular_function:DNA binding)
UV8b_2144	APSES transcription factor	1221	0.648484	5.38961e-11	9.7353e-11	5.04	15.85	10.44	43.05
UV8b_2145	TPR repeat protein	1371	0.653778	0.127564	0.144079	5.64	11.93	11.78	22.44
UV8b_2146	MFS transporter	1608	1.15024	0	0	72.14	139.22	231.89	312.99	GO:0016020(cellular_component:membrane)
UV8b_2147	AP-2 complex subunit sigma	612	0.920234	1.88846e-55	7.56445e-55	26.22	35.15	46.75	51.07	GO:0015031(biological_process:protein transport); GO:0008565(molecular_function:protein transporter activity); GO:0006897(biological_process:endocytosis); GO:0005905(cellular_component:clathrin-coated pit); GO:0005886(cellular_component:plasma membrane)
UV8b_2148	DUF292 domain-containing protein	927	0.454198	0.427071	0.44073	41.75	74.18	140.59	66.84	GO:0015031(biological_process:protein transport); GO:0044444(cellular_component:cytoplasmic part); GO:0006810(biological_process:transport); GO:0012505(cellular_component:endomembrane system); GO:0043231(cellular_component:intracellular membrane-bounded organelle)
UV8b_2149	putative nuclear serine protease HtrA2/Nma111	3051	-0.0324908	0.00440757	0.00567663	22.06	45.02	43.84	33.78	GO:0004252(molecular_function:serine-type endopeptidase activity); GO:0006508(biological_process:proteolysis)
UV8b_2150	hypothetical protein	333	2.45091	0.500295	0.500372	0	0	0	4.32
UV8b_216	putative Ras-related protein Rab7	615	-0.326122	1.04434e-09	1.81331e-09	44.11	101.37	117.21	40.14	GO:0007264(biological_process:small GTPase mediated signal transduction); GO:0000011(biological_process:vacuole inheritance); GO:0007035(biological_process:vacuolar acidification); GO:0061191(biological_process:positive regulation of vacuole fusion, non-autophagic); GO:0005829(cellular_component:cytosol); GO:0003924(molecular_function:GTPase activity); GO:0000329(cellular_component:fungal-type va…
UV8b_2151	hypothetical protein	2328	0.168576	0.000818906	0.00101656	8.79	20.91	23.39	17.46
UV8b_2152	CobW domain protein	2400	0.119516	0.161949	0.180371	40.6	115.86	92.98	109.16
UV8b_2153	Mob1/phocein family protein	1473	0.394136	7.74029e-07	1.05878e-06	14.49	33.4	41.41	32.82
UV8b_2154	putative C6 finger domain protein	1935	0.486293	2.40435e-52	9.25741e-52	12.03	18.89	10.21	69.12
UV8b_2155	condensin subunit	3384	-0.417976	1.07045e-15	1.75668e-15	8.21	35.34	18.12	14.68	GO:0007076(biological_process:mitotic chromosome condensation); GO:0000796(cellular_component:condensin complex); GO:0005524(molecular_function:ATP binding)
UV8b_2156	inner centromere protein	3726	-0.0891615	0.201461	0.221142	10.84	30.83	25.81	19.96
UV8b_2157	ATP-dependent RNA helicase mss116 precursor	1917	-0.950263	1.20276e-07	1.9466e-07	34.01	204.04	130.54	37.36	GO:0005739(cellular_component:mitochondrion); GO:0005524(molecular_function:ATP binding); GO:0003676(molecular_function:nucleic acid binding); GO:0004386(molecular_function:helicase activity)
UV8b_2158	peroxisome targeting signal type 2 receptor	1056	0.97568	3.7556e-50	1.40732e-49	31.96	57.82	94.22	126.77	GO:0005829(cellular_component:cytosol); GO:0005634(cellular_component:nucleus); GO:0005777(cellular_component:peroxisome); GO:0005053(molecular_function:peroxisome matrix targeting signal-2 binding); GO:0016560(biological_process:protein import into peroxisome matrix, docking)
UV8b_2159	GRF zinc finger domain-containing protein	1344	0.228185	0.00332044	0.00431163	4.95	5.97	5.1	11.18	GO:0035510(biological_process:DNA dealkylation); GO:0006281(biological_process:DNA repair); GO:0055114(biological_process:oxidation-reduction process); GO:0016491(molecular_function:oxidoreductase activity)
UV8b_2160	riboflavin biosynthesis protein	927	0.414123	0.306994	0.327808	4.67	10.07	9.59	13.95	GO:0008703(molecular_function:5-amino-6-(5-phosphoribosylamino)uracil reductase activity); GO:0005829(cellular_component:cytosol); GO:0005634(cellular_component:nucleus); GO:0055114(biological_process:oxidation-reduction process); GO:0009231(biological_process:riboflavin biosynthetic process)
UV8b_217	(R)-benzylsuccinyl-CoA dehydrogenase	1578	0.471301	1.39926e-31	3.99359e-31	26.42	61.24	75.85	130.12	GO:0003995(molecular_function:acyl-CoA dehydrogenase activity); GO:0050660(molecular_function:flavin adenine dinucleotide binding); GO:0055114(biological_process:oxidation-reduction process)
UV8b_2161	ribokinase	954	0.203441	0.00543087	0.00647722	17.53	57.93	68.68	36.89	GO:0046835(biological_process:carbohydrate phosphorylation); GO:0004747(molecular_function:ribokinase activity); GO:0006014(biological_process:D-ribose metabolic process)
UV8b_2162	ubiquitin-conjugating enzyme	1692	0.800622	1.04365e-16	2.20333e-16	19.68	33.37	37.31	72.91
UV8b_2163	hypothetical protein	363	0.663602	0.440604	0.454434	6.32	0.82	12.2	4.88
UV8b_2164	putative MFS multidrug transporter	339	-1.91159	0.197003	0.218465	2.27	0	0	0.59	GO:0016021(cellular_component:integral component of membrane); GO:0055085(biological_process:transmembrane transport)
UV8b_2165	putative MFS multidrug transporter	525	-3.22391	0.0847878	0.097764	0	11.07	4.79	0
UV8b_2166	putative MFS multidrug transporter	660	-0.99665	8.48497e-07	1.15984e-06	5.43	36.72	12.02	21.71	GO:0016021(cellular_component:integral component of membrane); GO:0055085(biological_process:transmembrane transport)
UV8b_2167	positive regulator of purine utilization	2994	1.48034	1.20872e-132	9.73309e-132	7.95	19.64	33.29	61.26	GO:0006355(biological_process:regulation of transcription, DNA-templated); GO:0046872(molecular_function:metal ion binding)
UV8b_2168	Peptidase, family M20/M25/M40 protein	2580	0.595775	0.495923	0.5	3.49	5.4	5.53	11.53
UV8b_2169	hypothetical protein	756	-1.41398	0.240473	0.257374	0.53	0.27	0	0.68
UV8b_2170	l-2-hydroxyglutarate dehydrogenase	2253	0.669481	5.70654e-44	1.97339e-43	14.03	16.18	29.93	28.17
UV8b_218	spo12-like protein	294	-0.577994	0.00226038	0.00297104	33.31	80.06	52.5	23.65
UV8b_2171	WD domain containing protein	2016	0.154511	6.35681e-06	9.55838e-06	21.94	27.06	28.77	44.51
UV8b_2172	heat shock 70 kDa protein precursor	2121	-1.05528	0	0	184.36	633.69	731.24	69.87	GO:0006457(biological_process:protein folding); GO:0051082(molecular_function:unfolded protein binding); GO:0005524(molecular_function:ATP binding)
UV8b_2173	Signal recognition particle 68 kDa protein	1881	0.287291	5.58115e-31	1.1301e-30	27.55	53.04	104.7	32.24	GO:0005737(cellular_component:cytoplasm); GO:0005488(molecular_function:binding); GO:0003723(molecular_function:RNA binding); GO:0030529(cellular_component:intracellular ribonucleoprotein complex)
UV8b_2174	putative SNF2 family helicase/ATPase	3483	1.00191	7.85376e-12	1.45826e-11	7.3	10.64	13.72	32.88	GO:0005524(molecular_function:ATP binding); GO:0004386(molecular_function:helicase activity)
UV8b_2175	Spc97 / Spc98 family protein	2775	0.708898	9.86968e-11	1.77216e-10	4.86	13.93	15.71	21.28	GO:0005737(cellular_component:cytoplasm); GO:0007020(biological_process:microtubule nucleation); GO:0044732(cellular_component:mitotic spindle pole body); GO:0031122(biological_process:cytoplasmic microtubule organization); GO:0031021(cellular_component:interphase microtubule organizing center); GO:0005829(cellular_component:cytosol); GO:0000923(cellular_component:equatorial microtubule organizin…
UV8b_2176	proteasome component PUP2	711	-0.172592	1.22713e-59	5.15502e-59	78.41	232.59	295.45	97.29	GO:0005737(cellular_component:cytoplasm); GO:0019773(cellular_component:proteasome core complex, alpha-subunit complex); GO:0005634(cellular_component:nucleus); GO:0010499(biological_process:proteasomal ubiquitin-independent protein catabolic process); GO:0004298(molecular_function:threonine-type endopeptidase activity); GO:0042175(cellular_component:nuclear outer membrane-endoplasmic reticulum m…
UV8b_2177	putative C6 finger domain protein	2070	0.678903	6.23875e-10	1.09122e-09	1.6	3.37	1.6	11.24	GO:0005634(cellular_component:nucleus); GO:0006355(biological_process:regulation of transcription, DNA-templated); GO:0006357(biological_process:regulation of transcription from RNA polymerase II promoter); GO:0008270(molecular_function:zinc ion binding); GO:0003677(molecular_function:DNA binding); GO:0000981(molecular_function:RNA polymerase II transcription factor activity, sequence-specific DN…
UV8b_2178	putative rRNA processing protein Rrp8	1575	-0.0426453	0.00069045	0.00094088	3.82	21.7	18.22	10.88	GO:0016740(molecular_function:transferase activity)
UV8b_2179	DNA damage-inducible protein 1	1305	-0.633393	1.01465e-14	2.03893e-14	60.13	133.56	106.12	54.22
UV8b_2180	Orotate phosphoribosyltransferase	705	0.00818139	0.058103	0.0685692	12.22	51.71	34.38	39.95	GO:0044205(biological_process:'de novo' UMP biosynthetic process); GO:0006221(biological_process:pyrimidine nucleotide biosynthetic process); GO:0009116(biological_process:nucleoside metabolic process); GO:0004588(molecular_function:orotate phosphoribosyltransferase activity)
UV8b_219	hypothetical protein	513	-0.236488	0.0584268	0.0683385	21.76	42.56	34.03	31.33	GO:0051286(cellular_component:cell tip); GO:0002181(biological_process:cytoplasmic translation); GO:0005525(molecular_function:GTP binding)
UV8b_2181	small S protein	696	0.153626	1.32202e-36	4.05183e-36	3.72	11.42	5.45	27.21
UV8b_2182	beta transducin-like protein HET-D2Y	615	1.46699	4.8805e-06	7.38953e-06	5.13	7.25	14.34	29.85	GO:0003824(molecular_function:catalytic activity); GO:0009116(biological_process:nucleoside metabolic process)
UV8b_2183	nucleolar GTP-binding protein	1968	-0.320189	0.00125284	0.00167651	9.24	60.96	35.85	25.77	GO:0042273(biological_process:ribosomal large subunit biogenesis); GO:0005730(cellular_component:nucleolus); GO:0030687(cellular_component:preribosome, large subunit precursor); GO:0000054(biological_process:ribosomal subunit export from nucleus); GO:0042254(biological_process:ribosome biogenesis); GO:1902626(biological_process:assembly of large subunit precursor of preribosome); GO:0006364(biolo…
UV8b_2184	rab GDP-dissociation inhibitor	1833	-0.110395	0.331544	0.347179	75.48	182.25	153.34	142.81	GO:0016192(biological_process:vesicle-mediated transport); GO:0005093(molecular_function:Rab GDP-dissociation inhibitor activity); GO:0032153(cellular_component:cell division site); GO:0050790(biological_process:regulation of catalytic activity); GO:0005622(cellular_component:intracellular); GO:0015031(biological_process:protein transport); GO:0007264(biological_process:small GTPase mediated sign…
UV8b_2185	50S ribosomal protein L4	645	-0.0917888	1.32375e-20	3.06078e-20	18.24	53.37	50.4	23.51	GO:0003735(molecular_function:structural constituent of ribosome); GO:0006412(biological_process:translation); GO:0032543(biological_process:mitochondrial translation); GO:0005762(cellular_component:mitochondrial large ribosomal subunit); GO:0005761(cellular_component:mitochondrial ribosome)
UV8b_2186	hypothetical protein	198	-3.16549	0.0544671	0.0633021	8.57	31.64	1.79	3.91
UV8b_2187	binuclear zinc transcription factor	2514	0.460305	1.09568e-15	1.79771e-15	16.99	28.89	48.09	32.59	GO:0006355(biological_process:regulation of transcription, DNA-templated); GO:0046872(molecular_function:metal ion binding)
UV8b_2188	phosphate transporter	1362	0.434333	0.0223726	0.0273103	3.03	3.38	3.72	9.72	GO:0022857(molecular_function:transmembrane transporter activity); GO:0016021(cellular_component:integral component of membrane); GO:0055085(biological_process:transmembrane transport)
UV8b_2189	acetate kinase	1149	-1.37567	0.0369647	0.0419013	1.82	0.41	0.35	0.87	GO:0016310(biological_process:phosphorylation); GO:0016301(molecular_function:kinase activity)
UV8b_2190	hypothetical protein	792	0.243714	9.87072e-07	1.53786e-06	11.26	33.29	18.89	49.5	GO:0016772(molecular_function:transferase activity, transferring phosphorus-containing groups); GO:0044237(biological_process:cellular metabolic process); GO:0008152(biological_process:metabolic process); GO:0043167(molecular_function:ion binding)
UV8b_220	hypothetical protein	354	0.708657	0.0530972	0.0621504	8.37	4.18	14.47	12.41	GO:0051286(cellular_component:cell tip); GO:0002181(biological_process:cytoplasmic translation); GO:0005525(molecular_function:GTP binding)
UV8b_2191	biotin protein ligase	972	-0.928017	1.37896e-47	4.63437e-47	10.58	16.99	8.31	8.39
UV8b_2192	putative C2H2 transcription factor (Egr2)	1041	-1.05514	5.33204e-26	1.3737e-25	17.71	26.45	13.56	11.92	GO:0046872(molecular_function:metal ion binding); GO:0005488(molecular_function:binding); GO:0003676(molecular_function:nucleic acid binding); GO:0003677(molecular_function:DNA binding)
UV8b_2193	pre-mRNA splicing factor	1797	0.05083	2.60138e-09	3.74912e-09	9.84	29.05	36	16.72	GO:0046540(cellular_component:U4/U6 x U5 tri-snRNP complex); GO:0000244(biological_process:spliceosomal tri-snRNP complex assembly)
UV8b_2194	cell cycle control protein (Cwf4)	2019	-0.0284518	1.1812e-34	2.48666e-34	14.8	42.95	53.52	20.14	GO:0006396(biological_process:RNA processing)
UV8b_2195	pre-mRNA splicing factor	585	0.38924	0.000100356	0.000128389	14.42	36.61	47.86	31.67
UV8b_2196	hypothetical protein	2190	-0.773231	5.01871e-34	1.47865e-33	33.72	68.43	82.49	20.62
UV8b_2197	hypothetical protein	609	0	1	1	0	0	0	0
UV8b_2198	hypothetical protein	372	0.45898	2.97643e-18	5.07193e-18	25.69	37.59	76.1	52.9
UV8b_2199	La domain family	2214	-0.597075	2.71535e-08	4.49104e-08	4.62	11.49	13.51	3.65
UV8b_2200	transport protein sft2	258	-0.010035	0.00249491	0.0032475	20.73	54.44	51.76	46.55
UV8b_23	lipid phosphate phosphatase 2	1116	-0.32126	0.00142384	0.00187856	8.52	15.52	12.15	11.02	GO:0016021(cellular_component:integral component of membrane); GO:0016020(cellular_component:membrane)
UV8b_221	pre-mRNA splicing factor cwc2	1194	0.475453	0.0175241	0.0202882	18.82	43	66.98	37.96	GO:0097159(molecular_function:organic cyclic compound binding); GO:1901363(molecular_function:heterocyclic compound binding); GO:0003676(molecular_function:nucleic acid binding)
UV8b_2201	bHLH family transcription factor	1608	0.904292	0.00123441	0.00165241	17.31	34.97	33.23	93.62	GO:0046983(molecular_function:protein dimerization activity)
UV8b_2202	putative proline racemase	1518	0.695561	5.12007e-20	1.17075e-19	13.35	30.97	44.07	47.35	GO:0006996(biological_process:organelle organization); GO:0032006(biological_process:regulation of TOR signaling); GO:0044444(cellular_component:cytoplasmic part); GO:0035859(cellular_component:Seh1-associated complex)
UV8b_2203	putative proline racemase	840	0	1	1	0	0.2	0	0
UV8b_2204	putative choline/ethanolamine kinase	1212	-0.409625	1.43214e-18	3.16045e-18	119.83	233	228.59	78.1	GO:0016310(biological_process:phosphorylation); GO:0016301(molecular_function:kinase activity)
UV8b_2205	hypothetical protein	309	0.200817	0.087452	0.100932	5.08	8.44	5.04	18.31	GO:0003700(molecular_function:transcription factor activity, sequence-specific DNA binding); GO:0005634(cellular_component:nucleus); GO:0006355(biological_process:regulation of transcription, DNA-templated); GO:0006357(biological_process:regulation of transcription from RNA polymerase II promoter); GO:0008270(molecular_function:zinc ion binding); GO:0003676(molecular_function:nucleic acid binding…
UV8b_2206	zinc finger protein	2259	0.6741	0.00196164	0.00259009	24.07	37.46	44.66	81.64	GO:0003700(molecular_function:transcription factor activity, sequence-specific DNA binding); GO:0006355(biological_process:regulation of transcription, DNA-templated); GO:0006351(biological_process:transcription, DNA-templated); GO:0003676(molecular_function:nucleic acid binding); GO:0005488(molecular_function:binding)
UV8b_2207	putative MFS transporter	2019	0.874703	3.77371e-20	6.63504e-20	24.3	27.02	86.54	69.19	GO:0022857(molecular_function:transmembrane transporter activity); GO:0016021(cellular_component:integral component of membrane); GO:0055085(biological_process:transmembrane transport)
UV8b_2208	zinc finger protein	375	1.12211	0.0930815	0.102253	3.96	6.07	21.36	8.44	GO:0005488(molecular_function:binding); GO:0006351(biological_process:transcription, DNA-templated)
UV8b_2209	putative response regulator receiver RIM15p	5745	1.32075	4.33578e-11	7.85892e-11	3.73	8.95	9.91	34.42	GO:0016310(biological_process:phosphorylation); GO:0000166(molecular_function:nucleotide binding); GO:0004672(molecular_function:protein kinase activity)
UV8b_2210	hypothetical protein	213	0.580277	0.389548	0.414687	0	12.32	5.03	21.65
UV8b_222	urease accessory protein	972	0.800273	3.56979e-10	5.24813e-10	5.59	9.6	18.4	13.39
UV8b_2211	1-acylglycerol-3-phosphate acyltransferase	903	0.510488	0.430718	0.446546	6.87	35.35	22.94	48.93	GO:0016021(cellular_component:integral component of membrane); GO:0016020(cellular_component:membrane); GO:0016746(molecular_function:transferase activity, transferring acyl groups); GO:0016740(molecular_function:transferase activity); GO:0008152(biological_process:metabolic process)
UV8b_2212	eukaryotic translation initiation factor 3	1725	-0.508265	0.151341	0.169253	46.09	222.12	144.33	67.46	GO:0071541(cellular_component:eukaryotic translation initiation factor 3 complex, eIF3m); GO:0005852(cellular_component:eukaryotic translation initiation factor 3 complex); GO:0016282(cellular_component:eukaryotic 43S preinitiation complex); GO:0006446(biological_process:regulation of translational initiation); GO:0071540(cellular_component:eukaryotic translation initiation factor 3 complex, eIF3…
UV8b_2213	hypothetical protein	828	0.563268	9.21024e-19	2.04056e-18	7.93	15.09	18.71	21.47
UV8b_2214	hypothetical protein	384	-0.259116	1.13965e-126	8.79751e-126	91.93	228.25	257.12	94.13
UV8b_2215	actin binding protein	2400	0.417028	4.852e-59	1.27468e-58	39.09	104.87	123.89	101.91
UV8b_2216	monothiol glutaredoxin-4	774	-0.233301	8.56532e-63	2.31642e-62	9.35	5.84	21.63	2.96	GO:0006879(biological_process:cellular iron ion homeostasis); GO:0005634(cellular_component:nucleus); GO:0015038(molecular_function:glutathione disulfide oxidoreductase activity); GO:0044699(biological_process:single-organism process); GO:0045454(biological_process:cell redox homeostasis); GO:0015035(molecular_function:protein disulfide oxidoreductase activity); GO:0005829(cellular_component:cyto…
UV8b_2217	C6 transcription factor	2028	0.0608908	1.2069e-88	3.90048e-88	57.5	168.09	216.16	86.27	GO:0005634(cellular_component:nucleus); GO:0006357(biological_process:regulation of transcription from RNA polymerase II promoter); GO:0008270(molecular_function:zinc ion binding); GO:0000981(molecular_function:RNA polymerase II transcription factor activity, sequence-specific DNA binding); GO:0003677(molecular_function:DNA binding)
UV8b_2218	F-box domain containing protein	3363	0.655547	0.314356	0.33494	1.66	4.24	3.73	7.84
UV8b_2219	hypothetical protein	267	0	1	1	0	0	0	0	GO:0006996(biological_process:organelle organization); GO:0044464(cellular_component:cell part)
UV8b_2220	hypothetical protein	867	-0.169124	0.000276222	0.000386514	18.88	59.41	53.22	28.61	GO:0090149(biological_process:mitochondrial membrane fission); GO:0001300(biological_process:chronological cell aging); GO:0016559(biological_process:peroxisome fission); GO:0000001(biological_process:mitochondrion inheritance); GO:0005777(cellular_component:peroxisome); GO:0032153(cellular_component:cell division site); GO:0051260(biological_process:protein homooligomerization); GO:0034643(biolo…
UV8b_223	hypothetical protein	1932	0.424621	4.93157e-05	6.39397e-05	5.1	18.26	20.72	15.73
UV8b_2221	hypothetical protein	1116	-0.81133	1.30008e-05	1.7181e-05	19.91	76.78	21.42	22.14	GO:0090149(biological_process:mitochondrial membrane fission); GO:0001300(biological_process:chronological cell aging); GO:0016559(biological_process:peroxisome fission); GO:0000001(biological_process:mitochondrion inheritance); GO:0003924(molecular_function:GTPase activity); GO:0032153(cellular_component:cell division site); GO:0051260(biological_process:protein homooligomerization); GO:0005777(…
UV8b_2222	putative beta (1-3) glucanosyltransferase	405	-2.26134	0.141786	0.153663	3.08	5.56	0	6.69	GO:0016740(molecular_function:transferase activity); GO:0005886(cellular_component:plasma membrane); GO:0005975(biological_process:carbohydrate metabolic process); GO:0031225(cellular_component:anchored component of membrane)
UV8b_2223	putative beta (1-3) glucanosyltransferase	939	-0.272592	0.417055	0.43212	4.14	5.12	3.9	5.73	GO:0016020(cellular_component:membrane); GO:0016740(molecular_function:transferase activity); GO:0005886(cellular_component:plasma membrane); GO:0005975(biological_process:carbohydrate metabolic process); GO:0031225(cellular_component:anchored component of membrane)
UV8b_2224	putative MYB DNA binding protein (Tbf1)	2787	-0.0381797	1.79163e-13	2.83993e-13	6	11.96	8.35	11.68	GO:0005634(cellular_component:nucleus); GO:0003677(molecular_function:DNA binding)
UV8b_2225	putative fluconazole resistance protein (FLU1)	1770	-0.799957	1.02281e-25	2.62668e-25	43.6	4.89	18.28	11.68	GO:0016020(cellular_component:membrane)
UV8b_2226	phenylalanyl-tRNA synthetase precursor	1461	-0.418606	0.176165	0.195122	40.83	135.85	107.81	54.26	GO:0005737(cellular_component:cytoplasm); GO:0004826(molecular_function:phenylalanine-tRNA ligase activity); GO:0000049(molecular_function:tRNA binding); GO:0008033(biological_process:tRNA processing); GO:0006432(biological_process:phenylalanyl-tRNA aminoacylation); GO:0000287(molecular_function:magnesium ion binding); GO:0005524(molecular_function:ATP binding)
UV8b_2227	putative dicarboxylate carrier protein	693	-1.71765	3.47995e-25	8.82992e-25	33.56	64.82	35.71	7.61	GO:0016021(cellular_component:integral component of membrane); GO:0006810(biological_process:transport); GO:0055085(biological_process:transmembrane transport)
UV8b_2228	RNA polymerase II subunit 3	1041	0.396933	0.0816095	0.0900256	42.91	98.16	140.5	79.64	GO:0005829(cellular_component:cytosol); GO:0001172(biological_process:transcription, RNA-templated); GO:0005665(cellular_component:DNA-directed RNA polymerase II, core complex); GO:0006351(biological_process:transcription, DNA-templated); GO:0003677(molecular_function:DNA binding); GO:0006369(biological_process:termination of RNA polymerase II transcription); GO:0003899(molecular_function:DNA-dir…
UV8b_2229	U3 small nucleolar RNA associated protein	1341	-0.0580405	1.72769e-10	3.08087e-10	14.22	57.78	54.42	28.97	GO:0000462(biological_process:maturation of SSU-rRNA from tricistronic rRNA transcript (SSU-rRNA, 5.8S rRNA, LSU-rRNA)); GO:0032040(cellular_component:small-subunit processome); GO:0072686(cellular_component:mitotic spindle); GO:0005730(cellular_component:nucleolus)
UV8b_2230	ankyrin repeat protein	4251	0.137348	5.08018e-18	1.10739e-17	11.04	25.13	17.72	30.31
UV8b_224	putative protein kinase (Gcn2)	4824	0.490094	0.000349949	0.000486296	5.86	15.16	14.34	20.52	GO:0003743(molecular_function:translation initiation factor activity); GO:0000077(biological_process:DNA damage checkpoint); GO:0010998(biological_process:regulation of translational initiation by eIF2 alpha phosphorylation); GO:0005524(molecular_function:ATP binding); GO:0004694(molecular_function:eukaryotic translation initiation factor 2alpha kinase activity)
UV8b_2231	hypothetical protein	834	1.39266	8.83697e-28	2.36064e-27	1.81	4.09	7.43	11.04
UV8b_2232	putative Na/H antiporter	1815	1.32533	6.08982e-12	1.13504e-11	8.37	18.67	21.79	71.56	GO:0006812(biological_process:cation transport); GO:0016020(cellular_component:membrane); GO:0055085(biological_process:transmembrane transport); GO:0006810(biological_process:transport)
UV8b_2233	RNase H domain protein	1149	0.678915	1.07543e-18	2.38064e-18	66.66	173.44	177.57	280.7	GO:0090502(biological_process:RNA phosphodiester bond hydrolysis, endonucleolytic); GO:0000790(cellular_component:nuclear chromatin); GO:0003676(molecular_function:nucleic acid binding); GO:0004523(molecular_function:RNA-DNA hybrid ribonuclease activity); GO:0005730(cellular_component:nucleolus)
UV8b_2234	putative tRNA-specific adenosine-34 deaminase subunit Tad3	1293	-0.370542	0.215631	0.230564	9.61	29.63	10.45	15.62	GO:0052717(molecular_function:tRNA-specific adenosine-34 deaminase activity); GO:0005829(cellular_component:cytosol); GO:0052718(cellular_component:tRNA-specific adenosine-34 deaminase complex); GO:0003824(molecular_function:catalytic activity); GO:0008270(molecular_function:zinc ion binding); GO:0006400(biological_process:tRNA modification); GO:0006382(biological_process:adenosine to inosine edi…
UV8b_2235	putative 6-phosphofructo-2-kinase	1968	-0.738868	2.57769e-12	4.85747e-12	14.19	16.73	21.63	5.31	GO:0046835(biological_process:carbohydrate phosphorylation); GO:0003873(molecular_function:6-phosphofructo-2-kinase activity); GO:0006000(biological_process:fructose metabolic process); GO:0005524(molecular_function:ATP binding); GO:0006003(biological_process:fructose 2,6-bisphosphate metabolic process)
UV8b_2236	putative nucleoporin-interacting protein NIC96	3588	0.0228771	2.6718e-09	3.84922e-09	9.89	34.57	32.79	31.16	GO:0017056(molecular_function:structural constituent of nuclear pore); GO:0005643(cellular_component:nuclear pore); GO:0000055(biological_process:ribosomal large subunit export from nucleus); GO:0044615(cellular_component:nuclear pore nuclear basket); GO:0006810(biological_process:transport); GO:0006606(biological_process:protein import into nucleus); GO:0044612(cellular_component:nuclear pore li…
UV8b_2237	transposon i	681	0.221913	0.302011	0.322927	12.61	47.53	36.44	45.63
UV8b_2238	ribitol kinase	1818	-0.0971906	7.6845e-09	1.29528e-08	52.02	112.86	101.22	70.24	GO:0016773(molecular_function:phosphotransferase activity, alcohol group as acceptor); GO:0016310(biological_process:phosphorylation); GO:0016301(molecular_function:kinase activity); GO:0005975(biological_process:carbohydrate metabolic process)
UV8b_2239	hypothetical protein	381	2.74756	0.50001	0.500014	0	0	4.78	0
UV8b_2240	mitochondrial hypoxia responsive domain containing protein	696	-0.969729	1.42324e-265	2.53693e-264	107.83	438.13	593.27	39.53	GO:0016021(cellular_component:integral component of membrane); GO:0016020(cellular_component:membrane)
UV8b_225	putative ubiquitin conjugating enzyme (UbcC)	714	0.153188	5.74751e-16	9.48519e-16	114.96	216.39	315.08	168.39	GO:0005737(cellular_component:cytoplasm); GO:0000086(biological_process:G2/M transition of mitotic cell cycle); GO:0005634(cellular_component:nucleus); GO:0031146(biological_process:SCF-dependent proteasomal ubiquitin-dependent protein catabolic process); GO:0019789(molecular_function:SUMO transferase activity); GO:0051865(biological_process:protein autoubiquitination); GO:0042787(biological_proc…
UV8b_2241	hypothetical protein	585	0.0319165	0.00992734	0.0124937	2.97	0.83	1.13	5.63
UV8b_2242	hypothetical protein	264	1.66617	0.505921	0.507047	0	1.34	0	7.22
UV8b_2243	hypothetical protein	390	0	1	1	0	0	0	0
UV8b_2244	hypothetical protein	168	0	1	1	0	0	0	0
UV8b_2245	C2H2 finger domain-containing protein	2712	0.979457	0.000184208	0.000259799	6.51	10.51	9.49	45.11	GO:0005737(cellular_component:cytoplasm); GO:0005634(cellular_component:nucleus); GO:0008361(biological_process:regulation of cell size); GO:0060963(biological_process:positive regulation of ribosomal protein gene transcription from RNA polymerase II promoter); GO:0003676(molecular_function:nucleic acid binding); GO:0003677(molecular_function:DNA binding); GO:0046872(molecular_function:metal ion …
UV8b_2246	kelch repeat protein	2364	0.155823	5.80771e-27	1.11839e-26	16.78	37.79	48.35	20.86
UV8b_2247	WD-repeat containing protein slp1	1767	-0.752118	1.28375e-44	2.98121e-44	24.67	119.94	43.38	55.3	GO:0010997(molecular_function:anaphase-promoting complex binding); GO:0097027(molecular_function:ubiquitin-protein transferase activator activity); GO:0050790(biological_process:regulation of catalytic activity)
UV8b_2248	putative transcription factor TFIIA complex subunit Toa1	1242	0.408673	4.14227e-24	8.42449e-24	25.63	67.15	69.74	59.68
UV8b_2249	hypothetical protein	942	0.894691	0.412984	0.430094	3.63	6.39	6.81	15.54
UV8b_2250	methyltransferase lae1	567	1.21914	0.00600353	0.00766993	7.75	7.7	6.92	43.24	GO:0009987(biological_process:cellular process); GO:0008152(biological_process:metabolic process)
UV8b_226	hypothetical protein	249	-3.58069	0.00466231	0.00589036	16.92	0	0	0
UV8b_2251	L-arabinitol 4-dehydrogenase	567	-0.157891	2.23036e-16	4.67845e-16	46.14	154.12	169.33	64.77
UV8b_2252	L-arabinitol 4-dehydrogenase	1038	1.27789	0.146521	0.164167	2.31	4.89	4.86	21.63	GO:0008270(molecular_function:zinc ion binding); GO:0055114(biological_process:oxidation-reduction process); GO:0016491(molecular_function:oxidoreductase activity)
UV8b_2253	hypothetical protein	195	0.761511	4.94026e-09	7.07606e-09	10.22	13.84	58.35	10.24
UV8b_2254	WD repeat protein	3609	0.763118	5.96605e-82	3.14884e-81	12.28	24.06	37.42	35.2	GO:0044424(cellular_component:intracellular part)
UV8b_2255	integral membrane protein	1023	-0.675314	2.18041e-27	5.79496e-27	15.76	218.72	101.87	66.38
UV8b_2256	hypothetical protein	285	-1.25466	2.63109e-66	1.19696e-65	19.08	170.62	53.13	37.7
UV8b_2257	serine/threonine-protein phosphatase PP-Z	1656	0.569542	1.07438e-68	5.0127e-68	18.09	38.92	44.7	48.22	GO:0006470(biological_process:protein dephosphorylation); GO:0046872(molecular_function:metal ion binding); GO:0048037(molecular_function:cofactor binding); GO:0004724(molecular_function:magnesium-dependent protein serine/threonine phosphatase activity)
UV8b_2258	hypothetical protein	1206	0.167676	3.36038e-31	6.82173e-31	47.09	204.27	250.46	104.59
UV8b_2259	hypothetical protein	717	0.834577	3.88746e-42	8.7977e-42	26.94	53.67	96.59	67.15
UV8b_2260	succinate semialdehyde dehydrogenase	1512	1.13152	4.92484e-146	4.3694e-145	98.18	232.21	270.64	363.83	GO:0055114(biological_process:oxidation-reduction process); GO:0009013(molecular_function:succinate-semialdehyde dehydrogenase [NAD(P)+] activity); GO:0009450(biological_process:gamma-aminobutyric acid catabolic process)
UV8b_227	ubiquitin interaction domain-containing protein	2388	0.0636826	7.21356e-71	2.06307e-70	46.89	73.92	133.11	76.51
UV8b_2261	hypothetical protein	819	4.49966	8.05398e-104	5.10237e-103	0.4	7.77	38.24	278.53	GO:0016021(cellular_component:integral component of membrane); GO:0016020(cellular_component:membrane)
UV8b_2262	putative histidine kinase HHK13p	4494	1.48756	1.26062e-59	5.29283e-59	7.04	12.32	34.85	50.68	GO:0000155(molecular_function:phosphorelay sensor kinase activity); GO:0016310(biological_process:phosphorylation); GO:0005622(cellular_component:intracellular); GO:0007165(biological_process:signal transduction); GO:0000160(biological_process:phosphorelay signal transduction system); GO:0016772(molecular_function:transferase activity, transferring phosphorus-containing groups); GO:0005524(molecu…
UV8b_2263	immunogenic protein	1551	0.967987	7.07954e-15	1.42884e-14	282	820.35	602.22	2474.63
UV8b_2264	histidine kinase HHK13p	249	0	1	1	0	0	0	0	GO:0000155(molecular_function:phosphorelay sensor kinase activity); GO:0005622(cellular_component:intracellular); GO:0023014(biological_process:signal transduction by protein phosphorylation); GO:0000160(biological_process:phosphorelay signal transduction system)
UV8b_2265	hypothetical protein	2205	0.734467	4.962e-12	9.28585e-12	27.3	50.18	44.32	81.08
UV8b_2266	50s ribosomal protein l36	330	0.462854	0.0389594	0.0464727	32.79	62.91	49.4	131.71	GO:0003735(molecular_function:structural constituent of ribosome); GO:0005840(cellular_component:ribosome); GO:0006412(biological_process:translation)
UV8b_2267	hypothetical protein	321	0.243967	0.14226	0.159838	14.07	101.59	86.25	73.65
UV8b_2268	hypothetical protein	759	-0.90744	0.0144063	0.0179056	1.72	4.81	2.52	1.64
UV8b_2269	hypothetical protein	1605	0.302784	3.4867e-06	4.67634e-06	7.01	11.02	23.85	7.35
UV8b_2270	hsp20-like chaperone	1206	0.255517	0.0108559	0.0127078	18.79	12.7	18.69	19.9
UV8b_228	psi protein	1128	-0.130563	4.73245e-298	3.25305e-297	47.19	165.06	308.27	40.41	GO:0009987(biological_process:cellular process)
UV8b_2271	hypothetical protein	348	1.49907	0.501237	0.501656	0.38	0.47	4.45	0
UV8b_2272	protoplast regeneration and killer toxin resistance protein	2295	-0.420857	5.4327e-12	8.30668e-12	33.6	74.2	43.35	51.35	GO:0044464(cellular_component:cell part)
UV8b_2273	hypothetical protein	195	0	1	1	0	0	0	0
UV8b_2274	DNA-binding protein	1047	1.10383	3.12767e-106	2.0173e-105	31.72	54.63	112.55	108.11
UV8b_2275	putative SNF2 family helicase/ATPase	3135	-0.334226	0.0824621	0.0951384	2.99	8.13	7.33	3.58	GO:0005524(molecular_function:ATP binding); GO:0004386(molecular_function:helicase activity)
UV8b_2276	vacuolar ATPase assembly integral membrane protein vma21	327	0.175768	2.60341e-06	3.50535e-06	57.48	173.21	184.7	65.11	GO:0043231(cellular_component:intracellular membrane-bounded organelle); GO:0031410(cellular_component:cytoplasmic vesicle); GO:0098588(cellular_component:bounding membrane of organelle); GO:0044446(cellular_component:intracellular organelle part); GO:0012505(cellular_component:endomembrane system); GO:0012507(cellular_component:ER to Golgi transport vesicle membrane); GO:0044425(cellular_compone…
UV8b_2277	hypothetical protein	1170	-0.636893	0.0295207	0.0356476	40.27	82.52	86.74	29.32
UV8b_2278	glucose-6-phosphate 1-dehydrogenase (G6PD)	1491	-0.645179	5.52358e-62	2.38423e-61	57.83	258.05	150.55	46.46	GO:0004345(molecular_function:glucose-6-phosphate dehydrogenase activity); GO:0050661(molecular_function:NADP binding); GO:0006098(biological_process:pentose-phosphate shunt); GO:0006006(biological_process:glucose metabolic process); GO:0055114(biological_process:oxidation-reduction process)
UV8b_2279	Mediator of RNA polymerase II transcription subunit 14	3249	0	1	1	0	0	0	0	GO:0043234(cellular_component:protein complex); GO:0006357(biological_process:regulation of transcription from RNA polymerase II promoter); GO:0044451(cellular_component:nucleoplasm part)
UV8b_2280	protoporphyrinogen oxidase	2001	-0.481685	6.41853e-05	8.2879e-05	20.67	81.35	27.59	53.82	GO:0044710(biological_process:single-organism metabolic process); GO:0043231(cellular_component:intracellular membrane-bounded organelle); GO:0006779(biological_process:porphyrin-containing compound biosynthetic process); GO:0044444(cellular_component:cytoplasmic part); GO:0008152(biological_process:metabolic process); GO:0016491(molecular_function:oxidoreductase activity)
UV8b_229	putative HAD superfamily hydrolase	759	-0.54503	3.33498e-05	4.86175e-05	32.07	248.2	186.3	63.65	GO:0016787(molecular_function:hydrolase activity); GO:0008152(biological_process:metabolic process)
UV8b_2281	nuclear polyadenylated RNA-binding protein Nab2	1509	0.038941	3.67981e-54	9.29062e-54	35.13	34.43	90.75	24.06	GO:0016070(biological_process:RNA metabolic process)
UV8b_2282	cytochrome P450 52A11	1605	0.582756	0.395645	0.413739	57.89	77.91	88.05	180.96	GO:0004497(molecular_function:monooxygenase activity); GO:0020037(molecular_function:heme binding); GO:0016021(cellular_component:integral component of membrane); GO:0016705(molecular_function:oxidoreductase activity, acting on paired donors, with incorporation or reduction of molecular oxygen); GO:0005506(molecular_function:iron ion binding); GO:0055114(biological_process:oxidation-reduction pro…
UV8b_2283	putative L-kynurenine/alpha-aminoadipate aminotransferase	1617	0.800739	1.6992e-45	6.01661e-45	8.85	38.45	42.34	52.41	GO:0009058(biological_process:biosynthetic process); GO:0008483(molecular_function:transaminase activity); GO:0016740(molecular_function:transferase activity); GO:0030170(molecular_function:pyridoxal phosphate binding)
UV8b_2284	DUF1339 domain protein	4173	0.71418	6.95705e-11	1.25348e-10	24.91	71.77	70.57	110.84
UV8b_2285	PAP2 domain containing protein	1374	-0.130759	1.40798e-09	2.43447e-09	38.47	155.92	133.48	77.83	GO:0016021(cellular_component:integral component of membrane); GO:0016020(cellular_component:membrane)
UV8b_2286	hirsutellin a toxin	558	0	1	1	0	0	0	0.16
UV8b_2287	cytochrome P450 51B	1635	0.24175	8.60442e-19	1.47801e-18	16.7	80.91	124.33	36.06	GO:0004497(molecular_function:monooxygenase activity); GO:0020037(molecular_function:heme binding); GO:0016021(cellular_component:integral component of membrane); GO:0016705(molecular_function:oxidoreductase activity, acting on paired donors, with incorporation or reduction of molecular oxygen); GO:0005506(molecular_function:iron ion binding); GO:0055114(biological_process:oxidation-reduction pro…
UV8b_2288	hypothetical protein	990	0	1	1	0	0	0	0
UV8b_2289	hypothetical protein	909	1.4115	0.294132	0.315148	1.04	0.77	1.37	6.46
UV8b_2290	transcription initiation factor tfiid 55 kd subunit	1674	1.037	1.02112e-118	7.35413e-118	36.86	27.41	81.42	81.09	GO:0044238(biological_process:primary metabolic process); GO:0010467(biological_process:gene expression); GO:0044271(biological_process:cellular nitrogen compound biosynthetic process); GO:0034645(biological_process:cellular macromolecule biosynthetic process)
UV8b_230	initiator tRNA phosphoribosyl transferase	1581	0.828656	4.5061e-20	1.03217e-19	13.53	25.86	35.34	48.12
UV8b_2291	hypothetical protein	1824	1.6771	6.37894e-12	1.18808e-11	4.54	16.17	18.07	80.54	GO:0016020(cellular_component:membrane)
UV8b_2292	kinesin	2976	0.6565	1.11217e-19	2.51521e-19	19.36	23.55	33.31	48.69	GO:0008017(molecular_function:microtubule binding); GO:0007018(biological_process:microtubule-based movement); GO:0000166(molecular_function:nucleotide binding); GO:0005524(molecular_function:ATP binding); GO:0005874(cellular_component:microtubule); GO:0003777(molecular_function:microtubule motor activity)
UV8b_2293	hypothetical protein	471	-1.55374	2.26054e-06	3.46719e-06	11.99	7.01	4.97	3.41
UV8b_2294	hypothetical protein	420	0.351995	0.551652	0.580921	3.61	0.28	4.24	2.68
UV8b_2295	hypothetical protein	1143	0.286668	0.126092	0.137049	5.97	16.15	21.97	11.25
UV8b_2296	sulfate transporter family protein	3249	0.45414	2.8426e-12	5.34897e-12	10.91	18.85	23.58	25.45	GO:0005794(cellular_component:Golgi apparatus); GO:1902358(biological_process:sulfate transmembrane transport); GO:0005783(cellular_component:endoplasmic reticulum); GO:0016021(cellular_component:integral component of membrane); GO:0000329(cellular_component:fungal-type vacuole membrane); GO:0008271(molecular_function:secondary active sulfate transmembrane transporter activity)
UV8b_2297	DNA replication complex GINS protein PSF1	651	0.589556	0.0411856	0.0490761	4.58	8.77	8.12	18.7	GO:0000727(biological_process:double-strand break repair via break-induced replication); GO:0005829(cellular_component:cytosol); GO:0000811(cellular_component:GINS complex); GO:0031298(cellular_component:replication fork protection complex); GO:1902983(biological_process:DNA strand elongation involved in mitotic DNA replication); GO:0006260(biological_process:DNA replication); GO:0005634(cellular…
UV8b_2298	hypothetical protein	1182	-0.124818	4.48882e-11	8.13256e-11	28.63	72.49	75.57	43.99	GO:0005737(cellular_component:cytoplasm); GO:0000502(cellular_component:proteasome complex); GO:0005634(cellular_component:nucleus)
UV8b_2299	RNA recognition motif family protein	1119	-0.0744873	0.0118796	0.0139263	9.07	23.79	15.75	21.06	GO:0097159(molecular_function:organic cyclic compound binding); GO:0044428(cellular_component:nuclear part); GO:1901363(molecular_function:heterocyclic compound binding); GO:0003676(molecular_function:nucleic acid binding); GO:0030529(cellular_component:intracellular ribonucleoprotein complex)
UV8b_2300	hypothetical protein	882	1.36889	0.00570822	0.00729621	3.05	3.72	3.69	35.71
UV8b_24	formyltetrahydrofolate deformylase	861	-0.736138	5.20862e-08	8.54807e-08	53.4	195.82	173.47	42.83	GO:0008864(molecular_function:formyltetrahydrofolate deformylase activity); GO:0016742(molecular_function:hydroxymethyl-, formyl- and related transferase activity); GO:0006189(biological_process:'de novo' IMP biosynthetic process); GO:0016597(molecular_function:amino acid binding)
UV8b_231	putative D-galacturonic acid reductase	510	0.165195	0.218398	0.234554	4.13	17.81	18.9	10.77	GO:0055114(biological_process:oxidation-reduction process); GO:0016491(molecular_function:oxidoreductase activity)
UV8b_2301	hypothetical protein	2580	-0.643137	7.50505e-24	1.85217e-23	7.99	40.86	20.47	15.48	GO:0016021(cellular_component:integral component of membrane)
UV8b_2302	ADP-ribosylation factor	552	-0.285637	3.29957e-126	2.53215e-125	148.64	573.83	671.4	175.11	GO:0005622(cellular_component:intracellular); GO:0007264(biological_process:small GTPase mediated signal transduction); GO:0005525(molecular_function:GTP binding)
UV8b_2303	heat shock protein 78 precursor	2160	-0.596723	0	0	414.3	501.08	1758.73	90.23	GO:0005524(molecular_function:ATP binding)
UV8b_2304	putative ribosomal protein L6.e.B, cytosolic	603	-1.05712	6.59176e-08	1.07819e-07	229.77	1126.25	748.88	195.79	GO:0003735(molecular_function:structural constituent of ribosome); GO:0005829(cellular_component:cytosol); GO:0006412(biological_process:translation); GO:0005840(cellular_component:ribosome); GO:0005730(cellular_component:nucleolus)
UV8b_2305	putative dipeptidyl peptidase	2124	-0.308479	0.307543	0.328261	43.83	84.03	85.18	46.78	GO:0005737(cellular_component:cytoplasm); GO:0006508(biological_process:proteolysis); GO:0005634(cellular_component:nucleus); GO:0046872(molecular_function:metal ion binding); GO:0008239(molecular_function:dipeptidyl-peptidase activity)
UV8b_2306	thermoresistant gluconokinase	216	0	1	1	0	0	0	0	GO:0016740(molecular_function:transferase activity); GO:0008152(biological_process:metabolic process)
UV8b_2307	glucokinase	405	1.20392	1.63788e-24	4.10936e-24	9.14	5.96	8.77	16.05	GO:0005975(biological_process:carbohydrate metabolic process); GO:0016310(biological_process:phosphorylation); GO:0016301(molecular_function:kinase activity); GO:0044237(biological_process:cellular metabolic process); GO:0046177(biological_process:D-gluconate catabolic process); GO:0046316(molecular_function:gluconokinase activity); GO:0000166(molecular_function:nucleotide binding); GO:0005524(mo…
UV8b_2308	dihydrolipoamide branched chain transacylase	1482	0.471125	2.34363e-19	4.07084e-19	18.58	64.19	133.34	32.85	GO:0016740(molecular_function:transferase activity)
UV8b_2309	mitochondrial ATPase complex subunit ATP10	1056	0.36071	3.84539e-07	5.28934e-07	26.1	66.32	114.77	42.1	GO:0033615(biological_process:mitochondrial proton-transporting ATP synthase complex assembly); GO:0005743(cellular_component:mitochondrial inner membrane); GO:0032592(cellular_component:integral component of mitochondrial membrane); GO:0051082(molecular_function:unfolded protein binding)
UV8b_2310	protein transport protein GOS1	687	0.476767	9.6416e-07	1.50306e-06	64.01	109.58	126.51	167.6
UV8b_232	hypothetical protein	729	0.0894869	0.277459	0.299204	6.93	10.59	13.54	9.25	GO:0055114(biological_process:oxidation-reduction process); GO:0016491(molecular_function:oxidoreductase activity)
UV8b_2311	60S ribosomal protein L35	540	-1.28166	0	0	150.04	1085.07	650.68	168.13	GO:0003735(molecular_function:structural constituent of ribosome); GO:0005840(cellular_component:ribosome); GO:0006412(biological_process:translation)
UV8b_2312	putative metalloregulatory protein	2229	-0.829827	0.0440758	0.0522896	39.01	26.64	38.21	13.52	GO:0005488(molecular_function:binding); GO:0003676(molecular_function:nucleic acid binding)
UV8b_2313	hypothetical protein	375	-0.152916	1.89854e-09	3.2654e-09	90.16	63.15	112.61	59.27
UV8b_2314	pre-mRNA-processing ATP-dependent RNA helicase PRP5	3660	0.927074	6.1684e-18	1.34125e-17	6.93	12.14	16.79	28.4	GO:0016787(molecular_function:hydrolase activity); GO:0097159(molecular_function:organic cyclic compound binding); GO:0005634(cellular_component:nucleus); GO:0017111(molecular_function:nucleoside-triphosphatase activity); GO:0070990(molecular_function:snRNP binding); GO:0044446(cellular_component:intracellular organelle part); GO:1901363(molecular_function:heterocyclic compound binding)
UV8b_2315	HCNGP-like protein	855	1.09831	1.42999e-68	4.02136e-68	19.86	47.81	116.71	69.17
UV8b_2316	hypothetical protein	1023	2.27915	2.57055e-138	2.1655e-137	13.78	58.79	99.96	298.38	GO:0016021(cellular_component:integral component of membrane)
UV8b_2317	mitochondrial cytochrome b2	1515	0.495048	0.00134137	0.00179161	14.04	77.08	61.43	88.12	GO:0046872(molecular_function:metal ion binding); GO:0010181(molecular_function:FMN binding); GO:0055114(biological_process:oxidation-reduction process); GO:0020037(molecular_function:heme binding); GO:0016491(molecular_function:oxidoreductase activity)
UV8b_2318	putative chaperone	741	0.826484	0.00919243	0.0108118	21.68	53.48	127.97	47.9	GO:0051259(biological_process:protein oligomerization); GO:0051087(molecular_function:chaperone binding); GO:0009987(biological_process:cellular process); GO:0006457(biological_process:protein folding)
UV8b_2319	pH response protein PalF	2577	0.578725	3.68021e-06	5.59703e-06	9.2	10.36	15.25	20.39	GO:0044699(biological_process:single-organism process)
UV8b_2320	ATP-dependent RNA helicase MSS116 precursor	1743	-0.108356	0.00304992	0.00397417	11.92	31.29	28.99	18.47	GO:0005524(molecular_function:ATP binding); GO:0003676(molecular_function:nucleic acid binding); GO:0004386(molecular_function:helicase activity)
UV8b_233	hypothetical protein	891	-0.458213	0.054568	0.0645267	7.68	9.73	11.19	7.31	GO:0055114(biological_process:oxidation-reduction process); GO:0016491(molecular_function:oxidoreductase activity)
UV8b_2321	cell division control protein Cdc6	1824	-0.0209424	3.71498e-66	1.02359e-65	16.85	20.25	58.89	8.24	GO:0036289(biological_process:peptidyl-serine autophosphorylation); GO:0033314(biological_process:mitotic DNA replication checkpoint); GO:1990443(biological_process:peptidyl-threonine autophosphorylation); GO:0003682(molecular_function:chromatin binding); GO:0003688(molecular_function:DNA replication origin binding); GO:0003924(molecular_function:GTPase activity); GO:0006270(biological_process:DN…
UV8b_2322	translocator protein	564	-0.169729	4.76621e-07	7.53353e-07	43.37	113.33	106.28	58.08	GO:0016021(cellular_component:integral component of membrane); GO:0016020(cellular_component:membrane); GO:0005739(cellular_component:mitochondrion)
UV8b_2323	amino acid transporter arg-13	1002	0.32208	0.422835	0.436587	13.01	40.38	50.19	29.9	GO:0016021(cellular_component:integral component of membrane); GO:0006810(biological_process:transport)
UV8b_2324	putative secretory component protein shr3	651	0.650511	7.8455e-08	1.27793e-07	55.01	116.14	122.1	151.38	GO:0016021(cellular_component:integral component of membrane)
UV8b_2325	putative GNAT family acetyltransferase	729	-0.40175	1.44929e-05	1.90976e-05	17.11	40.12	22.52	30.53	GO:0008080(molecular_function:N-acetyltransferase activity)
UV8b_2326	WSC domain containing protein	438	1.12848	4.27701e-13	8.2399e-13	5.95	19.72	15.47	41.43
UV8b_2327	Y-family of DNA polymerase	3156	0.619577	0.00346427	0.00449244	9.43	24.14	21.1	48.03	GO:0016779(molecular_function:nucleotidyltransferase activity); GO:0005634(cellular_component:nucleus); GO:0003684(molecular_function:damaged DNA binding); GO:0042276(biological_process:error-prone translesion synthesis); GO:0006281(biological_process:DNA repair)
UV8b_2328	red-like protein	1641	-3.29661	2.2161e-13	4.31073e-13	1.49	4.69	7.59	0
UV8b_2329	uridine nucleosidase	1152	1.46333	4.28732e-27	1.13446e-26	16.73	35.28	58.08	211.79	GO:0006216(biological_process:cytidine catabolic process); GO:0034356(biological_process:NAD biosynthesis via nicotinamide riboside salvage pathway); GO:0006218(biological_process:uridine catabolic process); GO:0008655(biological_process:pyrimidine-containing compound salvage); GO:0070636(molecular_function:nicotinic acid riboside hydrolase activity); GO:0070635(molecular_function:nicotinamide ri…
UV8b_2330	Mitochondrial thiamine pyrophosphate carrier 1	1206	0.324353	0.127851	0.138923	14.53	29.76	44.86	23.72	GO:0016021(cellular_component:integral component of membrane); GO:0055085(biological_process:transmembrane transport)
UV8b_234	L-threo-3-deoxy-hexulosonate aldolase	951	2.18831	2.37332e-145	1.01631e-144	8.41	17.25	72.49	66.67	GO:0016829(molecular_function:lyase activity); GO:0008152(biological_process:metabolic process)
UV8b_2331	hypothetical protein	1221	0.934436	4.88195e-50	1.19665e-49	5.73	21.18	30.5	26.5
UV8b_2332	hypothetical protein	573	0.187545	0.158967	0.178967	0.59	0.86	0.5	2
UV8b_2333	hypothetical protein	357	0.516224	0.00183733	0.00242923	1.95	6.2	2.26	9.88
UV8b_2334	hypothetical protein	1167	-2.18766	6.91507e-178	3.3743e-177	68.21	10.16	6.33	12.7
UV8b_2335	telomerase reverse transcriptase	3315	-1.56085	1.97316e-99	6.75524e-99	16.27	12.42	5.47	6.84
UV8b_2336	putative Rho guanyl nucleotide exchange factor	5685	-0.799591	2.78148e-31	5.65654e-31	7.77	4.2	4.41	4.16
UV8b_2337	sucrose transport protein	1629	0.468698	0.0365035	0.0436694	23.21	36.6	42.11	60.84	GO:0016021(cellular_component:integral component of membrane)
UV8b_2338	ER membrane protein	492	0.0202726	0.0431819	0.0501657	38.69	53.63	69.47	46.81	GO:0016021(cellular_component:integral component of membrane); GO:0005783(cellular_component:endoplasmic reticulum)
UV8b_2339	hypothetical protein	156	-0.109186	3.6638e-36	7.81991e-36	14.41	11.04	9.14	23.14
UV8b_2340	putative anaphase-promoting complex subunit ApcB	2613	0.192332	0.245638	0.260991	1.77	7.65	7.74	4.89	GO:0031625(molecular_function:ubiquitin protein ligase binding); GO:0006511(biological_process:ubiquitin-dependent protein catabolic process)
UV8b_235	calcium-related spray protein	2127	0.380659	0.254731	0.275225	11.83	29.67	29.75	42.74	GO:0016020(cellular_component:membrane)
UV8b_2341	hypothetical protein	300	2.77329	0.500007	0.50001	0	0	11	0
UV8b_2342	hypothetical protein	315	0.329713	0.0880001	0.096832	43.47	118.57	159.12	60.61
UV8b_2343	ring-finger domain containing protein	1497	0.417524	1.20517e-25	3.08892e-25	35.78	86.51	50.06	139.95
UV8b_2344	F-box domain containing protein	840	0	1	1	0	0	0	0
UV8b_2345	cytochrome P450 78A3	17817	-0.748299	7.1964e-134	5.86709e-133	154.56	239.51	215.85	62.74
UV8b_2346	hypothetical protein	2061	0.44383	0.209122	0.223726	3.21	6.42	11.73	5.06
UV8b_2347	glycosyltransferase family 20 protein	2025	0.066398	0.268329	0.289193	17.9	35.01	32.75	35.83	GO:0003824(molecular_function:catalytic activity)
UV8b_2348	extracellular metalloproteinase 3	231	-4.61191	0.00917502	0.011178	20.25	0	0.26	0
UV8b_2349	proliferating cell nuclear antigen	2742	-0.464954	2.58364e-39	8.28034e-39	23.93	124.5	61.72	59.07
UV8b_2350	pyridoxal kinase	1071	0.133859	1.00332e-15	1.6472e-15	26.79	74.27	119.54	58.26	GO:0016310(biological_process:phosphorylation); GO:0009443(biological_process:pyridoxal 5'-phosphate salvage); GO:0008478(molecular_function:pyridoxal kinase activity)
UV8b_236	putative MFS multidrug transporter	1707	0.0545958	0.494998	0.516732	13.07	15.37	17.82	17.81	GO:0016021(cellular_component:integral component of membrane); GO:0055085(biological_process:transmembrane transport)
UV8b_2351	hypothetical protein	198	0	1	1	5.04	0	0	0
UV8b_2352	dUTP pyrophosphatase	582	-0.498966	9.92238e-15	1.9949e-14	73.43	268.82	263.35	75.22	GO:0046080(biological_process:dUTP metabolic process); GO:0009213(biological_process:pyrimidine deoxyribonucleoside triphosphate catabolic process); GO:0004170(molecular_function:dUTP diphosphatase activity)
UV8b_2353	hypothetical protein	1563	-1.6155	5.0343e-05	7.28353e-05	0.75	15.35	6.82	1.25
UV8b_2354	hypothetical protein	996	0.886353	1.23831e-60	5.27541e-60	24.07	53.55	87.77	87.1
UV8b_2355	Poly(A)-binding protein	1359	0.212313	0.0174044	0.0201644	47.04	125.92	136.29	100.28	GO:0003723(molecular_function:RNA binding); GO:0003676(molecular_function:nucleic acid binding)
UV8b_2356	dimeric alpha-beta barrel	666	0.677202	1.61632e-36	3.46541e-36	43.02	86.51	103.74	91.37
UV8b_2357	putative sphingomyelinase family protein	1491	0.864202	2.6584e-24	4.95511e-24	54.14	60.63	170.55	84.35	GO:0005773(cellular_component:vacuole); GO:0004519(molecular_function:endonuclease activity); GO:0016021(cellular_component:integral component of membrane); GO:0051278(biological_process:fungal-type cell wall polysaccharide biosynthetic process); GO:0090305(biological_process:nucleic acid phosphodiester bond hydrolysis); GO:0005886(cellular_component:plasma membrane); GO:0004527(molecular_functio…
UV8b_2358	kinase domain containing protein	858	0.531569	0.427266	0.443839	1.01	0.76	1.08	2.32	GO:0004674(molecular_function:protein serine/threonine kinase activity); GO:0006468(biological_process:protein phosphorylation); GO:0005524(molecular_function:ATP binding)
UV8b_2359	kinase domain containing protein	1650	-2.97758	0.0340555	0.04074	0.13	0.1	0	0	GO:0006468(biological_process:protein phosphorylation); GO:0016310(biological_process:phosphorylation); GO:0000166(molecular_function:nucleotide binding); GO:0004674(molecular_function:protein serine/threonine kinase activity); GO:0004672(molecular_function:protein kinase activity); GO:0005524(molecular_function:ATP binding)
UV8b_2360	putative FKBP-type peptidyl-prolyl isomerase	1497	-0.105427	8.84503e-122	6.56306e-121	36.36	223.61	225.56	75.12
UV8b_237	hypothetical protein	231	0	1	1	0	0	0	0
UV8b_2361	hypothetical protein	1158	1.88491	1.42901e-10	2.55651e-10	8.48	7.96	17.42	78.73	GO:0016021(cellular_component:integral component of membrane)
UV8b_2362	sphingomyelinase family protein	750	0	1	1	0	0.09	0	0
UV8b_2363	hypothetical protein	321	0	1	1	0	0	0	1.46
UV8b_2364	hypothetical protein	705	0.938736	3.61874e-31	1.02424e-30	9.06	18.36	27	35.05	GO:0044424(cellular_component:intracellular part)
UV8b_2365	hemolysin-III family protein	1545	0.802823	6.02396e-35	1.27155e-34	15.21	27.75	49.49	39.69	GO:0005794(cellular_component:Golgi apparatus); GO:0016021(cellular_component:integral component of membrane)
UV8b_2366	putative mitotic check point protein (Bub2)	1797	0.152354	0.416364	0.430355	23.39	30.74	51.33	27.51
UV8b_2367	sulfate permease	1677	-4.17616	3.23864e-16	6.7699e-16	3.77	12.87	16.57	0	GO:0015116(molecular_function:sulfate transmembrane transporter activity); GO:0016020(cellular_component:membrane); GO:0055085(biological_process:transmembrane transport); GO:0008272(biological_process:sulfate transport)
UV8b_2368	WLM domain-containing protein	1344	0.188415	8.86938e-05	0.000126924	7.93	19.58	17.37	31.73
UV8b_2369	hypothetical protein	837	2.04347	3.97339e-26	1.02781e-25	31.98	27.22	53.99	362.45
UV8b_2370	fungal specific transcription factor	2634	0.791203	1.26528e-53	4.96181e-53	9.28	30.03	34.54	41.85
UV8b_238	hypothetical protein	813	-0.435117	6.80647e-06	1.02208e-05	13.21	50.59	36.05	21.39	GO:0016021(cellular_component:integral component of membrane)
UV8b_2371	hypothetical protein	4557	0.81763	8.84693e-20	2.00771e-19	8.12	13.06	16.44	27.31
UV8b_2372	hypothetical protein	690	-0.484144	0.119917	0.135931	43.72	99.29	90.68	36.75
UV8b_2373	hypothetical protein	1083	0.792787	6.90156e-06	1.03596e-05	2.76	6.21	6.42	10.9
UV8b_2374	putative thioredoxin	966	-0.922319	3.40152e-13	6.57097e-13	46.53	149.76	94.33	38.12	GO:0034399(cellular_component:nuclear periphery); GO:0005829(cellular_component:cytosol); GO:0036129(biological_process:negative regulation of transcription from RNA polymerase II promoter in response to hydrogen peroxide); GO:1902376(biological_process:protein denaturation involved in proteasomal ubiquitin-dependent protein catabolic process); GO:0005623(cellular_component:cell); GO:0043433(biol…
UV8b_2375	signal sequence receptor alpha chain	804	0.660165	1.43795e-21	3.38876e-21	24.27	57.18	73.41	72.33	GO:0016021(cellular_component:integral component of membrane); GO:0005789(cellular_component:endoplasmic reticulum membrane)
UV8b_2376	putative SNF2 family helicase/ATPase	4503	0.390047	9.08392e-11	1.3536e-10	6.39	20.33	22.87	18.31	GO:0046872(molecular_function:metal ion binding)
UV8b_2377	IGR protein domain-containing protein	711	-0.083719	7.34417e-120	2.78444e-119	77.73	203.42	282.28	85.01
UV8b_2378	hypothetical protein	366	1.593	8.62834e-06	1.29096e-05	7.15	8.44	24.27	35.48
UV8b_2379	hypothetical protein	642	-0.0896496	9.91787e-143	4.1948e-142	43.98	117.92	185.62	40.76
UV8b_2380	pantetheine-phosphate adenylyltransferase family protein	1695	0.832252	1.04471e-68	2.93894e-68	30.31	73.93	93.1	94.39
UV8b_239	66S ribosomal complex subunit	660	0.180674	2.06864e-25	3.90557e-25	26.03	102.94	176.69	40.44	GO:0044424(cellular_component:intracellular part)
UV8b_2381	Cel3e putative secreted beta-glucosidase	2592	-0.151638	0.000186622	0.000263096	13.38	73.83	47.49	41.86	GO:0005975(biological_process:carbohydrate metabolic process); GO:0004553(molecular_function:hydrolase activity, hydrolyzing O-glycosyl compounds)
UV8b_2382	Mediator of RNA polymerase II transcription subunit 5	3102	0.508091	1.66334e-10	2.96895e-10	63.17	342.35	168.41	535.47	GO:0001104(molecular_function:RNA polymerase II transcription cofactor activity); GO:0016592(cellular_component:mediator complex); GO:0006357(biological_process:regulation of transcription from RNA polymerase II promoter)
UV8b_2383	cell cycle control protein cwf16	861	0.763493	1.58835e-184	1.7752e-183	68.49	96.42	226.97	138.51
UV8b_2384	zinc finger protein RTS2	1047	-0.198571	0.0699175	0.0812269	17.34	62.31	51.91	31.32	GO:0046872(molecular_function:metal ion binding); GO:0005730(cellular_component:nucleolus)
UV8b_2385	putative transcriptional elongation protein Spt4	336	0.314147	0.0010651	0.00131433	15.84	42.23	87.31	14.89	GO:0032786(biological_process:positive regulation of DNA-templated transcription, elongation); GO:0034244(biological_process:negative regulation of transcription elongation from RNA polymerase II promoter); GO:0000182(molecular_function:rDNA binding); GO:0032044(cellular_component:DSIF complex); GO:2001209(biological_process:positive regulation of transcription elongation from RNA polymerase I pr…
UV8b_2386	hypothetical protein	402	0.282321	0.0514455	0.0605764	13.31	49.49	53.08	52.88
UV8b_2387	serine/threonine-protein phosphatase 5	1428	0.247883	3.84248e-36	8.19613e-36	25.08	91.2	137.2	43	GO:0005737(cellular_component:cytoplasm); GO:0006470(biological_process:protein dephosphorylation); GO:0005634(cellular_component:nucleus); GO:0004721(molecular_function:phosphoprotein phosphatase activity)
UV8b_2388	nuclear protein es2	1233	1.27455	0	0	22.63	73.34	161.96	134.49
UV8b_2389	ABC1 protein	2145	-0.387086	4.26398e-16	8.89189e-16	18.56	53.26	54.44	18.64
UV8b_2390	rRNA processing protein	933	0.564289	0.0104953	0.012293	21.59	48.2	84.17	43.78	GO:0005730(cellular_component:nucleolus); GO:0005634(cellular_component:nucleus); GO:0030686(cellular_component:90S preribosome); GO:0000462(biological_process:maturation of SSU-rRNA from tricistronic rRNA transcript (SSU-rRNA, 5.8S rRNA, LSU-rRNA)); GO:0006364(biological_process:rRNA processing); GO:0000469(biological_process:cleavage involved in rRNA processing)
UV8b_240	oxidoreductase	1266	0.0315859	0.000555355	0.000762946	15.99	31.32	24.38	36.25	GO:0016021(cellular_component:integral component of membrane); GO:0055114(biological_process:oxidation-reduction process); GO:0016491(molecular_function:oxidoreductase activity)
UV8b_2391	phosphoprotein phosphatase	954	0.467577	0.00298037	0.00388548	12.3	29.14	30.06	37.59
UV8b_2392	elongation factor 1-gamma	1239	-0.791378	0.243277	0.263648	205.06	881.34	656.86	197.17
UV8b_2393	37S ribosomal protein S9	852	-0.0419436	1.43478e-24	3.60195e-24	43.86	146.78	142.71	72.96	GO:0003735(molecular_function:structural constituent of ribosome); GO:0005840(cellular_component:ribosome); GO:0006412(biological_process:translation)
UV8b_2394	hypothetical protein	1152	0.485652	0.0140177	0.0174205	3.73	7.65	6.77	13.68
UV8b_2395	hypothetical protein	207	1.81703	0.519309	0.523699	1.96	0	18.97	0
UV8b_2396	calcineurin regulatory subunit B	564	0.719089	2.55785e-36	7.79077e-36	70.36	201.63	220.43	309.92	GO:0000754(biological_process:adaptation of signaling pathway by response to pheromone involved in conjugation with cellular fusion); GO:0031505(biological_process:fungal-type cell wall organization); GO:0016311(biological_process:dephosphorylation); GO:0032153(cellular_component:cell division site); GO:0050790(biological_process:regulation of catalytic activity); GO:0006873(biological_process:ce…
UV8b_2397	hypothetical protein	303	0	1	1	0	0	0	0
UV8b_2398	putative histone acetyltransferase complex component Epl1	1722	0.59205	4.83625e-10	8.48942e-10	20.47	30.04	32.78	49.22	GO:0006355(biological_process:regulation of transcription, DNA-templated); GO:0016740(molecular_function:transferase activity); GO:0035267(cellular_component:NuA4 histone acetyltransferase complex)
UV8b_2399	putative Snf1 kinase complex beta-subunit Gal83	807	0.919617	4.67868e-53	1.17189e-52	23.97	54.58	116.07	65.18	GO:0005737(cellular_component:cytoplasm)
UV8b_2400	putative Snf1 kinase complex beta-subunit Gal83	498	1.20378	0.0150705	0.017522	10.34	23.55	88.21	24.45	GO:0016310(biological_process:phosphorylation); GO:0005829(cellular_component:cytosol); GO:0016301(molecular_function:kinase activity)
UV8b_25	MFS transporter	1527	0.452609	0.0518962	0.0610777	15.51	44.72	33.19	69.22	GO:0016021(cellular_component:integral component of membrane); GO:0055085(biological_process:transmembrane transport)
UV8b_241	glutathione peroxidase-like protein	510	-0.0845163	0.155882	0.174108	127.31	394.19	330.8	251.78	GO:0005634(cellular_component:nucleus); GO:0070301(biological_process:cellular response to hydrogen peroxide); GO:0055114(biological_process:oxidation-reduction process); GO:0005739(cellular_component:mitochondrion); GO:0006979(biological_process:response to oxidative stress); GO:0098869(biological_process:cellular oxidant detoxification); GO:0042744(biological_process:hydrogen peroxide catabolic…
UV8b_2401	O-sialoglycoprotein endopeptidase	1008	0.154702	1.4187e-05	1.86976e-05	4.42	14.26	21.46	6.77
UV8b_2402	hypothetical protein	525	0.48754	3.01799e-08	4.32349e-08	70.19	125.27	157.42	153.18
UV8b_2403	Serine/threonine-protein kinase bur-1	1674	1.03718	1.83743e-13	3.57769e-13	13.59	29.98	36.22	78.37	GO:0016301(molecular_function:kinase activity)
UV8b_2404	L-asparaginase	1518	0.973254	6.18395e-58	1.61174e-57	11.34	60.61	125.03	46.39
UV8b_2405	putative ubiquitin hydrolase	3564	-0.0563009	8.13229e-114	5.62447e-113	20.2	37.8	14.41	49.56	GO:0005777(cellular_component:peroxisome); GO:0006511(biological_process:ubiquitin-dependent protein catabolic process); GO:0016579(biological_process:protein deubiquitination); GO:0004843(molecular_function:thiol-dependent ubiquitin-specific protease activity); GO:0036459(molecular_function:thiol-dependent ubiquitinyl hydrolase activity)
UV8b_2406	hypothetical protein	579	0.0191402	7.38662e-08	1.20494e-07	3.96	6.79	1.81	23.55
UV8b_2407	kinase	1056	0.722941	0.00204629	0.00269823	12.33	27.15	20.29	72.35	GO:0018105(biological_process:peptidyl-serine phosphorylation); GO:0016310(biological_process:phosphorylation); GO:0016301(molecular_function:kinase activity); GO:0005739(cellular_component:mitochondrion); GO:0015976(biological_process:carbon utilization); GO:0004740(molecular_function:pyruvate dehydrogenase (acetyl-transferring) kinase activity); GO:0043086(biological_process:negative regulation…
UV8b_2408	cell division control protein 12	1155	-0.358825	0.491444	0.5	62.11	227.6	106.29	159.58	GO:0005737(cellular_component:cytoplasm); GO:0031105(cellular_component:septin complex); GO:0070273(molecular_function:phosphatidylinositol-4-phosphate binding); GO:0000144(cellular_component:cellular bud neck septin ring); GO:0032160(cellular_component:septin filament array); GO:0010314(molecular_function:phosphatidylinositol-5-phosphate binding); GO:0000921(biological_process:septin ring assemb…
UV8b_2409	Periodic tryptophan protein 2	2721	0.35498	0.356841	0.372337	3.76	14.04	17.85	9.59	GO:0034388(cellular_component:Pwp2p-containing subcomplex of 90S preribosome); GO:0032040(cellular_component:small-subunit processome); GO:0005829(cellular_component:cytosol); GO:0000472(biological_process:endonucleolytic cleavage to generate mature 5'-end of SSU-rRNA from (SSU-rRNA, 5.8S rRNA, LSU-rRNA)); GO:0030010(biological_process:establishment of cell polarity); GO:0000447(biological_proces…
UV8b_2410	cell division control protein 12	1530	0.251464	1.11127e-08	1.58138e-08	38.06	74.11	88.01	70.23	GO:0031105(cellular_component:septin complex); GO:0070273(molecular_function:phosphatidylinositol-4-phosphate binding); GO:0000144(cellular_component:cellular bud neck septin ring); GO:0032160(cellular_component:septin filament array); GO:0010314(molecular_function:phosphatidylinositol-5-phosphate binding); GO:0000921(biological_process:septin ring assembly); GO:0005545(molecular_function:1-phosp…
UV8b_242	secreted aspartic proteinase	2301	0.212357	0.000357863	0.000497204	161.84	218.26	250.8	270.26
UV8b_2411	putative oligopeptide transporter	1869	1.41679	0.0199909	0.0245059	1.16	1.38	1.94	7.9	GO:0016020(cellular_component:membrane)
UV8b_2412	NAP family protein	894	-0.279232	0.000281395	0.000393471	88.7	453.16	345.43	188.63
UV8b_2413	copper homeostasis protein CutC	876	0.379092	0.0829648	0.0915226	5.54	9.42	13.63	9.86
UV8b_2414	protein tyrosine phosphatase	2091	1.01528	4.63587e-62	2.00215e-61	14.43	29.04	42.47	62.83	GO:0016311(biological_process:dephosphorylation); GO:0016791(molecular_function:phosphatase activity)
UV8b_2415	tRNA-guanine transglycosylase family protein	1386	-0.166138	2.38927e-13	4.64067e-13	13.29	45.82	47.31	19.54	GO:0006400(biological_process:tRNA modification); GO:0008616(biological_process:queuosine biosynthetic process); GO:0008479(molecular_function:queuine tRNA-ribosyltransferase activity); GO:0005737(cellular_component:cytoplasm)
UV8b_2416	LCCL domain containing protein	2127	-0.253329	5.21941e-27	1.37692e-26	17.75	50.81	56.4	20.01
UV8b_2417	phospholipase carboxylesterase superfamily protein	726	0.439233	0.0385042	0.0459508	11.23	30.12	28.94	37.23
UV8b_2418	putative gamma-tubulin complex component GCP5	2538	0.307127	0.000178677	0.00025218	4.15	10.58	7.38	15.8	GO:0044430(cellular_component:cytoskeletal part); GO:0000226(biological_process:microtubule cytoskeleton organization); GO:0015630(cellular_component:microtubule cytoskeleton)
UV8b_2419	alpha-1,2-mannosyltransferase	1365	0.500968	4.9478e-47	1.17677e-46	25.9	73.54	85.92	77.63	GO:0016021(cellular_component:integral component of membrane); GO:0016020(cellular_component:membrane); GO:0097502(biological_process:mannosylation); GO:0006486(biological_process:protein glycosylation); GO:0000030(molecular_function:mannosyltransferase activity)
UV8b_2420	mitogen-activated protein kinase organizer 1	1059	-0.0200874	6.0271e-12	1.12362e-11	5.7	17.07	7.37	23.1
UV8b_243	hypothetical protein	303	1.11776	0.414308	0.431415	6.29	5.74	5.17	31.05
UV8b_2421	N-terminal binuclear Zn cluster-containing/DNA binding domain-containing protein	2115	-0.604526	0.489013	0.5	8.79	22.6	18.72	6.05	GO:0005634(cellular_component:nucleus); GO:0006357(biological_process:regulation of transcription from RNA polymerase II promoter); GO:0008270(molecular_function:zinc ion binding); GO:0000981(molecular_function:RNA polymerase II transcription factor activity, sequence-specific DNA binding); GO:0003677(molecular_function:DNA binding)
UV8b_2422	hypothetical protein	324	1.25255	6.06766e-08	9.94122e-08	4.55	7.22	24.8	25.23
UV8b_2423	PQ loop repeat protein	648	0.513932	4.21101e-11	6.32492e-11	6.97	28.76	33.54	25.49	GO:0005737(cellular_component:cytoplasm); GO:0016021(cellular_component:integral component of membrane)
UV8b_2424	hypothetical protein	597	-1.79301	0.498405	0.502812	0.38	1.15	0.93	0
UV8b_2425	hypothetical protein	945	0.103541	3.04605e-16	6.37071e-16	10.83	26.56	19.34	32.59
UV8b_2426	methylenetetrahydrofolate reductase 2	2025	0.189277	7.09339e-10	1.03552e-09	21.68	36.12	57.7	26.5	GO:0006555(biological_process:methionine metabolic process); GO:0009086(biological_process:methionine biosynthetic process); GO:0035999(biological_process:tetrahydrofolate interconversion); GO:0055114(biological_process:oxidation-reduction process); GO:0004489(molecular_function:methylenetetrahydrofolate reductase (NAD(P)H) activity)
UV8b_2427	hypothetical protein	216	-0.998225	0.0404453	0.0475773	26.94	94.59	37.04	36.01
UV8b_2428	leucyl-tRNA synthetase	2913	0.116523	0.134191	0.151965	4.73	14.12	11.46	13.05	GO:0006429(biological_process:leucyl-tRNA aminoacylation); GO:0006450(biological_process:regulation of translational fidelity); GO:0005524(molecular_function:ATP binding); GO:0002161(molecular_function:aminoacyl-tRNA editing activity); GO:0004823(molecular_function:leucine-tRNA ligase activity)
UV8b_2429	hypothetical protein	600	2.35131	2.93826e-06	4.48867e-06	2.13	0.7	5.89	14.79
UV8b_2430	cystinosin	846	0.660638	1.13397e-38	3.59198e-38	22.51	43.76	84.81	55.78	GO:0015184(molecular_function:L-cystine transmembrane transporter activity); GO:0015811(biological_process:L-cystine transport); GO:0000324(cellular_component:fungal-type vacuole); GO:0005768(cellular_component:endosome); GO:0016021(cellular_component:integral component of membrane)
UV8b_244	hypothetical protein	468	1.28787	4.77861e-09	8.09999e-09	1.38	2.18	3.92	6.83
UV8b_2431	Viral protein TPX	1323	0.292881	1.65288e-173	1.7542e-172	100.09	12.71	21.13	372.16
UV8b_2432	hypothetical protein	396	-0.0503872	0.244871	0.271997	5.49	18.38	17.87	10.39
UV8b_2433	putative mitochondrial carrier protein	2121	-0.315285	0.000442294	0.000612449	6.74	31.65	18.99	15.43	GO:0016021(cellular_component:integral component of membrane); GO:0055085(biological_process:transmembrane transport); GO:0005509(molecular_function:calcium ion binding)
UV8b_2434	putative G2/mitotic-specific cyclin (Clb3)	1911	-0.795419	5.1489e-12	9.6287e-12	4.92	19.09	8.17	5.86
UV8b_2435	hypothetical protein	795	1.69412	0.000631169	0.000864221	2.02	1.76	1.89	29.44
UV8b_2436	putative C6 finger domain protein	735	0	1	1	0	0	0	0
UV8b_2437	putative C6 finger domain protein	1245	0.708215	2.94214e-21	6.88812e-21	8.27	13.31	17.87	20.04	GO:0005634(cellular_component:nucleus); GO:0006357(biological_process:regulation of transcription from RNA polymerase II promoter); GO:0008270(molecular_function:zinc ion binding); GO:0000981(molecular_function:RNA polymerase II transcription factor activity, sequence-specific DNA binding); GO:0003677(molecular_function:DNA binding)
UV8b_2438	integral membrane family protein	705	1.01406	6.65519e-15	1.34493e-14	3.41	8.52	9.14	11.53	GO:0016021(cellular_component:integral component of membrane)
UV8b_2439	RNA polymerase iii rpc4	1662	0.385166	4.72233e-09	6.76759e-09	9.01	34.15	36.38	28.93
UV8b_2440	urease accessory protein UreD	993	1.27153	3.79377e-61	1.62062e-60	19.22	49.66	81.86	115.41	GO:0016151(molecular_function:nickel cation binding); GO:0006807(biological_process:nitrogen compound metabolic process); GO:0005829(cellular_component:cytosol); GO:0005634(cellular_component:nucleus); GO:0019627(biological_process:urea metabolic process)
UV8b_245	hypothetical protein	201	0	1	1	0	0	0	0	GO:0005634(cellular_component:nucleus); GO:0006357(biological_process:regulation of transcription from RNA polymerase II promoter); GO:0008270(molecular_function:zinc ion binding); GO:0000981(molecular_function:RNA polymerase II transcription factor activity, sequence-specific DNA binding)
UV8b_2441	putative nuclear protein SA-1	3537	-0.677552	0.390696	0.40911	7.9	19.43	16.71	6.04
UV8b_2442	telomere-binding alpha subunit central domain-containing protein	1818	0.261683	0.000101443	0.00014492	8.66	26.76	26.86	25.78
UV8b_2443	importin alpha subunit	1656	-0.248319	7.64425e-07	1.04582e-06	51.54	142.38	72.31	72.93	GO:0005737(cellular_component:cytoplasm); GO:0008565(molecular_function:protein transporter activity); GO:0005634(cellular_component:nucleus); GO:0006606(biological_process:protein import into nucleus)
UV8b_2444	DEAD/DEAH box helicase	4230	0.454782	0.0100292	0.0117707	0.69	1.33	1.89	1.43	GO:0008026(molecular_function:ATP-dependent helicase activity); GO:0005524(molecular_function:ATP binding); GO:0003676(molecular_function:nucleic acid binding)
UV8b_2445	hypothetical protein	1035	1.13048	7.92276e-22	1.87785e-21	15.5	29.01	44.75	74.44	GO:0003824(molecular_function:catalytic activity); GO:0009987(biological_process:cellular process); GO:0003677(molecular_function:DNA binding)
UV8b_2446	hypothetical protein	618	1.01382	1.38424e-123	5.35082e-123	62.45	199.52	372.83	294.9
UV8b_2447	kinesin	1590	-0.0974273	0.000548971	0.000754571	11.81	38.25	31.37	22.32	GO:0008017(molecular_function:microtubule binding); GO:0072383(biological_process:plus-end-directed vesicle transport along microtubule); GO:0005874(cellular_component:microtubule); GO:0005524(molecular_function:ATP binding); GO:0003777(molecular_function:microtubule motor activity)
UV8b_2448	p60-like cell-wall peptidase	717	1.28669	0.0493491	0.0582198	2.76	3.82	4.07	23.97
UV8b_2449	putative translation initiation factor 4e	762	0.10621	0.292682	0.308364	26.02	70.14	69.04	52.58	GO:0005737(cellular_component:cytoplasm); GO:0006413(biological_process:translational initiation); GO:0003743(molecular_function:translation initiation factor activity)
UV8b_2450	calmodulin	429	0.309918	0.104544	0.114383	14.63	33.56	54.25	23.55	GO:0005509(molecular_function:calcium ion binding); GO:0006289(biological_process:nucleotide-excision repair)
UV8b_246	fungal transcriptional regulatory protein	1551	0.437873	0.323571	0.344055	0.38	2.4	1.79	2.54	GO:0005634(cellular_component:nucleus); GO:0006357(biological_process:regulation of transcription from RNA polymerase II promoter); GO:0008270(molecular_function:zinc ion binding); GO:0000981(molecular_function:RNA polymerase II transcription factor activity, sequence-specific DNA binding)
UV8b_2451	putative hydroxyacylglutathione hydrolase	870	-0.114773	0.0346305	0.0393381	218.62	247.88	204.54	117.7	GO:0004416(molecular_function:hydroxyacylglutathione hydrolase activity); GO:0019243(biological_process:methylglyoxal catabolic process to D-lactate via S-lactoyl-glutathione)
UV8b_2452	putative LAS1 protein	2136	0	1	1	2.59	0.04	0	0	GO:0000460(biological_process:maturation of 5.8S rRNA); GO:0044427(cellular_component:chromosomal part); GO:0030684(cellular_component:preribosome); GO:0031981(cellular_component:nuclear lumen); GO:0000470(biological_process:maturation of LSU-rRNA)
UV8b_2453	hypothetical protein	1200	-0.839456	0.0742981	0.0860484	16.34	34.35	33.49	8.31
UV8b_2454	PfkB family kinase	1458	-0.672233	3.39368e-09	5.7837e-09	8.32	31.49	27.76	7.67
UV8b_2455	hypothetical protein	306	0	1	1	0	0	0	0
UV8b_2456	putative NAD kinase	1833	0.355223	2.97998e-12	4.58124e-12	20.32	48.26	48.15	36.06	GO:0019674(biological_process:NAD metabolic process); GO:0016310(biological_process:phosphorylation); GO:0016301(molecular_function:kinase activity); GO:0046496(biological_process:nicotinamide nucleotide metabolic process); GO:0003951(molecular_function:NAD+ kinase activity); GO:0006741(biological_process:NADP biosynthetic process)
UV8b_2457	emopamil-binding protein	729	0.345878	0.102169	0.11698	14.98	43.77	37.5	66.23	GO:0016020(cellular_component:membrane)
UV8b_2458	glucose repressible protein Grg1	210	-3.40246	1.46937e-43	5.04345e-43	292.87	1451.83	202.59	46.99
UV8b_2459	dolichyl pyrophosphate phosphatase	534	3.4193	0.5	0.5	0	0	5.49	0
UV8b_2460	hypothetical protein	786	0.611491	4.36241e-70	1.24046e-69	24.87	32.81	96.42	75.92
UV8b_247	hypothetical protein	237	0	1	1	0	0	0	0
UV8b_2461	Transcription factor vib-1	1809	0.0706695	5.06219e-197	6.24257e-196	37.91	64.45	48.35	155.75	GO:0003700(molecular_function:transcription factor activity, sequence-specific DNA binding); GO:0006355(biological_process:regulation of transcription, DNA-templated); GO:0003677(molecular_function:DNA binding)
UV8b_2462	hypothetical protein	240	0.8191	2.04205e-17	3.43882e-17	12.88	4.07	14.27	9.66
UV8b_2463	delta12 fatty acid desaturase	444	0	1	1	0	0	0	0	GO:0016021(cellular_component:integral component of membrane); GO:0016717(molecular_function:oxidoreductase activity, acting on paired donors, with oxidation of a pair of donors resulting in the reduction of molecular oxygen to two molecules of water); GO:0055114(biological_process:oxidation-reduction process); GO:0006629(biological_process:lipid metabolic process)
UV8b_2464	RING finger protein	2154	0.773953	1.03399e-39	2.28315e-39	11.37	26.51	42.48	33.76
UV8b_2465	Protein required for hyphal anastomosis (HAM-2)	3147	0.324161	4.83892e-07	6.64322e-07	12.01	27.9	34.85	24.75	GO:0045930(biological_process:negative regulation of mitotic cell cycle); GO:0043231(cellular_component:intracellular membrane-bounded organelle); GO:0009966(biological_process:regulation of signal transduction); GO:1903047(biological_process:mitotic cell cycle process); GO:0044446(cellular_component:intracellular organelle part); GO:0044444(cellular_component:cytoplasmic part); GO:0012505(cellul…
UV8b_2466	hypothetical protein	888	0.722092	4.64509e-05	6.02551e-05	14.91	10.16	37.55	20.05
UV8b_2467	hypothetical protein	189	0	1	1	0	0	0	0
UV8b_2468	WSC domain containing protein	2790	-0.51532	6.40391e-102	4.00206e-101	83.73	168.94	117.61	93.86	GO:0050896(biological_process:response to stimulus)
UV8b_2469	putative apoptosis-inducing TAF9-like domain 1 family protein	303	0.0697318	0.115836	0.127014	10.53	31.09	35.51	27.42	GO:0006974(biological_process:cellular response to DNA damage stimulus); GO:0046982(molecular_function:protein heterodimerization activity); GO:0071821(cellular_component:FANCM-MHF complex)
UV8b_2470	serine family amino acid catabolism-related protein	864	0.400994	2.50802e-26	6.52419e-26	46.26	174.42	175.55	128.6	GO:0006567(biological_process:threonine catabolic process); GO:0006565(biological_process:L-serine catabolic process); GO:0003941(molecular_function:L-serine ammonia-lyase activity); GO:0006520(biological_process:cellular amino acid metabolic process); GO:0030170(molecular_function:pyridoxal phosphate binding); GO:0004794(molecular_function:L-threonine ammonia-lyase activity); GO:0042645(cellular…
UV8b_248	hypothetical protein	387	0	1	1	0	0	0	0
UV8b_2471	hypothetical protein	1419	1.29961	1.24947e-07	2.01929e-07	5.48	13.22	15.68	41.27
UV8b_2472	putative DNA polymerase delta subunit 2	1554	0.00351154	2.26944e-16	3.76415e-16	9.75	24.89	32.37	12.71	GO:0003887(molecular_function:DNA-directed DNA polymerase activity); GO:0006260(biological_process:DNA replication); GO:0071897(biological_process:DNA biosynthetic process); GO:0003677(molecular_function:DNA binding)
UV8b_2473	extracellular endoglucanase	1119	1.41331	3.06728e-14	6.08105e-14	14.31	17.33	28.91	74.88	GO:0016787(molecular_function:hydrolase activity); GO:0008810(molecular_function:cellulase activity)
UV8b_2474	endopolygalacturonase	1071	1.22151	0.000104618	0.000149348	3.71	6.93	9.7	22.28	GO:0016787(molecular_function:hydrolase activity)
UV8b_2475	hypothetical protein	1419	0.677777	0.0455506	0.0539413	5.71	25.69	12.43	32.82
UV8b_2476	hypothetical protein	930	0.868597	0.00415352	0.0053579	3.81	10.36	11.36	20.43
UV8b_2477	DNA repair and recombination protein RAD54	2790	-0.00943242	3.13645e-26	8.13734e-26	10.23	29.88	16.89	31.56	GO:0070772(cellular_component:PAS complex); GO:0043550(biological_process:regulation of lipid kinase activity)
UV8b_2478	mitoferrin-1	648	-0.541564	6.83955e-24	1.26679e-23	16.14	77.1	23.42	29.57	GO:0016021(cellular_component:integral component of membrane); GO:0055085(biological_process:transmembrane transport)
UV8b_2479	DnaJ and TPR domain protein	1554	-0.637395	1.06355e-28	2.89029e-28	53.44	144.54	99.79	58.2
UV8b_2480	dihydrolipoyl dehydrogenase precursor	4002	-0.556048	9.94188e-17	2.10116e-16	37.4	169.65	136.04	51.46	GO:0004738(molecular_function:pyruvate dehydrogenase activity); GO:0005960(cellular_component:glycine cleavage complex); GO:0042645(cellular_component:mitochondrial nucleoid); GO:0006574(biological_process:valine catabolic process); GO:0004375(molecular_function:glycine dehydrogenase (decarboxylating) activity); GO:0006546(biological_process:glycine catabolic process); GO:0006552(biological_proce…
UV8b_249	hypothetical protein	972	0.753661	3.14466e-09	4.52303e-09	21.21	30.02	67.92	39.56
UV8b_2481	fatty acid desaturase	1797	0	1	1	0	0	0	0	GO:0044710(biological_process:single-organism metabolic process); GO:0016020(cellular_component:membrane)
UV8b_2482	hypothetical protein	405	1.42048	5.44171e-06	8.21231e-06	3.4	19.04	27.33	44.43	GO:0005488(molecular_function:binding); GO:0048500(cellular_component:signal recognition particle)
UV8b_2483	RNP domain protein	1473	-0.53418	2.85951e-107	1.86272e-106	100.83	220.45	149.32	113.16
UV8b_2484	dihydrolipoyl dehydrogenase precursor	378	0	1	1	0	0	0	0	GO:0004738(molecular_function:pyruvate dehydrogenase activity); GO:0005960(cellular_component:glycine cleavage complex); GO:0042645(cellular_component:mitochondrial nucleoid); GO:0006574(biological_process:valine catabolic process); GO:0004375(molecular_function:glycine dehydrogenase (decarboxylating) activity); GO:0006546(biological_process:glycine catabolic process); GO:0006552(biological_proce…
UV8b_2485	ubiquinone biosynthesis protein COQ9 precursor	768	0.511349	0.0235824	0.0271036	19.07	52.08	99.36	35.4	GO:0044710(biological_process:single-organism metabolic process); GO:0006744(biological_process:ubiquinone biosynthetic process); GO:0044763(biological_process:single-organism cellular process); GO:0044237(biological_process:cellular metabolic process); GO:0005739(cellular_component:mitochondrion)
UV8b_2486	putative DNA repair protein Rad18	3516	-0.567097	1.03182e-23	2.53766e-23	7.79	30.54	15.44	13.02	GO:0005634(cellular_component:nucleus); GO:0071139(biological_process:resolution of recombination intermediates); GO:0033676(molecular_function:double-stranded DNA-dependent ATPase activity); GO:0030915(cellular_component:Smc5-Smc6 complex); GO:0000724(biological_process:double-strand break repair via homologous recombination)
UV8b_2487	regulatory factor sgt1	1827	0.294113	0.018523	0.022774	9.57	30.54	22.15	36.5
UV8b_2488	hypothetical protein	1653	0.637349	0.497622	0.5	7.99	13	13.06	28.82
UV8b_2489	THUMP domain containing protein	1128	0.256207	0.195933	0.215345	5.63	24.77	23.92	18.9
UV8b_2490	putative pyruvate decarboxylase	1728	0.248154	1.26659e-07	2.04653e-07	11.69	23.01	22.02	31.41	GO:0000287(molecular_function:magnesium ion binding); GO:0016831(molecular_function:carboxy-lyase activity); GO:0030976(molecular_function:thiamine pyrophosphate binding)
UV8b_250	glucosamine 6-phosphate synthetase	1140	0.00755242	6.66052e-05	8.7104e-05	19.13	34.91	38.11	26.78	GO:0005737(cellular_component:cytoplasm); GO:0008242(molecular_function:omega peptidase activity); GO:0006541(biological_process:glutamine metabolic process); GO:0016740(molecular_function:transferase activity); GO:0006508(biological_process:proteolysis); GO:0006751(biological_process:glutathione catabolic process)
UV8b_2491	augmenter of liver regeneration	594	-2.72925	0.00147952	0.0019701	0	9.88	9.49	0	GO:0016491(molecular_function:oxidoreductase activity)
UV8b_2492	uroporphyrinogen-III synthase	963	1.35237	1.75455e-47	6.34438e-47	10.25	17.42	33.62	58.12
UV8b_2493	oxidation resistance protein 1	834	0.766095	3.20089e-24	7.96717e-24	23.07	40.92	61.74	65.69
UV8b_2494	mitogen activated protein kinase	1068	-0.253012	8.38262e-05	0.000107572	16.85	61.01	35.23	34.32	GO:0004707(molecular_function:MAP kinase activity); GO:0000165(biological_process:MAPK cascade); GO:0005524(molecular_function:ATP binding); GO:0005622(cellular_component:intracellular)
UV8b_2495	Protein transport protein SEC24	2859	0.0214291	0.267904	0.289057	13.94	35.77	33.78	24.56	GO:0070971(cellular_component:endoplasmic reticulum exit site); GO:0006888(biological_process:ER to Golgi vesicle-mediated transport); GO:0005829(cellular_component:cytosol); GO:0006886(biological_process:intracellular protein transport); GO:0008270(molecular_function:zinc ion binding); GO:0030127(cellular_component:COPII vesicle coat)
UV8b_2496	hypothetical protein	210	0	1	1	0	0	0	0
UV8b_2497	hypothetical protein	306	0.989406	4.15294e-11	7.52924e-11	5.26	10.72	23.57	57.49	GO:0016021(cellular_component:integral component of membrane)
UV8b_2498	putative negative acting factor	1821	0.491531	1.58764e-09	2.29816e-09	8.22	14.02	19.84	17.68
UV8b_2499	KapL	3942	0.592128	1.10642e-28	3.00264e-28	14.83	23.26	36.29	42.64	GO:0006886(biological_process:intracellular protein transport); GO:0008536(molecular_function:Ran GTPase binding); GO:0005622(cellular_component:intracellular)
UV8b_2500	hypothetical protein	402	0	1	1	0	0	0	0
UV8b_26	bZIP transcription factor	624	0.640725	0.0756265	0.0875481	6.7	25.65	20.99	44.17
UV8b_251	WD domain protein	2115	-0.0485437	1.16846e-06	1.7043e-06	1.8	4.75	5.79	2.62
UV8b_2501	hypothetical protein	333	0	1	1	0	0	0	0
UV8b_2502	WD40 repeat-like-containing domain	1260	0.994792	0.000777772	0.00106033	2.82	6.91	8.18	15.73	GO:0005737(cellular_component:cytoplasm)
UV8b_2503	DNA polymerase ii large subunit-like protein	867	0.589361	0.0130214	0.0162261	5.76	6.9	9.2	13.46
UV8b_2504	L-A virus GAG protein N-acetyltransferase	561	0.114777	0.256205	0.277626	8.62	37.9	26.52	31.99	GO:0005829(cellular_component:cytosol); GO:0005634(cellular_component:nucleus); GO:0008080(molecular_function:N-acetyltransferase activity)
UV8b_2505	putative Phospholipid:diacylglycerol acyltransferase	2625	1.04866	3.41718e-06	4.58466e-06	1.8	8.23	19.11	7.34	GO:0008374(molecular_function:O-acyltransferase activity); GO:0016021(cellular_component:integral component of membrane); GO:0006629(biological_process:lipid metabolic process)
UV8b_2506	LDB17 protein	1536	0.374031	0.244236	0.264614	8.68	24.96	13.8	29.84	GO:0044396(biological_process:actin cortical patch organization); GO:0043229(cellular_component:intracellular organelle); GO:0044444(cellular_component:cytoplasmic part); GO:0051666(biological_process:actin cortical patch localization)
UV8b_2507	hypothetical protein	1413	1.30716	3.40875e-11	6.2001e-11	5	10.96	15.51	34.69	GO:0016021(cellular_component:integral component of membrane); GO:0005576(cellular_component:extracellular region)
UV8b_2508	hypothetical protein	726	1.56258	0.00109061	0.00146945	1.6	3.5	5.63	14.07
UV8b_2509	hypothetical protein	1230	0.809771	0.386186	0.404765	5.82	8.2	9.03	24.02
UV8b_2510	hypothetical protein	426	-1.0106	0.181705	0.200061	0.65	1.07	0	1.72
UV8b_252	hem oxygenase-like, multi-helical	1422	0.468137	0.129031	0.145652	8.73	33.06	26.58	41.61
UV8b_2511	putative Na+/H+ antiporter CNH1	3045	0.272374	0.473018	0.487053	8.9	18.61	16.94	22.45	GO:0015491(molecular_function:cation:cation antiporter activity); GO:1902600(biological_process:hydrogen ion transmembrane transport); GO:0016021(cellular_component:integral component of membrane); GO:0016020(cellular_component:membrane); GO:0015299(molecular_function:solute:proton antiporter activity); GO:0035725(biological_process:sodium ion transmembrane transport); GO:0006814(biological_proce…
UV8b_2512	hypothetical protein	885	1.31463	3.5586e-60	1.50865e-59	7.42	7.66	24.8	23.73
UV8b_2513	G protein beta subunit	1926	0.367197	3.4197e-45	7.98604e-45	40.59	115.49	124.76	109.59	GO:0007165(biological_process:signal transduction)
UV8b_2514	hypothetical protein	855	-0.107765	2.96841e-49	7.23122e-49	32.64	88.17	128.2	33.47
UV8b_2515	hypothetical protein	747	0.796275	2.20492e-17	4.74216e-17	13.82	30.04	46.33	43.65	GO:0016021(cellular_component:integral component of membrane)
UV8b_2516	MAPKKK cascade protein kinase regulator Ste50	1500	0.683729	8.76017e-08	1.42514e-07	17.88	32.93	64.39	40.09	GO:0016310(biological_process:phosphorylation); GO:0016301(molecular_function:kinase activity); GO:0007165(biological_process:signal transduction)
UV8b_2517	serine palmitoyltransferase 2	2115	-0.144066	5.40283e-09	9.14029e-09	5.26	14.21	15.98	6.57	GO:0009058(biological_process:biosynthetic process); GO:0016740(molecular_function:transferase activity); GO:0030170(molecular_function:pyridoxal phosphate binding); GO:0005783(cellular_component:endoplasmic reticulum)
UV8b_2518	hypothetical protein	738	0	1	1	0	0	0	0.3
UV8b_2519	acetoacetyl-CoA synthase	2070	0.494253	1.99435e-15	3.25797e-15	3.67	35.48	61.99	13.78	GO:0006629(biological_process:lipid metabolic process); GO:0030729(molecular_function:acetoacetate-CoA ligase activity)
UV8b_2520	G protein beta subunit	1230	-0.473959	3.42208e-12	5.25375e-12	24.64	69.75	15.23	21.05	GO:0007165(biological_process:signal transduction)
UV8b_253	vacuolar membrane protein	1350	0.639912	0.000446561	0.000618248	22.27	38.53	39.96	77.42	GO:0005794(cellular_component:Golgi apparatus); GO:0016021(cellular_component:integral component of membrane); GO:0000329(cellular_component:fungal-type vacuole membrane)
UV8b_2521	hypothetical protein	261	0.504275	0.15625	0.174538	4.51	5.65	3.41	24.34
UV8b_2522	phosducin	951	0.654526	0.0281908	0.0322174	26.06	20.34	92.69	22.87
UV8b_2523	hypothetical protein	1866	0.336378	0.144688	0.162251	12.33	24.65	24.38	32.32
UV8b_2524	ran/spi1 binding protein	747	-0.902339	2.36066e-162	2.34957e-161	79.79	352.53	172.56	97.19	GO:0005634(cellular_component:nucleus); GO:0008536(molecular_function:Ran GTPase binding); GO:0046907(biological_process:intracellular transport)
UV8b_2525	transcription initiation factor iif-like protein	723	0.194061	0.438674	0.454314	41.04	90.49	73.22	94.47	GO:0016573(biological_process:histone acetylation); GO:0005674(cellular_component:transcription factor TFIIF complex); GO:0006413(biological_process:translational initiation); GO:0031011(cellular_component:Ino80 complex); GO:1990468(cellular_component:NuA3b histone acetyltransferase complex); GO:0006355(biological_process:regulation of transcription, DNA-templated); GO:0006357(biological_process:…
UV8b_2526	hypothetical protein	294	1.0052	0.613611	0.623978	0	0.85	0	1.83
UV8b_2527	putative C6 transcription factor	3534	0.817264	0.0181095	0.0209322	1.96	0.62	5.93	1.36	GO:0005634(cellular_component:nucleus); GO:0006357(biological_process:regulation of transcription from RNA polymerase II promoter); GO:0008270(molecular_function:zinc ion binding); GO:0000981(molecular_function:RNA polymerase II transcription factor activity, sequence-specific DNA binding); GO:0003677(molecular_function:DNA binding)
UV8b_2528	prolipoprotein diacylglyceryl transferase	3639	-0.158967	0.00818424	0.00964898	15.34	40.81	22.06	31.74
UV8b_2529	putative phosphoprotein phosphatase 2C	1824	0.150158	0.317669	0.33824	22.05	45.43	36.39	48.46	GO:0043169(molecular_function:cation binding); GO:0006470(biological_process:protein dephosphorylation); GO:0080135(biological_process:regulation of cellular response to stress); GO:0004722(molecular_function:protein serine/threonine phosphatase activity); GO:0004721(molecular_function:phosphoprotein phosphatase activity); GO:0044424(cellular_component:intracellular part); GO:0043409(biological_p…
UV8b_2530	ESCRT-III component	675	0.495944	4.19815e-15	8.52345e-15	28.43	53.35	52.33	49.94	GO:0005737(cellular_component:cytoplasm); GO:0019239(molecular_function:deaminase activity); GO:0043328(biological_process:protein targeting to vacuole involved in ubiquitin-dependent protein catabolic process via the multivesicular body sorting pathway); GO:0007034(biological_process:vacuolar transport); GO:0005622(cellular_component:intracellular)
UV8b_254	periplasmic binding ii	834	-0.200121	4.28995e-36	1.30361e-35	15.63	77.1	84.06	25.85
UV8b_2531	mitochondrial import receptor subunit tom-22	462	-0.382778	1.51945e-14	3.03696e-14	48.54	220.89	191.21	88.46	GO:0006886(biological_process:intracellular protein transport); GO:0005741(cellular_component:mitochondrial outer membrane)
UV8b_2532	hypothetical protein	294	-0.710797	0.27008	0.291133	4.49	2.69	8.97	2.14
UV8b_2533	hypothetical protein	429	0	1	1	0	0	0	0.28
UV8b_2534	NAD+ dependent glutamate dehydrogenase	6159	-0.148539	0.191192	0.210725	19.25	33.43	33.45	32.04	GO:0005829(cellular_component:cytosol); GO:0019551(biological_process:glutamate catabolic process to 2-oxoglutarate); GO:0004352(molecular_function:glutamate dehydrogenase (NAD+) activity); GO:0005739(cellular_component:mitochondrion); GO:0055114(biological_process:oxidation-reduction process)
UV8b_2535	60S ribosomal protein L32	396	-0.710075	0.0114068	0.0142776	203.32	2119.48	1460.83	465.75	GO:0003735(molecular_function:structural constituent of ribosome); GO:0022625(cellular_component:cytosolic large ribosomal subunit); GO:0005840(cellular_component:ribosome); GO:0006412(biological_process:translation)
UV8b_2536	30S ribosomal protein S9	435	-1.06025	6.58909e-107	4.27093e-106	232.84	2374.86	1064.45	473.14	GO:0003735(molecular_function:structural constituent of ribosome); GO:0005840(cellular_component:ribosome); GO:0006412(biological_process:translation)
UV8b_2537	AAR2 domain containing protein	1608	-0.353962	0.000747712	0.00102059	7.27	9.49	7.76	7.54
UV8b_2538	hypothetical protein	963	-2.04012	0.000480686	0.000639785	0.96	0.97	0.3	0.27
UV8b_2539	putative transcriptional regulator	381	-2.39602	0.0146133	0.0181463	12.98	0	15.22	0
UV8b_2540	hypothetical protein	336	0.00227431	0.0973083	0.110181	5.49	3.15	11.23	2.83
UV8b_255	major facilitator superfamily transporter	1767	0.723805	2.57289e-36	5.50172e-36	5.74	18.4	23.52	21.05
UV8b_2541	putative transcriptional regulator	513	0.530638	0.199293	0.218977	36.18	67.18	60.7	103.92
UV8b_2542	hypothetical protein	552	0	1	1	0	0	0	0
UV8b_2543	ATP-dependent RNA helicase dbp-2	318	0.139931	0.388641	0.405917	88.57	186.71	210.26	162.65	GO:0016787(molecular_function:hydrolase activity); GO:0000166(molecular_function:nucleotide binding)
UV8b_2544	ATP-dependent RNA helicase dbp-2	1245	-0.362429	9.18422e-38	2.86637e-37	81.88	217.12	94.91	113.28	GO:0005524(molecular_function:ATP binding); GO:0003676(molecular_function:nucleic acid binding); GO:0004386(molecular_function:helicase activity)
UV8b_2545	external NADH-ubiquinone oxidoreductase	1236	-8.35925	1.21135e-51	3.76085e-51	0	15.33	0	0	GO:0016021(cellular_component:integral component of membrane); GO:0055114(biological_process:oxidation-reduction process); GO:0016491(molecular_function:oxidoreductase activity)
UV8b_2546	thiamin biosynthesis protein (thi-4)	1593	-0.512805	0.413557	0.427845	3.82	7.1	3.38	6.05	GO:0006772(biological_process:thiamine metabolic process); GO:0009228(biological_process:thiamine biosynthetic process); GO:0003824(molecular_function:catalytic activity); GO:0008972(molecular_function:phosphomethylpyrimidine kinase activity); GO:0016310(biological_process:phosphorylation); GO:0050334(molecular_function:thiaminase activity)
UV8b_2547	cytosolic regulator Pianissimo	4206	0.131181	1.77674e-07	2.85904e-07	3.51	6.98	4.85	9.42	GO:0030148(biological_process:sphingolipid biosynthetic process); GO:0031932(cellular_component:TORC2 complex); GO:0031505(biological_process:fungal-type cell wall organization); GO:0030950(biological_process:establishment or maintenance of actin cytoskeleton polarity); GO:0032153(cellular_component:cell division site); GO:0031929(biological_process:TOR signaling); GO:0001558(biological_process:r…
UV8b_2548	uricase	933	-0.257444	1.45472e-34	4.32828e-34	173.5	268.14	338.77	153.14	GO:0005829(cellular_component:cytosol); GO:0005634(cellular_component:nucleus); GO:0005777(cellular_component:peroxisome); GO:0019628(biological_process:urate catabolic process); GO:0004846(molecular_function:urate oxidase activity); GO:0006144(biological_process:purine nucleobase metabolic process); GO:0055114(biological_process:oxidation-reduction process)
UV8b_2549	hypothetical protein	348	-0.532424	1.25665e-05	1.86806e-05	27.42	46.09	77.2	15.04	GO:0005634(cellular_component:nucleus); GO:0055114(biological_process:oxidation-reduction process); GO:0005743(cellular_component:mitochondrial inner membrane); GO:0015680(biological_process:intracellular copper ion transport); GO:0030001(biological_process:metal ion transport); GO:0006801(biological_process:superoxide metabolic process); GO:0016532(molecular_function:superoxide dismutase copper …
UV8b_2550	NADPH oxidase regulator NoxR	1617	0.671656	6.46672e-28	1.73042e-27	29.71	66.03	77.91	115.26
UV8b_256	hypothetical protein	639	0.9134	0.00997496	0.0125314	5.05	12.94	12.35	28.96
UV8b_2551	glutamyl-tRNA synthetase	1773	-0.293157	4.18928e-06	5.6104e-06	7.19	32.89	17.65	18.19	GO:0005737(cellular_component:cytoplasm); GO:0006424(biological_process:glutamyl-tRNA aminoacylation); GO:0004818(molecular_function:glutamate-tRNA ligase activity); GO:0005739(cellular_component:mitochondrion); GO:0032543(biological_process:mitochondrial translation); GO:0005524(molecular_function:ATP binding)
UV8b_2552	DnaJ domain containing protein	1245	-0.167011	0.1816	0.200745	18.61	71.52	52.66	37.44	GO:0006457(biological_process:protein folding); GO:0031072(molecular_function:heat shock protein binding); GO:0009987(biological_process:cellular process); GO:0051082(molecular_function:unfolded protein binding); GO:0005739(cellular_component:mitochondrion); GO:0005515(molecular_function:protein binding); GO:0009408(biological_process:response to heat); GO:0046872(molecular_function:metal ion bin…
UV8b_2553	putative ELL complex subunit Eap30	789	-0.776341	7.40533e-09	1.2493e-08	36.65	30.75	58.22	10.12
UV8b_2554	integral membrane protein	807	0.303483	1.26468e-09	1.83836e-09	37.72	138.62	133.61	118.46	GO:0016021(cellular_component:integral component of membrane)
UV8b_2555	prephenate dehydrogenase	1179	-0.0363094	0.0111995	0.0140367	19.69	47.32	41.86	43.73	GO:0006571(biological_process:tyrosine biosynthetic process); GO:0004665(molecular_function:prephenate dehydrogenase (NADP+) activity); GO:0008977(molecular_function:prephenate dehydrogenase activity); GO:0055114(biological_process:oxidation-reduction process)
UV8b_2556	alpha-tubulin suppressor protein Aats1	1095	0.274168	0.00761679	0.00965236	4.94	23.17	14.13	26.88	GO:0007017(biological_process:microtubule-based process)
UV8b_2557	DNA repair protein RAD9	864	0.251041	0.403234	0.420923	1.55	10.96	7.21	9.9
UV8b_2558	hypothetical protein	972	0.0984664	0.359528	0.375153	41.94	65.21	75.8	61.98
UV8b_2559	hypothetical protein	213	-0.137618	0.01434	0.0166901	16	39.59	24.86	35.32
UV8b_2560	60S ribosomal protein L34	351	-1.35654	8.21804e-141	7.04416e-140	319.27	2173.93	912.63	293.78	GO:0003735(molecular_function:structural constituent of ribosome); GO:0005840(cellular_component:ribosome); GO:0006412(biological_process:translation)
UV8b_257	hypothetical protein	504	1.13143	6.42838e-10	1.11524e-09	10.29	8.79	26.74	25.36
UV8b_2561	DUF498 domain-containing protein	702	-0.845676	6.93702e-14	1.10425e-13	13.61	39.04	16.16	16.94
UV8b_2562	hypothetical protein	285	2.49384	0.5	0.5	0.77	2.89	0	65.46	GO:0035335(biological_process:peptidyl-tyrosine dephosphorylation); GO:0004725(molecular_function:protein tyrosine phosphatase activity); GO:0008138(molecular_function:protein tyrosine/serine/threonine phosphatase activity)
UV8b_2563	repressible alkaline phosphatase precursor	2082	-0.946428	0.0769067	0.0849326	14.77	54.38	11.03	39.4	GO:0004035(molecular_function:alkaline phosphatase activity); GO:0016311(biological_process:dephosphorylation); GO:0006470(biological_process:protein dephosphorylation); GO:0016021(cellular_component:integral component of membrane); GO:0000329(cellular_component:fungal-type vacuole membrane); GO:0046496(biological_process:nicotinamide nucleotide metabolic process); GO:0047386(molecular_function:f…
UV8b_2564	putative chitin synthase activator (Chs3)	2676	0.430607	4.88329e-12	9.14073e-12	4.96	17.31	10.07	28.09	GO:0044424(cellular_component:intracellular part); GO:0044085(biological_process:cellular component biogenesis); GO:0044763(biological_process:single-organism cellular process)
UV8b_2565	26S proteasome non-ATPase regulatory subunit 8	822	-0.333509	2.98663e-07	4.761e-07	74.06	153.89	162.8	70.18	GO:0005838(cellular_component:proteasome regulatory particle); GO:0006511(biological_process:ubiquitin-dependent protein catabolic process); GO:0008541(cellular_component:proteasome regulatory particle, lid subcomplex); GO:0000502(cellular_component:proteasome complex); GO:0006508(biological_process:proteolysis); GO:0034515(cellular_component:proteasome storage granule)
UV8b_2566	putative Coatomer subunit alpha	3657	-0.596408	2.81371e-48	6.7606e-48	32.49	103.74	46.72	69.95	GO:0006890(biological_process:retrograde vesicle-mediated transport, Golgi to ER); GO:0006888(biological_process:ER to Golgi vesicle-mediated transport); GO:0016192(biological_process:vesicle-mediated transport); GO:0006886(biological_process:intracellular protein transport); GO:0000139(cellular_component:Golgi membrane); GO:0043130(molecular_function:ubiquitin binding); GO:0005198(molecular_func…
UV8b_2567	UDP-glucose:glycoprotein glucosyltransferase precursor	1416	0.0740809	3.0047e-09	5.13082e-09	3.85	15.7	9.29	14.31
UV8b_2568	UDP-glucose:glycoprotein glucosyltransferase precursor	2940	-4.3747	2.49137e-05	3.26011e-05	9.22	12.68	0.04	10.39	GO:0006486(biological_process:protein glycosylation); GO:0003980(molecular_function:UDP-glucose:glycoprotein glucosyltransferase activity); GO:0097359(biological_process:UDP-glucosylation)
UV8b_2569	white collar 1	2982	-0.12272	3.16503e-95	1.06105e-94	11.13	46.9	19.57	47.46
UV8b_2570	importin beta-3 subunit	2847	-0.694932	1.46218e-45	3.42577e-45	31.45	111.1	41.18	62.2	GO:0005737(cellular_component:cytoplasm); GO:0008565(molecular_function:protein transporter activity); GO:0005622(cellular_component:intracellular); GO:0034399(cellular_component:nuclear periphery); GO:0008139(molecular_function:nuclear localization sequence binding); GO:0031965(cellular_component:nuclear membrane); GO:0006886(biological_process:intracellular protein transport); GO:0005635(cellul…
UV8b_258	hypothetical protein	219	1.29769	0.507348	0.508696	5.53	0	0	22.22
UV8b_2571	GTP-binding family protein	669	-0.274516	0.0360392	0.0409198	10.5	56.59	31.08	32.48	GO:0005654(cellular_component:nucleoplasm); GO:0030687(cellular_component:preribosome, large subunit precursor); GO:0005525(molecular_function:GTP binding); GO:0000055(biological_process:ribosomal large subunit export from nucleus); GO:0005730(cellular_component:nucleolus)
UV8b_2572	GTP-binding family protein	591	-0.748806	1.2907e-37	2.79303e-37	13.34	52.83	27.81	22.11	GO:0005654(cellular_component:nucleoplasm); GO:0030687(cellular_component:preribosome, large subunit precursor); GO:0005525(molecular_function:GTP binding); GO:0000055(biological_process:ribosomal large subunit export from nucleus); GO:0005730(cellular_component:nucleolus)
UV8b_2573	hypothetical protein	912	-0.483731	9.8343e-09	1.65091e-08	27.22	104.16	63.8	46
UV8b_2574	ABC transporter (Adp1)	2718	-0.319781	1.64484e-18	2.8156e-18	11.07	30.16	12.11	30.14	GO:0016021(cellular_component:integral component of membrane); GO:0005524(molecular_function:ATP binding); GO:0016887(molecular_function:ATPase activity)
UV8b_2575	hypothetical protein	2112	-0.072696	3.19879e-08	4.51543e-08	16.77	45.14	28.9	40.55
UV8b_2576	methionine aminopeptidase 1	1215	-0.462224	3.56615e-47	1.28474e-46	36.88	143.71	86.78	71.41	GO:0006508(biological_process:proteolysis); GO:0046872(molecular_function:metal ion binding); GO:0022626(cellular_component:cytosolic ribosome); GO:0070084(biological_process:protein initiator methionine removal); GO:0070006(molecular_function:metalloaminopeptidase activity)
UV8b_2577	ER-derived vesicles protein ERV14	372	-0.59226	2.85832e-11	4.30709e-11	55.63	122.27	58.35	82.47	GO:0016021(cellular_component:integral component of membrane); GO:0006810(biological_process:transport)
UV8b_2578	glycosyltransferase family 90 protein	1776	-0.0806081	2.30624e-23	4.24268e-23	8.35	28.82	16.2	30.94
UV8b_2579	palmitoyltransferase pfa4	1293	0.631628	0.0651236	0.075984	2.84	8.58	5.94	17.75	GO:0046872(molecular_function:metal ion binding); GO:0016409(molecular_function:palmitoyltransferase activity); GO:0016020(cellular_component:membrane); GO:0016746(molecular_function:transferase activity, transferring acyl groups)
UV8b_2580	hypothetical protein	3600	-6.11508	1.37679e-89	7.85323e-89	6.37	17.05	5.33	0	GO:0016459(cellular_component:myosin complex); GO:0003774(molecular_function:motor activity); GO:0005524(molecular_function:ATP binding)
UV8b_259	hypothetical protein	363	0.386933	0.476284	0.49033	14.31	15.66	20	30.15
UV8b_2581	RPEL repeat protein	306	1.64621	0.488217	0.5	19.81	86.63	108.25	514.53
UV8b_2582	putative MFS transporter	1593	0.760526	0.0547604	0.0643521	7.92	19.08	16.16	66.04	GO:0016021(cellular_component:integral component of membrane); GO:0055085(biological_process:transmembrane transport)
UV8b_2583	hypothetical protein	285	0	1	1	0	0	0	0
UV8b_2584	integral membrane protein	1089	1.50794	0.097612	0.111876	1.54	0.64	1.46	9.52	GO:0016021(cellular_component:integral component of membrane)
UV8b_2585	putative ribonuclease P complex subunit Pop2	909	1.03222	1.48773e-16	2.47434e-16	11.62	26.56	60.21	35	GO:0016070(biological_process:RNA metabolic process); GO:0090501(biological_process:RNA phosphodiester bond hydrolysis); GO:0034470(biological_process:ncRNA processing); GO:1902494(cellular_component:catalytic complex); GO:0005634(cellular_component:nucleus); GO:0030529(cellular_component:intracellular ribonucleoprotein complex); GO:0003824(molecular_function:catalytic activity)
UV8b_2586	rhodopsin family protein	303	0.96223	4.26652e-10	7.45753e-10	37.03	86.26	151.06	141.22
UV8b_2587	putative glucosyl/glucuronosyl transferase	1836	0.25963	0.386529	0.405018	3.16	2.28	3.59	4.49	GO:0044238(biological_process:primary metabolic process); GO:0016740(molecular_function:transferase activity); GO:0071704(biological_process:organic substance metabolic process)
UV8b_2588	putative glucosyl/glucuronosyl transferase	942	-2.14595	0.10804	0.118111	1.82	1.2	0.08	2.33	GO:0016758(molecular_function:transferase activity, transferring hexosyl groups); GO:0005975(biological_process:carbohydrate metabolic process); GO:0030259(biological_process:lipid glycosylation)
UV8b_2589	plasma membrane phosphatase required for sodium stress response	1764	0.00980262	0.000296907	0.000414414	89.6	265.95	209.55	162.97
UV8b_2590	peroxisomal ABC transporter	2148	0.987053	5.84712e-42	1.9623e-41	9.06	21.73	23.84	41.51	GO:0042626(molecular_function:ATPase activity, coupled to transmembrane movement of substances); GO:0006635(biological_process:fatty acid beta-oxidation); GO:0015916(biological_process:fatty-acyl-CoA transport); GO:0005325(molecular_function:peroxisomal fatty-acyl-CoA transporter activity); GO:0016021(cellular_component:integral component of membrane); GO:0005779(cellular_component:integral compo…
UV8b_260	hypothetical protein	1584	0.682711	1.82644e-20	4.2107e-20	10.49	53	52.03	64.86
UV8b_2591	peroxisomal ABC transporter	243	1.35312	0.000840132	0.00114217	7.86	67.58	94.08	134.76	GO:0042626(molecular_function:ATPase activity, coupled to transmembrane movement of substances); GO:0006635(biological_process:fatty acid beta-oxidation); GO:0015916(biological_process:fatty-acyl-CoA transport); GO:0005325(molecular_function:peroxisomal fatty-acyl-CoA transporter activity); GO:0016021(cellular_component:integral component of membrane); GO:0005779(cellular_component:integral compo…
UV8b_2592	xylose reductase	942	-3.10006	0.0242005	0.0292205	0.47	0	0	0	GO:0055114(biological_process:oxidation-reduction process); GO:0016491(molecular_function:oxidoreductase activity)
UV8b_2593	protein phosphatases PP1 regulatory subunit sds22	1248	-0.385676	0.152623	0.170565	17.72	26.11	24.68	14.93	GO:0005829(cellular_component:cytosol); GO:0045842(biological_process:positive regulation of mitotic metaphase/anaphase transition); GO:0072357(cellular_component:PTW/PP1 phosphatase complex); GO:0043666(biological_process:regulation of phosphoprotein phosphatase activity); GO:0043085(biological_process:positive regulation of catalytic activity)
UV8b_2594	BTB/POZ domain protein	858	0.110944	6.80672e-08	9.53013e-08	4.11	8.91	16.09	3.86
UV8b_2595	COP9 signalosome complex subunit 12	1137	-0.553229	1.67899e-36	3.59882e-36	20.5	69.56	35.49	35.16
UV8b_2596	60S ribosomal protein L20	537	-1.27107	1.24202e-307	2.49774e-306	254.11	2124.57	1150.97	340.2	GO:0003735(molecular_function:structural constituent of ribosome); GO:0005840(cellular_component:ribosome); GO:0006412(biological_process:translation)
UV8b_2597	hypothetical protein	678	0.340884	6.85454e-09	9.78954e-09	55.46	67.4	97.34	86.04	GO:0016740(molecular_function:transferase activity)
UV8b_2598	guanine nucleotide exchange factor synembryn-like protein	1416	0.261973	0.000786008	0.00107137	22.07	59.75	42.14	67.01
UV8b_2599	putative telomere length regulator protein (Rif1)	4536	-0.0660939	0.0027815	0.00336508	2.77	10.23	5.73	8.09	GO:0000723(biological_process:telomere maintenance); GO:0000783(cellular_component:nuclear telomere cap complex); GO:0005724(cellular_component:nuclear telomeric heterochromatin); GO:0005730(cellular_component:nucleolus)
UV8b_2600	putative mRNA splicing factor (Prp17)	1593	-0.251533	0.00511657	0.00656028	7.19	20.85	19.55	9.56	GO:0000386(molecular_function:second spliceosomal transesterification activity); GO:0000389(biological_process:mRNA 3'-splice site recognition); GO:0071013(cellular_component:catalytic step 2 spliceosome); GO:0000082(biological_process:G1/S transition of mitotic cell cycle); GO:0000398(biological_process:mRNA splicing, via spliceosome); GO:0000350(biological_process:generation of catalytic splice…
UV8b_27	ferric-chelate reductase	2556	-1.29782	5.17812e-06	7.82204e-06	6.44	2.4	4.22	0.99
UV8b_261	putative chromatin assembly complex, subunit p90	1902	0.0495312	0.00320422	0.0038591	6.51	23.42	22.45	15.1
UV8b_2601	hypothetical protein	684	3.17531	3.83159e-16	8.00084e-16	0.35	1.28	7.3	10
UV8b_2602	hypothetical protein	369	0	1	1	0	0	1.86	0.84
UV8b_2603	minor allergen Alt a 7	615	-0.13522	1.03466e-19	2.34063e-19	8.81	19.63	13.33	10.34	GO:0010181(molecular_function:FMN binding); GO:0045892(biological_process:negative regulation of transcription, DNA-templated); GO:0055114(biological_process:oxidation-reduction process); GO:0016491(molecular_function:oxidoreductase activity)
UV8b_2604	hypothetical protein	1401	0.247377	0.00677475	0.00803276	10.43	32.31	42.17	22.24
UV8b_2605	hypothetical protein	1233	1.05995	0.235562	0.256137	6.24	24.9	24.68	100.15
UV8b_2606	DNA polymerase kappa	1869	0.773933	3.03587e-10	4.4715e-10	4.48	10.92	18.77	12.6	GO:0006259(biological_process:DNA metabolic process); GO:0003684(molecular_function:damaged DNA binding); GO:0006281(biological_process:DNA repair)
UV8b_2607	Peptidyl-prolyl cis-trans isomerase	546	-0.793862	0	0	413.69	871.57	495.71	385.12	GO:0009987(biological_process:cellular process); GO:0016853(molecular_function:isomerase activity)
UV8b_2608	phosphoenolpyruvate carboxykinase	1770	-0.977041	0	0	115.95	1052.39	1291.68	73.21	GO:0016310(biological_process:phosphorylation); GO:0005829(cellular_component:cytosol); GO:0016301(molecular_function:kinase activity); GO:0004612(molecular_function:phosphoenolpyruvate carboxykinase (ATP) activity); GO:0005524(molecular_function:ATP binding); GO:0006094(biological_process:gluconeogenesis)
UV8b_2609	putative translation release factor erf3	2142	-1.296	1.95305e-152	1.82572e-151	39.7	167.21	81.46	32.98	GO:0010494(cellular_component:cytoplasmic stress granule); GO:0000288(biological_process:nuclear-transcribed mRNA catabolic process, deadenylation-dependent decay); GO:0005829(cellular_component:cytosol); GO:0003924(molecular_function:GTPase activity); GO:0018444(cellular_component:translation release factor complex); GO:0006415(biological_process:translational termination); GO:0003747(molecular_…
UV8b_2610	hypothetical protein	1575	0.653104	2.99714e-10	5.30024e-10	11.16	19.84	25.46	34.57
UV8b_262	hypothetical protein	1113	0.394239	2.12506e-75	6.26112e-75	86.36	67.66	263.39	56.38
UV8b_2611	casein kinase II beta subunit	1047	-0.0908252	1.11935e-07	1.81424e-07	61.67	146.65	145.94	90.09	GO:0043234(cellular_component:protein complex); GO:0045859(biological_process:regulation of protein kinase activity); GO:0034456(cellular_component:UTP-C complex); GO:0019887(molecular_function:protein kinase regulator activity); GO:0016310(biological_process:phosphorylation); GO:0016301(molecular_function:kinase activity); GO:0006359(biological_process:regulation of transcription from RNA polyme…
UV8b_2612	PAB-dependent poly(A)-specific ribonuclease subunit PAN2	2952	0.0949919	0.266421	0.287065	15.39	46.47	40.96	36.37	GO:0090503(biological_process:RNA phosphodiester bond hydrolysis, exonucleolytic); GO:0000289(biological_process:nuclear-transcribed mRNA poly(A) tail shortening); GO:0004535(molecular_function:poly(A)-specific ribonuclease activity); GO:0031251(cellular_component:PAN complex); GO:0003676(molecular_function:nucleic acid binding); GO:0006397(biological_process:mRNA processing)
UV8b_2613	porphobilinogen deaminase	819	-0.9076	3.38364e-78	1.01818e-77	103.96	156.51	73.27	82.23
UV8b_2614	C6 finger domain-containing protein	2253	0.0213876	0.0777974	0.0864942	9.25	42.47	33.04	23.99	GO:0006355(biological_process:regulation of transcription, DNA-templated); GO:0046872(molecular_function:metal ion binding)
UV8b_2615	hypothetical protein	360	0	1	1	0	0	0	0
UV8b_2616	hypothetical protein	666	-1.01532	1.2078e-37	3.75607e-37	9.87	79.3	28.73	21.79
UV8b_2617	hypothetical protein	258	-2.31765	0.141177	0.160197	0	7.45	0	0
UV8b_2618	protein kinase domain-containing protein	777	1.63972	1.38556e-46	4.96206e-46	17.57	85.33	126.57	339.36	GO:0006468(biological_process:protein phosphorylation); GO:0005524(molecular_function:ATP binding); GO:0004672(molecular_function:protein kinase activity)
UV8b_2619	protein kinase domain-containing protein	456	1.09176	0.238271	0.258544	5.68	50.22	31.13	148.84	GO:0016310(biological_process:phosphorylation); GO:0016301(molecular_function:kinase activity)
UV8b_2620	hypothetical protein	285	0	1	1	0	0	0	0
UV8b_263	hypothetical protein	804	0.61753	0.252096	0.276703	0.62	0.92	1.25	1.6
UV8b_2621	Bys1 family protein	504	-0.710962	0.0118433	0.0138695	15.1	4.98	7.32	8.67
UV8b_2622	Quercetin 2,3-dioxygenase	1134	1.29447	5.58739e-17	9.34976e-17	4.65	7.22	21.72	13.91
UV8b_2623	hexose transport-related protein	1584	-0.466153	0.478969	0.491211	2.17	5.46	2.45	4.23	GO:0022891(molecular_function:substrate-specific transmembrane transporter activity); GO:0016021(cellular_component:integral component of membrane); GO:0055085(biological_process:transmembrane transport)
UV8b_2624	A/G-specific adenine glycosylase	1815	0.329482	0.172372	0.191245	12.27	20.76	21.64	24.74
UV8b_2625	ADF-like domain-containing protein	441	0.0690411	0.635427	0.668377	3.62	10.1	8.1	8.98	GO:0003779(molecular_function:actin binding); GO:0005622(cellular_component:intracellular)
UV8b_2626	amino acid permease	690	0.573771	1.4438e-06	1.96036e-06	16.57	18.2	40.83	18.98	GO:0003333(biological_process:amino acid transmembrane transport); GO:0016021(cellular_component:integral component of membrane); GO:0015171(molecular_function:amino acid transmembrane transporter activity)
UV8b_2627	amino acid permease	228	0	1	1	0	0	0	0	GO:0003333(biological_process:amino acid transmembrane transport); GO:0016021(cellular_component:integral component of membrane); GO:0015171(molecular_function:amino acid transmembrane transporter activity)
UV8b_2628	amino acid permease	585	0.583991	0.00332486	0.00400168	13.16	19.39	35.69	24.32	GO:0003333(biological_process:amino acid transmembrane transport); GO:0016021(cellular_component:integral component of membrane); GO:0015171(molecular_function:amino acid transmembrane transporter activity)
UV8b_2629	putative protein phosphatase regulatory subunit Gac1	2259	0.751814	6.61166e-56	1.69198e-55	25.66	40.29	80.98	54.8
UV8b_2630	putative general amino acid permease (Agp2)	1986	-2.25162	6.69405e-81	3.50945e-80	15.99	113.8	53.94	12.21	GO:0016020(cellular_component:membrane); GO:0006865(biological_process:amino acid transport); GO:0055085(biological_process:transmembrane transport)
UV8b_264	putative signal transduction protein Syg1	2943	0.21876	1.78205e-11	2.6961e-11	9.13	11	21.33	8.16	GO:0016020(cellular_component:membrane)
UV8b_2631	hypothetical protein	315	-1.38453	0.250172	0.270597	3.16	27.54	21.9	2.12
UV8b_2632	acetyl-CoA carboxylase	6879	-0.385673	4.81225e-66	2.18544e-65	73.73	151.88	467.83	69.5	GO:0006633(biological_process:fatty acid biosynthetic process); GO:0004075(molecular_function:biotin carboxylase activity); GO:0046872(molecular_function:metal ion binding); GO:0005524(molecular_function:ATP binding); GO:0003989(molecular_function:acetyl-CoA carboxylase activity)
UV8b_2633	nuclear distribution protein nudE	1767	0.419779	6.74579e-70	3.17761e-69	31.26	76.38	74.24	78.61
UV8b_2634	E3 ubiquitin-protein ligase MARCH6	4908	0.568161	2.51612e-22	6.00911e-22	4.86	10.31	13.27	13.1	GO:0044446(cellular_component:intracellular organelle part); GO:0044425(cellular_component:membrane part); GO:0005783(cellular_component:endoplasmic reticulum)
UV8b_2635	putative transcription factor hoxa13	3381	0.542089	0.0954617	0.109476	20.39	35.07	36.66	65.75	GO:0016020(cellular_component:membrane)
UV8b_2636	NAD(P)-binding domain protein	1050	-0.10184	5.20049e-11	9.39803e-11	1.64	4.08	1.31	6.44
UV8b_2637	short chain dehydrogenase	1053	-0.467643	1.01936e-05	1.48578e-05	1.99	0.23	0.33	3.35
UV8b_2638	hypothetical protein	360	0.91432	0.00700445	0.00890515	3.57	2.68	2.98	17.83
UV8b_2639	putative dityrosine transporter	2448	-4.80308	2.72036e-06	3.949e-06	0.1	0.46	0	0	GO:0005275(molecular_function:amine transmembrane transporter activity); GO:0005628(cellular_component:prospore membrane); GO:0030476(biological_process:ascospore wall assembly); GO:0016021(cellular_component:integral component of membrane); GO:0015837(biological_process:amine transport); GO:0055085(biological_process:transmembrane transport)
UV8b_2640	putative autophagic vesicle breakdown protein atg22	1653	-2.07031	2.98184e-26	5.69227e-26	2.77	5.57	1.08	1.31	GO:0016020(cellular_component:membrane)
UV8b_265	vacuolar aspartyl aminopeptidase Lap4	1707	0.236225	9.97516e-128	3.95454e-127	73.87	174.92	342.65	85.71	GO:0006508(biological_process:proteolysis); GO:0008270(molecular_function:zinc ion binding); GO:0008237(molecular_function:metallopeptidase activity); GO:0004177(molecular_function:aminopeptidase activity)
UV8b_2641	pyoverdine dityrosine biosynthesis protein	1662	-1.55445	0.00157142	0.00192639	0.62	1.01	0.26	0.41
UV8b_2642	Cytochrome P450 family protein	1665	-1.4788	7.11328e-14	1.13359e-13	0.44	4.82	1.04	1.07	GO:0016020(cellular_component:membrane); GO:0046872(molecular_function:metal ion binding); GO:0044699(biological_process:single-organism process); GO:0016491(molecular_function:oxidoreductase activity)
UV8b_2643	hypothetical protein	1020	-1.22203	1.97397e-17	3.33276e-17	6.48	17.74	6.14	5.97
UV8b_2644	putative ABC transporter	858	-0.274989	0.0016639	0.00220737	12.87	27.14	28.52	13.47	GO:0005634(cellular_component:nucleus); GO:0030014(cellular_component:CCR4-NOT complex); GO:0006357(biological_process:regulation of transcription from RNA polymerase II promoter); GO:0016887(molecular_function:ATPase activity); GO:0005829(cellular_component:cytosol); GO:0005524(molecular_function:ATP binding)
UV8b_2645	Mis6 domain-containing protein	2121	0.721894	5.41579e-30	1.50092e-29	8.63	17.9	24.77	26.56	GO:0034506(cellular_component:chromosome, centromeric core domain); GO:0000070(biological_process:mitotic sister chromatid segregation); GO:0034501(biological_process:protein localization to kinetochore); GO:0044732(cellular_component:mitotic spindle pole body); GO:0005829(cellular_component:cytosol); GO:0034508(biological_process:centromere complex assembly); GO:0031511(cellular_component:Mis6-S…
UV8b_2646	tuberin	4782	0.290795	1.18948e-06	1.84625e-06	4.91	16.61	10.94	21.01	GO:0051056(biological_process:regulation of small GTPase mediated signal transduction); GO:0005829(cellular_component:cytosol); GO:0043547(biological_process:positive regulation of GTPase activity); GO:0032153(cellular_component:cell division site); GO:0005096(molecular_function:GTPase activator activity); GO:0005634(cellular_component:nucleus)
UV8b_2647	putative chromosome segregation protein Cse1	2805	-0.461071	1.02165e-26	2.68077e-26	9.98	39.9	21.01	18.68	GO:0006611(biological_process:protein export from nucleus); GO:0006886(biological_process:intracellular protein transport); GO:0005635(cellular_component:nuclear envelope); GO:0008536(molecular_function:Ran GTPase binding); GO:0005622(cellular_component:intracellular)
UV8b_2648	hypothetical protein	1890	-0.0537558	2.327e-09	3.96079e-09	4.05	9.58	10.11	5.39
UV8b_2649	WD domain-containing protein	1752	0.549251	2.80782e-34	8.31638e-34	43.38	44.34	73.82	83.74
UV8b_2650	vacuolar sorting protein 1	2100	0.421915	2.50509e-41	5.63058e-41	55.44	81.42	103.97	94.92	GO:0007031(biological_process:peroxisome organization); GO:0003924(molecular_function:GTPase activity); GO:0030036(biological_process:actin cytoskeleton organization); GO:0005622(cellular_component:intracellular); GO:0006623(biological_process:protein targeting to vacuole); GO:0005525(molecular_function:GTP binding)
UV8b_266	short-chain dehydrogenase	993	-0.987522	1.65511e-267	2.99102e-266	74.27	208	343.95	20
UV8b_2651	alpha-methylacyl-CoA racemase	2025	0.755464	0.0011834	0.0014569	89.74	102.33	272.52	88.54	GO:0003824(molecular_function:catalytic activity)
UV8b_2652	cutinase 1	2004	1.94856	1.16153e-61	4.989e-61	2.34	3.68	6.47	17.16
UV8b_2653	DNA polymerase delta catalytic subunit	3324	-0.273908	2.81569e-09	4.81435e-09	3.77	3.86	6.85	2.09	GO:0008408(molecular_function:3'-5' exonuclease activity); GO:0000166(molecular_function:nucleotide binding); GO:0003887(molecular_function:DNA-directed DNA polymerase activity); GO:0090305(biological_process:nucleic acid phosphodiester bond hydrolysis); GO:0006260(biological_process:DNA replication); GO:0003677(molecular_function:DNA binding); GO:0071897(biological_process:DNA biosynthetic proce…
UV8b_2654	hypothetical protein	360	3.41602	0.5	0.5	0	0	14.27	0
UV8b_2655	hypothetical protein	708	1.34877	3.60863e-135	1.47804e-134	23.17	27.6	87.72	68.08
UV8b_2656	Rhomboid family protein	1632	-0.346955	0.0605387	0.0708665	8.28	23.84	21.15	10.23	GO:0006508(biological_process:proteolysis); GO:0016021(cellular_component:integral component of membrane); GO:0004252(molecular_function:serine-type endopeptidase activity)
UV8b_2657	rhomboid family membrane protein	612	-0.131988	3.02241e-15	6.15709e-15	40.67	112.54	131.1	51.31	GO:0016020(cellular_component:membrane)
UV8b_2658	C6 zinc finger domain protein	1893	0.290338	5.58976e-06	7.45396e-06	11.28	22.92	27.11	21.82
UV8b_2659	putative RING finger ubiquitin ligase (Tul1)	2574	0.183948	0.0187931	0.0217002	18.89	67.32	64.86	50.95	GO:0044267(biological_process:cellular protein metabolic process); GO:0043231(cellular_component:intracellular membrane-bounded organelle); GO:0016020(cellular_component:membrane); GO:0044444(cellular_component:cytoplasmic part); GO:0012505(cellular_component:endomembrane system); GO:0044425(cellular_component:membrane part); GO:0006508(biological_process:proteolysis); GO:0046872(molecular_functi…
UV8b_2660	protein disulfide-isomerase tigA precursor	1119	-0.65713	1.04029e-72	5.08664e-72	138.16	350.29	227.14	157.36
UV8b_267	feruloyl esterase b	1566	0.850385	4.84755e-19	8.37592e-19	14.01	27.54	57.64	33.84
UV8b_2661	40S ribosomal protein S29	225	-1.4017	0	0	142.54	918.08	345.84	150	GO:0003735(molecular_function:structural constituent of ribosome); GO:0005840(cellular_component:ribosome); GO:0006412(biological_process:translation)
UV8b_2662	elongation factor Tu precursor	1290	-1.17481	2.86556e-73	1.41084e-72	26.09	152.64	95.06	27.77	GO:0070125(biological_process:mitochondrial translational elongation); GO:0003924(molecular_function:GTPase activity); GO:0005739(cellular_component:mitochondrion); GO:0005622(cellular_component:intracellular); GO:0003746(molecular_function:translation elongation factor activity); GO:0006414(biological_process:translational elongation); GO:0005525(molecular_function:GTP binding)
UV8b_2663	putative monocarboxylate transporter	519	1.24379	0.124284	0.140617	2.36	3.78	2.65	13.87	GO:0016021(cellular_component:integral component of membrane); GO:0055085(biological_process:transmembrane transport)
UV8b_2664	hypothetical protein	2676	-0.291439	0.02738	0.0313316	8.63	23.27	12.24	18.71
UV8b_2665	putative 60S ribosomal protein L4	1059	-1.00962	2.15852e-14	4.29895e-14	94.11	926.32	547.8	148.51	GO:0003735(molecular_function:structural constituent of ribosome); GO:0005840(cellular_component:ribosome); GO:0006412(biological_process:translation)
UV8b_2666	thiol-specific monooxygenase	1410	-0.602184	2.5593e-05	3.75399e-05	16.92	46.99	38.11	28.02	GO:0050661(molecular_function:NADP binding); GO:0050660(molecular_function:flavin adenine dinucleotide binding); GO:0006457(biological_process:protein folding); GO:0004499(molecular_function:N,N-dimethylaniline monooxygenase activity); GO:0005739(cellular_component:mitochondrion); GO:0005789(cellular_component:endoplasmic reticulum membrane); GO:0055114(biological_process:oxidation-reduction proc…
UV8b_2667	hypothetical protein	4677	0.503356	5.44473e-40	1.76652e-39	9.46	15.97	22.35	21.07
UV8b_2668	putative malate dehydrogenase (NADP+)	1995	0.0734053	7.41936e-268	4.76442e-267	44.84	213.48	285.2	115.92	GO:0051287(molecular_function:NAD binding); GO:0004471(molecular_function:malate dehydrogenase (decarboxylating) (NAD+) activity); GO:0046872(molecular_function:metal ion binding); GO:0006108(biological_process:malate metabolic process); GO:0055114(biological_process:oxidation-reduction process)
UV8b_2669	cutinase transcription factor 1 beta	603	-2.58069	0.0863777	0.100058	0.22	0.53	0	0	GO:0005634(cellular_component:nucleus); GO:0006357(biological_process:regulation of transcription from RNA polymerase II promoter); GO:0008270(molecular_function:zinc ion binding); GO:0000981(molecular_function:RNA polymerase II transcription factor activity, sequence-specific DNA binding); GO:0003677(molecular_function:DNA binding)
UV8b_2670	cutinase transcription factor 1 beta	648	-0.334034	0.320096	0.343641	2.1	9.21	6.28	4.27	GO:0005488(molecular_function:binding); GO:0006351(biological_process:transcription, DNA-templated)
UV8b_268	hypothetical protein	270	2.56892	0.0219453	0.0268095	0.23	0.62	1.05	8.38
UV8b_2671	Cutinase transcription factor 1 beta	2112	0.59084	1.43516e-190	7.30049e-190	50.82	124.25	241.32	200.58	GO:0005634(cellular_component:nucleus); GO:0006357(biological_process:regulation of transcription from RNA polymerase II promoter); GO:0008270(molecular_function:zinc ion binding); GO:0000981(molecular_function:RNA polymerase II transcription factor activity, sequence-specific DNA binding); GO:0003677(molecular_function:DNA binding)
UV8b_2672	GAS2 domain containing protein	2799	2.06679	4.34044e-196	5.31908e-195	7.49	8.46	32.33	50.28
UV8b_2673	putative secreted glucosidase	1401	-2.19742	0	0	452.19	264.04	63.85	137.96	GO:0016021(cellular_component:integral component of membrane); GO:0005975(biological_process:carbohydrate metabolic process); GO:0004553(molecular_function:hydrolase activity, hydrolyzing O-glycosyl compounds)
UV8b_2674	putative glycosyltransferase family 2 protein	2697	-1.46642	4.11259e-179	2.0155e-178	52.69	36.46	10.51	25.41	GO:0016021(cellular_component:integral component of membrane); GO:0016740(molecular_function:transferase activity)
UV8b_2675	putative ribosome biogenesis GTPase Lsg1	1950	-0.0381364	0.0021645	0.00284797	6.96	41.36	30.97	13.99	GO:0000747(biological_process:conjugation with cellular fusion); GO:0022625(cellular_component:cytosolic large ribosomal subunit); GO:0000054(biological_process:ribosomal subunit export from nucleus); GO:0030437(biological_process:ascospore formation); GO:0043332(cellular_component:mating projection tip); GO:0000027(biological_process:ribosomal large subunit assembly); GO:0005525(molecular_functi…
UV8b_2676	low-temperature viability protein ltv1	1236	-0.749246	6.8561e-08	1.12026e-07	10.01	27.45	30.08	5.6
UV8b_2677	SAC3/GANP family protein	4083	0.271875	3.24023e-10	5.71858e-10	7.7	20.07	20.63	21.04
UV8b_2678	LPXTG-domain-containing protein	1239	0.718705	5.50864e-33	1.13875e-32	46.19	26.17	84.42	65.53
UV8b_2679	centromere microtubule-binding protein cbf5	2718	-0.318868	0.338581	0.358511	20.15	77.53	63.87	39.43	GO:0016020(cellular_component:membrane); GO:0009982(molecular_function:pseudouridine synthase activity); GO:0009451(biological_process:RNA modification); GO:0003723(molecular_function:RNA binding); GO:0001522(biological_process:pseudouridine synthesis); GO:0006396(biological_process:RNA processing)
UV8b_2680	hypothetical protein	456	0	1	1	0	0	0	0
UV8b_269	hypothetical protein	282	0	1	1	0	1.01	0	0
UV8b_2681	hypothetical protein	393	0.232025	0.000345316	0.000433496	46.16	47.93	88.77	61.78
UV8b_2682	hypothetical protein	384	0	1	1	0	0	0	0
UV8b_2683	TBC domain-containing protein	2466	-0.00452746	3.35106e-11	6.09738e-11	5.92	14.87	8.53	16.33
UV8b_2684	serine threonine-protein kinase ppk6	1785	-0.159943	6.31872e-11	9.45655e-11	9.61	27.03	13.58	26.71
UV8b_2685	GTPase FZO1	2700	-0.476471	2.2557e-21	5.29526e-21	12.89	39.91	23.56	20.44	GO:0008053(biological_process:mitochondrial fusion); GO:0031966(cellular_component:mitochondrial membrane); GO:0003924(molecular_function:GTPase activity); GO:0005525(molecular_function:GTP binding)
UV8b_2686	KH domain RNA-binding protein	1107	0.582251	2.64183e-36	7.89903e-36	10.25	38.99	37.77	31.14	GO:0003723(molecular_function:RNA binding)
UV8b_2687	UDP-Glc/Gal endoplasmic reticulum nucleotide sugar transporter	1257	0.376034	0.000180831	0.000229228	21.12	72.91	68.91	39.09	GO:0016020(cellular_component:membrane); GO:0006810(biological_process:transport); GO:0055085(biological_process:transmembrane transport); GO:0015785(biological_process:UDP-galactose transport); GO:0008643(biological_process:carbohydrate transport)
UV8b_2688	putative protein-tyrosine phosphatase	2472	0.590098	0.00089227	0.00121011	10.72	25.31	24.71	40.63	GO:0016791(molecular_function:phosphatase activity); GO:0009966(biological_process:regulation of signal transduction); GO:0006470(biological_process:protein dephosphorylation); GO:0004721(molecular_function:phosphoprotein phosphatase activity); GO:0016311(biological_process:dephosphorylation); GO:0044424(cellular_component:intracellular part)
UV8b_2689	hypothetical protein	288	1.76059	2.23767e-07	3.5853e-07	0.96	1.37	2.65	8.42
UV8b_2690	LPXTG-motif cell wall anchor domain-containing protein	3741	0.722281	1.32959e-81	4.09125e-81	10.75	22.17	35.67	28.48
UV8b_270	aquaporin	975	2.03609	9.23432e-07	1.44072e-06	2.36	3.05	6.75	26.51	GO:0016020(cellular_component:membrane)
UV8b_2691	hypothetical protein	945	0.780075	8.86148e-23	2.1398e-22	21.76	58.56	73.43	88.29
UV8b_2692	nuclear protein involved in pre-rRNA	933	0.0747078	6.86508e-11	1.02626e-10	13.22	37.42	51.83	18.63
UV8b_2693	WD repeat domain-containing protein	3234	0.767034	9.43858e-07	1.472e-06	7.36	22.87	21.55	41.03	GO:0097042(cellular_component:extrinsic component of fungal-type vacuolar membrane); GO:0005829(cellular_component:cytosol); GO:0035859(cellular_component:Seh1-associated complex)
UV8b_2694	putative serine/threonine protein kinase	3837	0.408589	9.82935e-07	1.53172e-06	8.3	15.03	16.17	22.4	GO:0004674(molecular_function:protein serine/threonine kinase activity); GO:0006468(biological_process:protein phosphorylation); GO:0005524(molecular_function:ATP binding)
UV8b_2695	putative serine/threonine protein kinase	456	0	1	1	0	0	0	0.35	GO:0016301(molecular_function:kinase activity)
UV8b_2696	F-box/LRR repeat containing protein 2	2079	3.13011	1.33498e-249	8.06805e-249	4.34	1.82	42.35	27.28
UV8b_2697	phosphoglycerate mutase family protein	1020	0.618189	0.237154	0.257653	9.2	31.73	23.27	59.6
UV8b_2698	hypothetical protein	480	1.63506	6.91106e-40	1.54147e-39	15.83	1.37	20.09	46.48
UV8b_2699	hypothetical protein	1014	0.0938777	6.36259e-29	1.73572e-28	13.73	72.26	29.95	91.57
UV8b_2700	hypothetical protein	1389	0.829709	1.23711e-31	2.52305e-31	12.38	27.52	55.96	33.56
UV8b_28	cholesterol oxidase	3807	-1.12861	0.425504	0.441902	0.45	0.05	0.33	0.07
UV8b_271	transcription factor atf21	1194	-0.740525	7.63887e-16	1.57953e-15	22.73	20.67	17.46	14.46	GO:0003700(molecular_function:transcription factor activity, sequence-specific DNA binding); GO:0006355(biological_process:regulation of transcription, DNA-templated); GO:0043565(molecular_function:sequence-specific DNA binding)
UV8b_2701	hypothetical protein	417	0.0840654	0.00683767	0.00869969	1.38	4.19	2.01	5.88
UV8b_2702	cell surface spherulin 4-like	2082	1.56824	1.58861e-91	9.23608e-91	12.93	17.26	34.2	83.03
UV8b_2703	ATP-dependent RNA helicase mrh-4	1824	-0.211529	0.00117976	0.00158385	11.2	29.85	28.32	15.03	GO:0005524(molecular_function:ATP binding); GO:0003676(molecular_function:nucleic acid binding); GO:0004386(molecular_function:helicase activity)
UV8b_2704	ATP-dependent RNA helicase	1848	0.972346	5.96922e-16	1.2369e-15	3.92	13.44	16.64	23.19
UV8b_2705	TipA protein	840	0.251418	0.0663494	0.0767816	6.98	13.29	15.2	13.47
UV8b_2706	hypothetical protein	1527	1.19245	0.34846	0.367879	1.76	4.52	4.01	17.44
UV8b_2707	putative serine/threonine protein kinase (Ark1)	1257	0.10607	7.20364e-13	1.1214e-12	13.64	37.65	47.09	20.14	GO:0006468(biological_process:protein phosphorylation); GO:0016310(biological_process:phosphorylation); GO:0000166(molecular_function:nucleotide binding); GO:0004674(molecular_function:protein serine/threonine kinase activity); GO:0007049(biological_process:cell cycle); GO:0004672(molecular_function:protein kinase activity); GO:0005524(molecular_function:ATP binding)
UV8b_2708	Mitochondrial inner membrane protease ATP23	819	0.44512	2.01569e-13	3.92283e-13	45.85	127.62	135.7	148.26	GO:0006508(biological_process:proteolysis); GO:0008233(molecular_function:peptidase activity); GO:0004222(molecular_function:metalloendopeptidase activity)
UV8b_2709	hypothetical protein	270	1.24902	4.265e-22	1.01549e-21	7.37	0.7	9.56	32.54
UV8b_2710	putative alpha/beta hydrolase	936	-0.0611816	0.00863652	0.0109059	19.35	54.24	49.09	36.38	GO:0005739(cellular_component:mitochondrion)
UV8b_272	hypothetical protein	195	0	1	1	0	0	0	0
UV8b_2711	putative GTP cyclohydrolase II	1647	-1.17547	0	0	201.28	1433.72	624.41	219.99	GO:0016787(molecular_function:hydrolase activity)
UV8b_2712	hypothetical protein	426	-1.98779	0.168928	0.18745	1.38	0	0	0.36
UV8b_2713	Exocyst complex component Sec15	2292	0.0352454	2.3977e-12	4.52482e-12	21.58	46.23	33.43	46.89	GO:0006904(biological_process:vesicle docking involved in exocytosis); GO:0000145(cellular_component:exocyst)
UV8b_2714	CCAAT-binding protein subunit HAP5	585	-0.0532559	0.0687082	0.0763431	27.66	81.89	62.36	79.79	GO:0003700(molecular_function:transcription factor activity, sequence-specific DNA binding); GO:0006355(biological_process:regulation of transcription, DNA-templated); GO:0046982(molecular_function:protein heterodimerization activity); GO:0016602(cellular_component:CCAAT-binding factor complex)
UV8b_2715	hypothetical protein	246	-0.542167	8.91958e-11	1.60377e-10	27.54	76.76	70.31	36.89
UV8b_2716	putative tryptophanyl-tRNA synthetase	735	-0.45274	0.0105043	0.0131775	24.29	74.7	55.13	31.16	GO:0003735(molecular_function:structural constituent of ribosome); GO:0004812(molecular_function:aminoacyl-tRNA ligase activity); GO:0005840(cellular_component:ribosome); GO:0006412(biological_process:translation)
UV8b_2717	RING finger protein	2523	0.122053	2.09719e-09	3.59919e-09	27.34	78.5	55.96	79.92
UV8b_2718	glycogenin	1815	0.0717123	1.26207e-10	2.26147e-10	4.88	8.63	5.07	13.17
UV8b_2719	hypothetical protein	1794	0.196331	4.21365e-07	6.67899e-07	10.78	19.88	18.59	24.06
[truncated: 6,514 more rows]
