# Supplementary material for: MAT1-1-3, a Mating Type Gene in the Villosiclava virens, Is Required for Fruiting Bodies and Sclerotia Formation, Asexual Development and Pathogenicity
Source: Front Microbiol. 2020 Jun 25;11:1337. doi: 10.3389/fmicb.2020.01337 (PMC7344243; doi:10.3389/fmicb.2020.01337)
Supplement: Supplementary file 5 [file Table_4.XLSX]

## Sheet: DGE wt vs mat1-1-3
Table S4. Details of Differentially Expressed Genes in mat1-1-3 mutant.
Gene_ID	Function description	length	Log2(mat1-1-3/WT)	p-value	p-adjust	Up-Down-Regulation	WT_Count	mat1-1-3_Count	WT_TPM	mat1-1-3_TPM	GO analysis
UV8b_90	hypothetical protein	3084	10.7191	5.61765e-39	1.78885e-38	Up	0	734.945	0	12.66
UV8b_1585	MAT1-2-1 like protein	747	10.4164	9.04475e-73	2.62188e-72	Up	0	344	0	28.25
UV8b_2134	spc97/spc98 family protein	2760	9.17758	2.03006e-17	3.41438e-17	Up	0	245.215	0	5.105	GO:0044430(cellular_component:cytoskeletal part); GO:0044763(biological_process:single-organism cellular process); GO:0015630(cellular_component:microtubule cytoskeleton)
UV8b_1902	hypothetical protein	306	8.92331	9.39622e-06	1.2448e-05	Up	0.05	29.505	0	1.125
UV8b_1399	putative FHA domain protein SNIP1	882	8.67856	1.74786e-24	4.3839e-24	Up	0	108.05	0	8.625
UV8b_4201	HetR	1986	8.00714	2.81535e-05	4.12033e-05	Up	0	209.42	0	5.87
UV8b_6424	F-box domain protein	1236	7.93499	9.59233e-20	2.17354e-19	Up	0	61.285	0	3.145
UV8b_6928	hypothetical protein	1104	7.16839	3.0297e-06	4.62475e-06	Up	0	57.245	0	3.3
UV8b_4059	NIF domain protein	1461	7.08455	3.60104e-30	1.00011e-29	Up	1.31	237.44	0.05	9.68	GO:0016791(molecular_function:phosphatase activity); GO:0005783(cellular_component:endoplasmic reticulum); GO:0016311(biological_process:dephosphorylation); GO:0016021(cellular_component:integral component of membrane); GO:0005739(cellular_component:mitochondrion); GO:0071595(cellular_component:Nem1-Spo7 phosphatase complex); GO:0030437(biological_process:ascospore formation); GO:0006998(biologic…
UV8b_1770	hypothetical protein	1725	7.01554	5.79654e-08	9.501e-08	Up	0	38.625	0	3.68
UV8b_2014	hypothetical protein	480	6.96038	1.07691e-07	1.74725e-07	Up	0	37.31	0	8.31
UV8b_4715	hypothetical protein	465	6.65319	2.45113e-07	3.92011e-07	Up	0	27.965	0	6.71
UV8b_3001	CCAAT-box-binding transcription factor	1755	6.41377	1.21979e-05	1.8143e-05	Up	0	26.015	0	0.855	GO:0005975(biological_process:carbohydrate metabolic process); GO:0004553(molecular_function:hydrolase activity, hydrolyzing O-glycosyl compounds)
UV8b_6230	hypothetical protein	3972	6.38781	2.3395e-05	3.06441e-05	Up	0	26.44	0	0.365
UV8b_111	hypothetical protein	780	6.37669	8.33664e-06	1.24803e-05	Up	0.5	77.5	0.035	3.75
UV8b_7930	hypothetical protein	1263	6.21516	1.69949e-07	2.36464e-07	Up	0	18.72	0	0.945
UV8b_1244	hypothetical protein	231	6.02794	0.000109077	0.000155629	Up	0	19.745	0	56.45
UV8b_6116	DUF636 domain protein	1068	5.67272	2.66381e-17	5.71607e-17	Up	1.73	108.505	0.32	9.135	GO:0016846(molecular_function:carbon-sulfur lyase activity); GO:0008152(biological_process:metabolic process)
UV8b_147	hypothetical protein	366	5.3262	0.00305566	0.00398098	Up	0	12.5	0	5.515
UV8b_112	n-terminal fungal transcription regulatory domain-containing protein	2313	4.88255	2.09431e-91	1.21672e-90	Up	20	740	0.385	16.595
UV8b_7613	putative protein PET100 precursor	234	4.82746	0.0433472	0.0489095	Up	0.35	20.045	0.675	58.72	GO:0005743(cellular_component:mitochondrial inner membrane); GO:0009987(biological_process:cellular process)
UV8b_3182	hypothetical protein	996	4.7512	2.24881e-07	3.60241e-07	Up	2.89	144.96	0.18	9.56
UV8b_2261	hypothetical protein	819	4.49966	8.05398e-104	5.10237e-103	Up	50.855	1818.39	4.085	158.385	GO:0016021(cellular_component:integral component of membrane); GO:0016020(cellular_component:membrane)
UV8b_1245	hypothetical protein	660	4.49819	2.49219e-86	1.37456e-85	Up	119.06	7347.57	4.835	352.27
UV8b_7705	hypothetical protein	1062	4.25375	2.58253e-30	7.19275e-30	Up	33.5	1371.5	1.79	82.9	GO:0006633(biological_process:fatty acid biosynthetic process); GO:0005506(molecular_function:iron ion binding); GO:0016021(cellular_component:integral component of membrane); GO:0055114(biological_process:oxidation-reduction process); GO:0016491(molecular_function:oxidoreductase activity)
UV8b_6386	hypothetical protein	234	4.22623	4.21662e-43	1.43662e-42	Up	19.34	484.565	5.985	11.46
UV8b_8235	putative voltage-gated K channel beta subunit	1332	4.18371	2.00178e-133	1.62357e-132	Up	24.105	437.46	1.015	21.2
UV8b_2891	hypothetical protein	1134	4.16728	7.07251e-10	1.23485e-09	Up	122	11371	2.37	402.795
UV8b_5141	hypothetical protein	702	4.12495	0.00054589	0.000750467	Up	16.595	1185.38	0.875	38.195
UV8b_1408	guanyl-specific ribonuclease f1	510	4.04341	0.00558216	0.00714091	Up	4.5	217	0.575	30.66
UV8b_1476	hypothetical protein	1233	4.03443	3.18342e-14	6.30653e-14	Up	316.005	27461.8	13.565	1362.69
UV8b_5090	N-(5-amino-5-carboxypentanoyl)-L-cysteinyl-D-valine synthase	6957	3.94378	1.58993e-77	4.75355e-77	Up	17.685	272.595	4.37	5.39	GO:0003824(molecular_function:catalytic activity)
UV8b_8136	hypothetical protein	297	3.79676	0.00258541	0.00320497	Up	0.5	7	0.41	6.555
UV8b_1999	hypothetical protein	408	3.78452	1.20598e-05	1.79444e-05	Up	1.87	29.15	0.56	9.57
UV8b_3151	fatty acid hydroxylase	1224	3.77839	6.46683e-28	1.26005e-27	Up	14.65	241.08	0.69	12.88	GO:0006633(biological_process:fatty acid biosynthetic process); GO:0005506(molecular_function:iron ion binding); GO:0016021(cellular_component:integral component of membrane); GO:0055114(biological_process:oxidation-reduction process); GO:0016491(molecular_function:oxidoreductase activity)
UV8b_956	hypothetical protein	1878	3.69353	8.05843e-26	2.07356e-25	Up	22.5	411	0.41	10.27
UV8b_1464	RNA polymerase Rpb1 repeat domain protein	900	3.68484	1.45757e-05	2.16183e-05	Up	3.5	62.5	0.23	4.775
UV8b_7301	Eco29ki restriction endonuclease	417	3.64698	4.16486e-05	5.66066e-05	Up	1	12.5	0.86	7.57
UV8b_7247	hypothetical protein	429	3.63227	0.00012461	0.000177436	Up	1.855	27.08	0.49	7.81
UV8b_4534	hypothetical protein	3501	3.6296	6.82817e-06	1.02514e-05	Up	3.11	48.2	0.04	0.635
UV8b_4189	metalloprotease 1	861	3.60541	4.03806e-100	2.49768e-99	Up	37.335	464.46	0.455	7.345
UV8b_1649	putative succinate-semialdehyde dehydrogenase	1539	3.59974	1.77034e-26	4.62363e-26	Up	15.525	219.17	0.55	8.44	GO:0016620(molecular_function:oxidoreductase activity, acting on the aldehyde or oxo group of donors, NAD or NADP as acceptor); GO:0055114(biological_process:oxidation-reduction process)
UV8b_615	hypothetical protein	798	3.56312	0.00704807	0.00852793	Up	0.5	5.98	0.04	0.56
UV8b_1209	hypothetical protein	231	3.54759	1.24316e-06	1.92804e-06	Up	70.435	2785.12	0.98	44.385
UV8b_1937	peroxisomal biogenesis factor 2	1656	3.49925	2.66049e-12	4.09804e-12	Up	9	127.635	6.275	4.72
UV8b_1443	glucosamine-6-phosphate deaminase	1191	3.48519	0	0	Up	634.72	7230.97	21.905	333.79	GO:0006044(biological_process:N-acetylglucosamine metabolic process); GO:0004342(molecular_function:glucosamine-6-phosphate deaminase activity); GO:0005975(biological_process:carbohydrate metabolic process); GO:0016787(molecular_function:hydrolase activity)
UV8b_959	hypothetical protein	2760	3.44106	9.7676e-23	2.35425e-22	Up	10	112.5	0.135	1.9
UV8b_7122	MFS sugar transporter	1584	3.43789	7.0585e-05	9.09346e-05	Up	5.38	92.11	0.17	3.615	GO:0022891(molecular_function:substrate-specific transmembrane transporter activity); GO:0016021(cellular_component:integral component of membrane); GO:0055085(biological_process:transmembrane transport); GO:0008643(biological_process:carbohydrate transport)
UV8b_1554	small secreted protein	480	3.42638	0.00153604	0.00204259	Up	45	1674	8.415	366.105
UV8b_4906	hypothetical protein	867	3.39682	0.00569425	0.00720779	Up	0.57	5.99	0.04	0.495	GO:0016020(cellular_component:membrane); GO:0005509(molecular_function:calcium ion binding); GO:0008152(biological_process:metabolic process); GO:0004571(molecular_function:mannosyl-oligosaccharide 1,2-alpha-mannosidase activity)
UV8b_1243	cell wall protein	558	3.38031	6.50332e-20	1.48143e-19	Up	162.33	4541.36	6.16	231.56
UV8b_7506	hypothetical protein	309	3.36112	1.08521e-05	1.6178e-05	Up	3.06	35.935	1.465	9.935
UV8b_3458	hypothetical protein	450	3.35109	0.0396322	0.0448522	Up	10.5	326	0.675	32.305
UV8b_4915	1,2-a-D-mannosidase	1614	3.30826	1.73138e-07	2.78777e-07	Up	562.77	22050.3	8.2	534.005	GO:0016020(cellular_component:membrane); GO:0005509(molecular_function:calcium ion binding); GO:0008152(biological_process:metabolic process); GO:0004571(molecular_function:mannosyl-oligosaccharide 1,2-alpha-mannosidase activity)
UV8b_4475	RNA polymerase i-specific transcription initiation factor rrn6-like protein	939	3.30435	2.48873e-149	2.25655e-148	Up	58.06	572.32	3.425	42.36
UV8b_1097	Rare lipoprotein A (RlpA)-like protein	372	3.2892	0.0180923	0.0209216	Up	1	12	0.385	5.34
UV8b_6315	hypothetical protein	663	3.28609	6.63733e-11	1.19615e-10	Up	102.5	2684	4.07	66.25
UV8b_1729	essential subunit of the histone deacetylase Rpd3S complex	3273	3.22625	9.08643e-05	0.000116556	Up	1.625	15.47	0.02	0.26
UV8b_3068	hypothetical protein	645	3.22483	1.88452e-07	3.02874e-07	Up	3	28.5	0.32	3.695
UV8b_3660	xylitol dehydrogenase	303	3.22358	1.15132e-10	2.06442e-10	Up	166.5	4509.5	121.585	3742.13
UV8b_53	oligopeptide transporter OPT-like protein	2385	3.19813	4.90109e-23	1.19044e-22	Up	446	11942	6.24	209.395	GO:0016021(cellular_component:integral component of membrane); GO:0055085(biological_process:transmembrane transport)
UV8b_4773	hypothetical protein	513	3.19648	6.63357e-194	7.97962e-193	Up	592.615	9301.85	17.165	241.065
UV8b_2601	hypothetical protein	684	3.17531	3.83159e-16	8.00084e-16	Up	8	73.5	0.815	8.65
UV8b_2696	F-box/LRR repeat containing protein 2	2079	3.13011	1.33498e-249	8.06805e-249	Up	140.815	1248.88	3.08	34.815
UV8b_20	hypothetical protein	714	3.12444	3.06905e-15	6.25046e-15	Up	121.515	2426.81	1.25	29.885
UV8b_8194	beta-galactosidase	3051	3.07877	1.03661e-24	2.60915e-24	Up	139.5	2349.5	1.55	32.93	GO:0004565(molecular_function:beta-galactosidase activity); GO:0009341(cellular_component:beta-galactosidase complex); GO:0005975(biological_process:carbohydrate metabolic process); GO:0030246(molecular_function:carbohydrate binding)
UV8b_375	CBM6-containing protein	1134	3.05842	1.65736e-09	2.85873e-09	Up	90.915	1778.72	3.13	75.74
UV8b_4811	MFS quinate transporter	1395	3.02183	8.42743e-23	2.03624e-22	Up	76.495	1023.51	2.81	43.895	GO:0022891(molecular_function:substrate-specific transmembrane transporter activity); GO:0016021(cellular_component:integral component of membrane); GO:0055085(biological_process:transmembrane transport)
UV8b_5974	hypothetical protein	702	3.00947	4.37645e-11	7.93075e-11	Up	5.5	44.5	0.52	5.055
UV8b_6646	secretory phospholipase a2	540	3.00644	1.8093e-15	3.70506e-15	Up	13.195	115.455	2.125	20.385
UV8b_953	hypothetical protein	2892	2.9954	1.32349e-38	4.19061e-38	Up	26	212	0.395	3.7
UV8b_3993	lipase	1029	2.98193	1.46874e-53	5.75392e-53	Up	126.835	1420.1	2.71	41.185
UV8b_3605	hypothetical protein	1602	2.96394	7.90632e-24	1.46335e-23	Up	51.775	563.705	1.755	21.76
UV8b_7977	hypothetical protein	891	2.95772	0.0490176	0.058198	Up	0.5	4	0.03	0.315
UV8b_3083	forkhead associated domain-containing protein	921	2.95493	2.52934e-48	6.07917e-48	Up	38.375	310.075	2.37	23.9
UV8b_7540	putative neurofibromin	1833	2.92958	0.000797074	0.00108608	Up	18.435	279.775	2.69	16.39	GO:0043087(biological_process:regulation of GTPase activity); GO:0005096(molecular_function:GTPase activator activity); GO:0007165(biological_process:signal transduction); GO:0043547(biological_process:positive regulation of GTPase activity)
UV8b_3148	non-ribosomal peptide synthetase	7716	2.91848	1.22661e-07	1.98356e-07	Up	772.46	27809.3	5.41	167.85
UV8b_2892	hypothetical protein	771	2.91383	1.90267e-07	3.05729e-07	Up	99.5	1757	4.415	89.07	GO:0006355(biological_process:regulation of transcription, DNA-templated); GO:0046872(molecular_function:metal ion binding)
UV8b_1441	N-acetylglucosamine-6-phosphate deacetylase	1440	2.89084	0	0	Up	974.955	7445.76	15.41	126.61	GO:0006044(biological_process:N-acetylglucosamine metabolic process); GO:0008448(molecular_function:N-acetylglucosamine-6-phosphate deacetylase activity)
UV8b_2914	short-chain dehydrogenase/reductase 2	1071	2.88903	7.45638e-42	2.4949e-41	Up	55.5	472	2.765	28.69
UV8b_4182	serum paraoxonase/arylesterase family protein	1305	2.87923	0	0	Up	475.5	4111.5	19.365	193.7	GO:0016020(cellular_component:membrane)
UV8b_4917	L-galactonate dehydratase	1356	2.87887	1.35469e-23	3.32442e-23	Up	231	3481.5	11.745	154.105	GO:0009063(biological_process:cellular amino acid catabolic process); GO:0003824(molecular_function:catalytic activity)
UV8b_3583	hypothetical protein	1554	2.83931	1.24867e-201	1.60021e-200	Up	146.215	1052.76	4.26	40.73
UV8b_2952	mitogen-activated protein kinase MAF1	1182	2.82167	7.34234e-88	4.11035e-87	Up	91.68	686.08	3.645	34.56	GO:0005737(cellular_component:cytoplasm); GO:0070217(biological_process:transcription factor TFIIIB complex assembly); GO:0005730(cellular_component:nucleolus); GO:0016310(biological_process:phosphorylation); GO:0005634(cellular_component:nucleus); GO:0016301(molecular_function:kinase activity); GO:0061587(biological_process:transfer RNA gene-mediated silencing); GO:0000994(molecular_function:RNA…
UV8b_1533	hypothetical protein	771	2.821	3.40187e-11	6.18902e-11	Up	17.99	155.72	1.475	14.96
UV8b_6712	hypothetical protein	447	2.81703	3.84339e-25	9.74893e-25	Up	16.24	114.61	0.37	2.205
UV8b_3837	hypothetical protein	438	2.80104	1.52718e-05	2.26379e-05	Up	7	58.5	1.59	16.035
UV8b_1322	succinate dehydrogenase cytochrome b subunit	402	2.78625	7.70982e-07	1.2055e-06	Up	5.5	40	1.41	13.745	GO:0016020(cellular_component:membrane)
UV8b_957	hypothetical protein	945	2.78325	8.76386e-24	2.1608e-23	Up	28.99	219.07	0.73	6.535
UV8b_6530	C2H2 finger domain-containing protein	600	2.78007	1.17025e-14	2.34594e-14	Up	8.78	60.23	0.96	8.89
UV8b_6188	cysteine protease	1470	2.76648	4.02746e-45	1.41966e-44	Up	143.76	1369.33	4.81	55.31
UV8b_5790	hypothetical protein	3351	2.75752	5.4008e-08	8.8579e-08	Up	6.775	48.065	0.085	0.77
UV8b_3095	hypothetical protein	1392	2.75094	3.41644e-108	2.24603e-107	Up	767	8886	29.085	381.79
UV8b_318	hypothetical protein	462	2.73863	2.68651e-10	4.75735e-10	Up	26.775	243.485	2.08	17.095
UV8b_3603	putative branched-chain amino acid aminotransferase	501	2.68124	6.37992e-236	9.81132e-235	Up	246	1619.5	39.62	334.385	GO:0016740(molecular_function:transferase activity)
UV8b_109	bZIP transcription factor	1044	2.6809	0.00477555	0.00613709	Up	16.5	195	0.935	12.08
UV8b_3640	extracellular SCP domain protein	531	2.6731	3.39801e-143	2.96777e-142	Up	323	2489.27	13.985	31.305
UV8b_3525	hypothetical protein	924	2.67033	8.89061e-48	3.23119e-47	Up	328	3430	5.53	68.845
UV8b_1004	fungal specific transcription factor	771	2.66633	1.83493e-54	7.28306e-54	Up	41.8	265.19	3.565	26.045
UV8b_4298	hypothetical protein	291	2.66621	3.05818e-13	5.91062e-13	Up	56.09	529.66	0.595	8.555
UV8b_6977	Sugar transporter family protein	1827	2.65072	3.24117e-08	5.35168e-08	Up	118	1490.5	2.48	34.685
UV8b_5769	hypothetical protein	1494	2.62368	1.37206e-207	1.79951e-206	Up	4206.3	52279.3	157.145	2326.06	GO:0016021(cellular_component:integral component of membrane)
UV8b_1398	putative amidase	1470	2.61947	2.57414e-36	7.83734e-36	Up	684.085	8420.22	8.785	160.215	GO:0016884(molecular_function:carbon-nitrogen ligase activity, with glutamine as amido-N-donor)
UV8b_6388	hypothetical protein	1485	2.61501	0	0	Up	418.115	2662.78	14.71	108.14
UV8b_3094	hypothetical protein	3789	2.59103	0	0	Up	2404.54	23269.9	15.78	346.975
UV8b_268	hypothetical protein	270	2.56892	0.0219453	0.0268095	Up	8	78	0.425	4.715
UV8b_2864	hypothetical protein	570	2.56892	0.0211735	0.0249351	Up	1	6	0.12	0.985
UV8b_3639	fungal transcriptional regulatory protein	1662	2.5669	0	0	Up	1320.5	7875	24.94	177.215
UV8b_1407	biotrophy-associated secreted protein 2	537	2.56226	1.29208e-29	3.55822e-29	Up	133.55	1106.86	4.725	30.18
UV8b_8240	hypothetical protein	597	2.54505	3.38412e-05	4.93064e-05	Up	6	38	0.77	5.575
UV8b_2109	putative kynureninase	1518	2.52555	2.90136e-163	2.91362e-162	Up	355	2319.5	11.975	90.98	GO:0005737(cellular_component:cytoplasm); GO:0030429(molecular_function:kynureninase activity); GO:0034354(biological_process:'de novo' NAD biosynthetic process from tryptophan); GO:0006569(biological_process:tryptophan catabolic process); GO:0043420(biological_process:anthranilate metabolic process); GO:0009435(biological_process:NAD biosynthetic process); GO:0097053(biological_process:L-kynuren…
UV8b_1404	short-chain dehydrogenase	1068	2.52464	5.95319e-67	2.73046e-66	Up	151.5	1002.5	7.86	61.16
UV8b_2748	NAD dependent epimerase	885	2.52117	0	0	Up	686.5	3965.5	42.975	317.575
UV8b_6452	putative protein tyrosine phosphatase Pps1	1497	2.50543	2.09447e-10	3.72577e-10	Up	299.305	3497.67	4.385	55.93	GO:0044238(biological_process:primary metabolic process); GO:0044260(biological_process:cellular macromolecule metabolic process); GO:0016787(molecular_function:hydrolase activity); GO:0006470(biological_process:protein dephosphorylation); GO:0004721(molecular_function:phosphoprotein phosphatase activity); GO:0044763(biological_process:single-organism cellular process)
UV8b_6761	hypothetical protein	609	2.50428	1.29303e-273	8.4196e-273	Up	236.5	1338	31.545	210.13
UV8b_612	hypothetical protein	783	2.49858	1.43711e-09	2.48321e-09	Up	16.5	104.32	0.985	6.495
UV8b_6413	putative pyridine nucleotide-disulfide oxidoreductase AMID-like	1272	2.46494	1.69137e-05	2.50055e-05	Up	63	615.5	1.505	19.585	GO:0055114(biological_process:oxidation-reduction process); GO:0016491(molecular_function:oxidoreductase activity)
UV8b_4618	putative NOL1/NOP2/sun domain protein	1749	2.46335	9.25778e-40	2.99171e-39	Up	45.6	254.42	1.155	8.54	GO:0009383(molecular_function:rRNA (cytosine-C5-)-methyltransferase activity); GO:0005730(cellular_component:nucleolus); GO:0005634(cellular_component:nucleus); GO:0070475(biological_process:rRNA base methylation); GO:0008168(molecular_function:methyltransferase activity); GO:0032259(biological_process:methylation)
UV8b_3622	RNA binding protein MSSP-2	1614	2.45745	2.5341e-12	4.77647e-12	Up	24.5	151.615	1.205	6.065	GO:0003676(molecular_function:nucleic acid binding); GO:0000166(molecular_function:nucleotide binding)
UV8b_6640	hypothetical protein	468	2.45514	6.30122e-32	1.80763e-31	Up	34	187.5	6.56	45.005	GO:0016021(cellular_component:integral component of membrane)
UV8b_851	hypothetical protein	501	2.44695	0.000350822	0.00048757	Up	3	16.5	0.46	3.42
UV8b_4832	hypothetical protein	312	2.43173	3.92463e-07	5.901e-07	Up	5.205	28	3.335	21.59
UV8b_4077	dicarboxylic amino acid permease	1725	2.43148	0	0	Up	932.785	5178.75	26.245	176.125	GO:0003333(biological_process:amino acid transmembrane transport); GO:0016021(cellular_component:integral component of membrane); GO:0015171(molecular_function:amino acid transmembrane transporter activity)
UV8b_7827	auxin Efflux Carrier superfamily protein	1689	2.43126	1.98795e-300	3.92732e-299	Up	1500	10762	37.095	320.405	GO:0016021(cellular_component:integral component of membrane); GO:0055085(biological_process:transmembrane transport); GO:0005783(cellular_component:endoplasmic reticulum)
UV8b_7722	putative tRNA processing endoribonuclease Trz1	1713	2.41416	1.94325e-51	7.39851e-51	Up	614.5	5306	14.84	153.56
UV8b_8063	hypothetical protein	558	2.41361	5.02387e-11	9.08512e-11	Up	15.5	86.5	2.09	14.41
UV8b_7142	cyclase/dehydrase family protein	627	2.41208	1.00142e-41	2.25919e-41	Up	43.59	232.23	4.465	31.97	GO:0005743(cellular_component:mitochondrial inner membrane); GO:0048039(molecular_function:ubiquinone binding); GO:0006744(biological_process:ubiquinone biosynthetic process); GO:0045333(biological_process:cellular respiration)
UV8b_7436	hypothetical protein	276	2.40951	1.42079e-10	2.54238e-10	Up	62.5	476	0.855	7.805
UV8b_3646	arrestin	1374	2.408	3.49933e-121	2.57944e-120	Up	147.755	790.22	5.725	35.495
UV8b_3489	3-hydroxyacyl-CoA dehydrogenase	780	2.40773	4.42506e-27	1.17012e-26	Up	98	645.5	7.79	60.915	GO:0055114(biological_process:oxidation-reduction process); GO:0016491(molecular_function:oxidoreductase activity)
UV8b_3781	putative GNAT family N-acetyltransferase	300	2.39817	4.15694e-111	2.81059e-110	Up	185.31	1019.72	11.92	41.865	GO:0008080(molecular_function:N-acetyltransferase activity)
UV8b_6979	membrane transporter	1611	2.38145	0.0346635	0.0415633	Up	14	126.5	0.36	3.92	GO:0016021(cellular_component:integral component of membrane); GO:0055085(biological_process:transmembrane transport)
UV8b_6554	hypothetical protein	510	2.37503	8.02697e-36	2.42697e-35	Up	74	416	21.79	146.105
UV8b_1335	hypothetical protein	387	2.37402	4.90764e-06	7.42631e-06	Up	84.5	2189.5	2.19	70
UV8b_6821	hypothetical protein	1086	2.36364	3.60417e-06	5.48352e-06	Up	505	5652.5	9.935	122.44
UV8b_3375	hypothetical protein	1650	2.36296	1.01043e-06	1.57363e-06	Up	123.5	2901	2.945	89.095	GO:0006810(biological_process:transport)
UV8b_6170	hypothetical protein	1311	2.35834	1.13963e-07	1.84595e-07	Up	14.18	79.945	0.565	3.765
UV8b_71	thiolase	1635	2.35811	7.16733e-16	1.4832e-15	Up	471.21	4528.52	3.45	70.365	GO:0003824(molecular_function:catalytic activity)
UV8b_1505	mannosyltransferase	1335	2.35145	1.91324e-05	2.82006e-05	Up	22.5	154	1.525	13.435
UV8b_2429	hypothetical protein	600	2.35131	2.93826e-06	4.48867e-06	Up	12.405	71.29	1.415	10.34
UV8b_6273	hypothetical protein	807	2.34865	0	0	Up	1042	5387.5	78.225	491.86
UV8b_7552	hypothetical protein	2325	2.34578	1.78812e-46	4.22699e-46	Up	143.5	850.085	3	21.165
UV8b_5532	ectomycorrhiza-regulated small secreted protein	534	2.33775	0	0	Up	627.655	3323.82	40.86	114.37
UV8b_2804	hypothetical protein	510	2.33677	1.07147e-08	1.52558e-08	Up	11.76	61.505	1.735	12.52
UV8b_6057	hypothetical protein	258	2.33615	5.26948e-58	2.1672e-57	Up	288.635	1870.29	5.395	43.235
UV8b_5055	putative O-methyltransferase	1380	2.3282	3.90418e-19	8.72876e-19	Up	22.285	112.345	0.755	5.025	GO:0008171(molecular_function:O-methyltransferase activity); GO:0032259(biological_process:methylation)
UV8b_1529	hypothetical protein	555	2.29355	0.0354487	0.0424594	Up	44.9	431.105	3.04	43.805
UV8b_2316	hypothetical protein	1023	2.27915	2.57055e-138	2.1655e-137	Up	640.56	3814.95	36.285	199.17	GO:0016021(cellular_component:integral component of membrane)
UV8b_7946	hypothetical protein	375	2.25767	6.61915e-05	9.53075e-05	Up	19.68	121.39	3.445	36.145
UV8b_4944	hypothetical protein	486	2.25733	2.84429e-84	1.53635e-83	Up	1076.15	7743.3	21.625	178.805
UV8b_6416	peptide synthetase	5358	2.25335	2.63308e-09	4.50311e-09	Up	62	405.5	0.505	3.895	GO:0003824(molecular_function:catalytic activity); GO:0008152(biological_process:metabolic process)
UV8b_7967	gleya domain-containing protein	969	2.24838	2.21711e-40	7.24534e-40	Up	191.5	1117.5	5.325	31.18
UV8b_5476	hypothetical protein	531	2.24288	1.85635e-10	2.75658e-10	Up	11	52	0.39	2.085
UV8b_3464	hypothetical protein	387	2.22503	0.0201813	0.0247315	Up	4.5	25.5	1.38	9.6
UV8b_2925	hypothetical protein	534	2.22467	1.75023e-05	2.58513e-05	Up	28.5	177	4.255	31.565
UV8b_5542	fungal trichothecene efflux pump	1692	2.19288	8.21577e-08	1.17523e-07	Up	8	36.5	0.23	1.285
UV8b_77	sarcosine oxidase	1446	2.19033	2.65195e-72	1.28948e-71	Up	123	568.5	2.54	14.02	GO:0016021(cellular_component:integral component of membrane); GO:0055114(biological_process:oxidation-reduction process); GO:0016491(molecular_function:oxidoreductase activity)
UV8b_234	L-threo-3-deoxy-hexulosonate aldolase	951	2.18831	2.37332e-145	1.01631e-144	Up	183.5	834	12.83	69.58	GO:0016829(molecular_function:lyase activity); GO:0008152(biological_process:metabolic process)
UV8b_7572	hypothetical protein	540	2.18649	2.84316e-165	1.32519e-164	Up	231	1051	5.835	26.5
UV8b_6577	hypothetical protein	213	2.18199	4.75178e-06	7.19741e-06	Up	39.475	242.525	2.645	20.27
UV8b_6278	putative endosomal SPRY domain protein	1617	2.18191	0	0	Up	1061	4809.22	31.72	164.42	GO:0016020(cellular_component:membrane)
UV8b_2939	yippee family protein	768	2.17754	0.0198069	0.0242993	Up	416.5	4012	11.45	118.75	GO:0016787(molecular_function:hydrolase activity); GO:0008152(biological_process:metabolic process)
UV8b_4417	acyl-CoA dehydrogenase family member 11	381	2.17393	1.55996e-09	2.69192e-09	Up	16.92	79.09	5.485	31.555	GO:0006468(biological_process:protein phosphorylation); GO:0004672(molecular_function:protein kinase activity)
UV8b_995	hypothetical protein	324	2.16524	0.0426839	0.0485546	Up	1.5	7	0.715	4.78
UV8b_5764	hypothetical protein	1461	2.16093	1.10718e-109	7.3715e-109	Up	597.5	3237.5	21.015	132.505
UV8b_6461	hypothetical protein	381	2.1536	7.22647e-07	1.13173e-06	Up	17.5	86	5.825	34.055
UV8b_5186	nonspecific lipid-transfer protein precursor	1401	2.14423	2.34647e-126	1.80602e-125	Up	753.505	4079.3	56.265	335.71	GO:0016747(molecular_function:transferase activity, transferring acyl groups other than amino-acyl groups); GO:0008152(biological_process:metabolic process)
UV8b_6662	zinc-binding dehydrogenase	1023	2.13934	1.33394e-96	4.50247e-96	Up	141.365	622.365	6.965	41.18	GO:0046872(molecular_function:metal ion binding); GO:0008270(molecular_function:zinc ion binding); GO:0055114(biological_process:oxidation-reduction process); GO:0016491(molecular_function:oxidoreductase activity)
UV8b_6405	putative aspartic-type endopeptidase	1356	2.1388	2.87867e-39	9.21527e-39	Up	189.5	986	1.57	8.745	GO:0006508(biological_process:proteolysis); GO:0004190(molecular_function:aspartic-type endopeptidase activity)
UV8b_8078	oligosaccharide translocation protein RFT1	1962	2.13519	0.018272	0.0224831	Up	1754.38	16807.7	9.055	368.335
UV8b_6181	putative serine-threonine rich protein	975	2.12835	2.86755e-41	9.48555e-41	Up	101.455	464.98	1.56	10.485
UV8b_5224	hypothetical protein	393	2.1234	2.57839e-05	3.39036e-05	Up	5.815	25.385	1.55	9.455
UV8b_5177	calcium/proton exchanger	1368	2.11916	2.81389e-65	1.26544e-64	Up	593.695	3403.94	13.175	82.46	GO:0000324(cellular_component:fungal-type vacuole); GO:0071805(biological_process:potassium ion transmembrane transport); GO:0016021(cellular_component:integral component of membrane); GO:0070588(biological_process:calcium ion transmembrane transport); GO:0015369(molecular_function:calcium:proton antiporter activity); GO:0015386(molecular_function:potassium:proton antiporter activity)
UV8b_5139	hypothetical protein	654	2.1035	0.0418538	0.0498344	Up	37.3	277.84	4.015	34.255
UV8b_8163	GTP-binding protein YchF	1185	2.09532	7.47884e-147	3.22181e-146	Up	394.055	1768.43	19.355	97.5	GO:0005737(cellular_component:cytoplasm); GO:0016887(molecular_function:ATPase activity); GO:0043023(molecular_function:ribosomal large subunit binding); GO:0043022(molecular_function:ribosome binding); GO:0005524(molecular_function:ATP binding); GO:0005525(molecular_function:GTP binding)
UV8b_2119	adenylate kinase	915	2.09429	3.75326e-119	2.71057e-118	Up	270	1183.5	13.155	63.045	GO:0046039(biological_process:GTP metabolic process); GO:0046899(molecular_function:nucleoside triphosphate adenylate kinase activity); GO:0006172(biological_process:ADP biosynthetic process); GO:0046939(biological_process:nucleotide phosphorylation); GO:0005739(cellular_component:mitochondrion); GO:0005743(cellular_component:mitochondrial inner membrane); GO:0046033(biological_process:AMP metabo…
UV8b_3144	DUF895 domain protein	849	2.09379	1.64184e-36	5.01438e-36	Up	61.4	263.17	4.365	22.38	GO:0016021(cellular_component:integral component of membrane); GO:0055085(biological_process:transmembrane transport)
UV8b_5464	putative spindle poison sensitivity protein Scp3	1944	2.09001	1.56435e-71	7.49494e-71	Up	991.665	5933.97	19.885	101.97	GO:0046872(molecular_function:metal ion binding)
UV8b_6886	hypothetical protein	321	2.08876	6.10855e-06	9.19742e-06	Up	13	59	7.67	40.335
UV8b_4073	aquaglyceroporin	1020	2.0851	1.37138e-76	6.95266e-76	Up	391.055	1932.99	12.085	66.965	GO:0005215(molecular_function:transporter activity); GO:0016021(cellular_component:integral component of membrane); GO:0006810(biological_process:transport)
UV8b_19	hypothetical protein	456	2.07587	4.91966e-118	3.51091e-117	Up	1352	7674.5	39.615	288.515	GO:0016021(cellular_component:integral component of membrane)
UV8b_1444	hexokinase-1	4134	2.07331	0	0	Up	2116.28	10539.5	20.615	116.945
UV8b_7078	hypothetical protein	483	2.0712	0.0162838	0.0201283	Up	9	48.5	1.63	10.625
UV8b_2672	GAS2 domain containing protein	2799	2.06679	4.34044e-196	5.31908e-195	Up	487.225	2105.47	7.975	41.305
UV8b_5022	hypothetical protein	3726	2.06292	2.62765e-11	4.80165e-11	Up	252.7	1621.23	3.005	22.81
UV8b_6444	phenol 2-monooxygenase	912	2.06227	0.0075205	0.00888899	Up	5.245	24.29	0.35	1.91	GO:0004497(molecular_function:monooxygenase activity); GO:0016021(cellular_component:integral component of membrane); GO:0055114(biological_process:oxidation-reduction process); GO:0071949(molecular_function:FAD binding); GO:0016491(molecular_function:oxidoreductase activity)
UV8b_5135	arb2 domain-containing protein	1272	2.04881	9.49018e-49	3.49608e-48	Up	180.5	815.5	4.64	26.605
UV8b_2369	hypothetical protein	837	2.04347	3.97339e-26	1.02781e-25	Up	982.23	6515.07	29.6	208.22
UV8b_7811	hypothetical protein	483	2.04268	0.000278952	0.000390125	Up	12	55.5	2.215	12.255
UV8b_3380	hypothetical protein	606	2.03706	5.10147e-20	1.16684e-19	Up	75	339	9.27	48.415
UV8b_3933	putative efflux pump antibiotic resistance protein	1734	2.03699	9.09898e-247	1.46838e-245	Up	379.95	1554.7	17.435	69.04	GO:0016020(cellular_component:membrane)
UV8b_1474	putative aimless RasGEF (aleA)	2256	2.03644	0.00494708	0.00635335	Up	1085.09	8891.13	10.415	112.855	GO:0007264(biological_process:small GTPase mediated signal transduction); GO:0005085(molecular_function:guanyl-nucleotide exchange factor activity); GO:0043547(biological_process:positive regulation of GTPase activity); GO:0005622(cellular_component:intracellular)
UV8b_270	aquaporin	975	2.03609	9.23432e-07	1.44072e-06	Up	46.5	242.5	2.705	16.63	GO:0016020(cellular_component:membrane)
UV8b_3418	non-ribosomal peptide synthetase	4002	2.03006	3.72903e-08	6.14549e-08	Up	11.5	47	0.125	0.63
UV8b_5511	hypothetical protein	3519	2.02785	0.00121383	0.00162653	Up	126.135	863.605	1.03	8.7
UV8b_7037	putative vacuolar sorting receptor (Mrl1)	1056	2.01538	8.38713e-108	5.49543e-107	Up	324.05	1371.18	2.575	12.925	GO:0044444(cellular_component:cytoplasmic part); GO:0016020(cellular_component:membrane); GO:0043227(cellular_component:membrane-bounded organelle); GO:0012505(cellular_component:endomembrane system); GO:0043229(cellular_component:intracellular organelle)
UV8b_803	DUF833 domain-containing protein	1056	2.01466	3.07925e-42	1.03918e-41	Up	80.165	325.285	4.26	20.47
UV8b_7364	hypothetical protein	642	2.01238	1.85714e-08	3.09182e-08	Up	59	297.06	1.785	11.035
UV8b_4108	hypothetical protein	909	2.01165	2.16251e-08	3.59335e-08	Up	144	2187.61	5.095	53.305
UV8b_3649	hypothetical protein	1320	2.00945	6.12113e-07	9.61313e-07	Up	110	1682	4.05	76.675
UV8b_4671	RNA RNP-1	1932	2.00239	1.01515e-37	3.16322e-37	Up	225.655	1057.41	2.06	10.83
UV8b_3799	glycosyl hydrolase, family 92 protein	2469	2.00226	1.69821e-47	4.05324e-47	Up	281.165	1317.4	3	20.805
UV8b_4984	hypothetical protein	441	1.98898	3.62085e-11	6.58284e-11	Up	108	555	2.6	19.515
UV8b_6016	3-oxoacyl-(acyl-carrier-protein) reductase	924	1.98137	0.001095	0.00147485	Up	6	24.5	0.38	1.835
UV8b_1101	putative C6 transcription factor	3183	1.9691	3.14937e-34	9.3034e-34	Up	434.52	2237.66	6.185	33.345	GO:0006355(biological_process:regulation of transcription, DNA-templated); GO:0046872(molecular_function:metal ion binding); GO:0005488(molecular_function:binding)
UV8b_6299	autophagy protein Atg13	2835	1.96506	6.64808e-49	1.61206e-48	Up	242.295	1059.61	3.93	21.105
UV8b_1420	hypothetical protein	1683	1.96354	3.54891e-42	1.19717e-41	Up	578.08	2989.74	8.45	51.885
UV8b_3572	hypothetical protein	1161	1.96166	1.26884e-50	4.78669e-50	Up	404	1900.5	19.38	103.685
UV8b_855	WW-domain ligand protein	765	1.96091	4.17346e-54	1.64567e-53	Up	190.42	784.855	16.355	89.62	GO:0005634(cellular_component:nucleus); GO:0005829(cellular_component:cytosol)
UV8b_1652	adhesin protein Mad2	909	1.95272	6.877e-16	1.42387e-15	Up	405.755	5205.16	21.62	387.195
UV8b_2652	cutinase 1	2004	1.94856	1.16153e-61	4.989e-61	Up	237.925	981.1	3.01	11.815
UV8b_5466	purine-cytosine permease FCY22	708	1.94187	4.6584e-121	1.77897e-120	Up	274.645	1063.07	25.955	120.175	GO:0005215(molecular_function:transporter activity); GO:0016021(cellular_component:integral component of membrane); GO:0055085(biological_process:transmembrane transport)
UV8b_3962	fatty acid hydroxylase	1050	1.93039	5.7355e-42	1.92566e-41	Up	244.505	1057.35	12.22	59.42	GO:0006633(biological_process:fatty acid biosynthetic process); GO:0005506(molecular_function:iron ion binding); GO:0016021(cellular_component:integral component of membrane); GO:0055114(biological_process:oxidation-reduction process); GO:0016491(molecular_function:oxidoreductase activity)
UV8b_4393	SAM and PH domain-containing protein	2511	1.92619	4.65018e-17	9.91609e-17	Up	54	215	0.83	3.885
UV8b_4345	hypothetical protein	705	1.92372	2.30743e-70	1.09415e-69	Up	338.01	1404.17	31.92	156.04
UV8b_5233	stomatin-like protein	1050	1.92083	7.72791e-241	1.20978e-239	Up	2207.64	10109.6	66.78	365.54	GO:0016020(cellular_component:membrane)
UV8b_8164	UPF0326 protein hag1	687	1.91768	7.33889e-12	1.36395e-11	Up	203	1051	9.935	68.945	GO:0016787(molecular_function:hydrolase activity); GO:0005829(cellular_component:cytosol)
UV8b_200	hypothetical protein	1065	1.91706	9.30221e-10	1.60071e-09	Up	15	56.5	0.77	5.585
UV8b_3729	hypothetical protein	2088	1.9153	2.7862e-144	2.4498e-143	Up	378.61	1447.88	6.795	41.995
UV8b_7372	cell wall protein	828	1.9129	2.02841e-38	6.40709e-38	Up	457.255	2183.81	31.31	174.96
UV8b_4664	hypothetical protein	597	1.89245	0.00263631	0.00344897	Up	17	76.5	2.085	11.145
UV8b_1990	malate dehydrogenase	837	1.88687	8.65963e-15	1.74282e-14	Up	174.5	819.5	6.155	28.205
UV8b_3484	hypothetical protein	537	1.88608	3.93879e-14	7.77939e-14	Up	110	483.5	16.22	85.74	GO:0005783(cellular_component:endoplasmic reticulum); GO:0034067(biological_process:protein localization to Golgi apparatus); GO:0016021(cellular_component:integral component of membrane); GO:0000328(cellular_component:fungal-type vacuole lumen); GO:0044695(cellular_component:Dsc E3 ubiquitin ligase complex); GO:0016485(biological_process:protein processing); GO:0060049(biological_process:regulat…
UV8b_2120	putative protein-ER retention receptor	1167	1.88502	1.24351e-96	4.19904e-96	Up	404.395	1589.87	8.705	43.32	GO:0046923(molecular_function:ER retention sequence binding); GO:0016021(cellular_component:integral component of membrane); GO:0006621(biological_process:protein retention in ER lumen); GO:0005783(cellular_component:endoplasmic reticulum)
UV8b_2361	hypothetical protein	1158	1.88491	1.42901e-10	2.55651e-10	Up	160	785.5	8.22	48.075	GO:0016021(cellular_component:integral component of membrane)
UV8b_6415	putative long-chain-fatty-acid-CoA ligase	1731	1.8827	0.0312113	0.0375848	Up	47	268.5	0.83	5.32	GO:0016874(molecular_function:ligase activity); GO:0008152(biological_process:metabolic process)
UV8b_2886	integral membrane protein	1335	1.87955	8.84904e-25	2.22946e-24	Up	128	519	5.025	23.87	GO:0016021(cellular_component:integral component of membrane)
UV8b_8364	hypothetical protein	282	1.8793	7.30535e-32	2.09415e-31	Up	97.02	366.655	4.755	20.785
UV8b_7789	d-3-phosphoglycerate dehydrogenase	1722	1.87879	0.000821276	0.0011175	Up	29.7	458.54	0.825	15.155	GO:0006564(biological_process:L-serine biosynthetic process); GO:0051287(molecular_function:NAD binding); GO:0016021(cellular_component:integral component of membrane); GO:0004617(molecular_function:phosphoglycerate dehydrogenase activity); GO:0016597(molecular_function:amino acid binding); GO:0055114(biological_process:oxidation-reduction process)
UV8b_1054	outer membrane autotransporter barrel protein	1095	1.87844	5.24225e-33	1.52504e-32	Up	196.5	810.5	9.745	47.925
UV8b_3885	ankyrin	741	1.87619	3.78401e-10	6.65725e-10	Up	91	408.5	7.905	41.7
UV8b_3490	hypothetical protein	2769	1.86887	2.10488e-41	6.97741e-41	Up	127.02	475.39	2.305	9.45
UV8b_4560	nuclease S1	1029	1.86779	4.94018e-45	1.73515e-44	Up	373.8	1601.85	5.735	35.825	GO:0004519(molecular_function:endonuclease activity); GO:0016788(molecular_function:hydrolase activity, acting on ester bonds); GO:0006308(biological_process:DNA catabolic process); GO:0090304(biological_process:nucleic acid metabolic process); GO:0090305(biological_process:nucleic acid phosphodiester bond hydrolysis); GO:0003676(molecular_function:nucleic acid binding)
UV8b_2856	isoprenylcysteine carboxyl methyltransferase	819	1.86445	1.46281e-18	3.22633e-18	Up	141.905	604.455	3.6	17.89	GO:0016020(cellular_component:membrane)
UV8b_832	hypothetical protein	1104	1.86186	6.9745e-277	1.29317e-275	Up	2391.8	10182.2	58.37	297.79
UV8b_7243	Quinate permease	1626	1.86026	9.21837e-05	0.000131934	Up	130.04	693.51	3.275	22.78	GO:0022891(molecular_function:substrate-specific transmembrane transporter activity); GO:0006810(biological_process:transport); GO:0016021(cellular_component:integral component of membrane); GO:0016020(cellular_component:membrane); GO:0022857(molecular_function:transmembrane transporter activity); GO:0055085(biological_process:transmembrane transport)
UV8b_8195	hypothetical protein	1299	1.85975	6.23354e-102	3.8987e-101	Up	1810.5	8613	59.84	363.65
UV8b_4779	hypothetical protein	876	1.85746	1.80477e-289	3.47785e-288	Up	3835.26	17372.2	108.385	546.37
UV8b_1227	negative regulation of gluconeogenesis	1218	1.857	0	0	Up	1108	4057.5	28.82	137.975	GO:0043161(biological_process:proteasome-mediated ubiquitin-dependent protein catabolic process); GO:0005829(cellular_component:cytosol); GO:0005634(cellular_component:nucleus); GO:0016567(biological_process:protein ubiquitination); GO:0043066(biological_process:negative regulation of apoptotic process); GO:0034657(cellular_component:GID complex); GO:0045721(biological_process:negative regulation…
UV8b_4299	putative bZIP transcription factor	1866	1.85691	1.37444e-30	3.84441e-30	Up	1035	5392	19.13	110.845	GO:0003700(molecular_function:transcription factor activity, sequence-specific DNA binding); GO:0006355(biological_process:regulation of transcription, DNA-templated); GO:0043565(molecular_function:sequence-specific DNA binding)
UV8b_7196	hypothetical protein	1908	1.85584	2.18981e-09	3.75568e-09	Up	94.73	424.715	2.43	12.655
UV8b_144	carboxylic acid transport protein	1521	1.85555	0	0	Up	3347.19	14415.5	70.88	420.2	GO:0022857(molecular_function:transmembrane transporter activity); GO:0016021(cellular_component:integral component of membrane); GO:0055085(biological_process:transmembrane transport)
UV8b_8244	cytochrome P450	348	1.85515	2.70854e-07	3.73946e-07	Up	13.91	50.59	6.325	27.01
UV8b_6642	hypothetical protein	576	1.8545	0.0260906	0.0316615	Up	15	71	1.86	10.99
UV8b_5522	hypothetical protein	366	1.84986	0.00733489	0.00930868	Up	6	23	2.295	10.275
UV8b_3352	hypothetical protein	1647	1.8495	1.82497e-46	6.52085e-46	Up	433.91	1857.14	6.795	35.985
UV8b_5040	UPF0183 domain protein	1677	1.84922	1.51319e-18	2.59137e-18	Up	118.3	484.045	5.105	17.535
UV8b_5499	hypothetical protein	465	1.84181	3.29152e-15	6.69487e-15	Up	47.5	175.5	9.84	42.49
UV8b_6870	flavin-binding monooxygenase	1473	1.84081	7.04419e-163	7.02896e-162	Up	826.5	3185.5	28.8	130.135	GO:0016491(molecular_function:oxidoreductase activity)
UV8b_5784	ubiquitin-conjugating enzyme E2 4	576	1.83995	1.4287e-135	1.1795e-134	Up	1068.5	4389	57.94	299.185
UV8b_6056	DUF1212 domain membrane protein Prm10	525	1.83238	1.56966e-15	3.21936e-15	Up	34.195	122.05	5.175	23.065	GO:0016021(cellular_component:integral component of membrane)
UV8b_3086	monocarboxylate transporter	384	1.82914	0.0174713	0.0215282	Up	7	28	2.055	10.83
UV8b_906	hypothetical protein	1152	1.8287	0.038665	0.0461286	Up	3.105	120.93	0.13	6.54
UV8b_5952	CFEM domain-containing protein	1221	1.82443	3.67681e-107	2.38916e-106	Up	295.545	1054.58	11.14	42.865
UV8b_8061	hypothetical protein	645	1.82321	3.35017e-16	5.5416e-16	Up	33.5	118.5	3.84	15.545
UV8b_792	hypothetical protein	240	1.82066	4.00666e-08	6.59065e-08	Up	21.2	76.475	41.33	183.39	GO:0008152(biological_process:metabolic process)
UV8b_8007	ankyrin repeat protein	4026	1.80929	5.22902e-108	3.42903e-107	Up	2171.6	9925.33	17.75	111.205
UV8b_7966	acyl-CoA N-acyltransferase	1752	1.80887	2.29194e-07	3.67075e-07	Up	39.5	154.5	2.52	15.45
UV8b_7267	dicer-like protein 1	4581	1.8065	2.41993e-08	4.00919e-08	Up	103.5	455	0.785	4.085	GO:0016070(biological_process:RNA metabolic process); GO:0016787(molecular_function:hydrolase activity); GO:0031981(cellular_component:nuclear lumen); GO:0006342(biological_process:chromatin silencing); GO:0004540(molecular_function:ribonuclease activity); GO:0051128(biological_process:regulation of cellular component organization); GO:0003676(molecular_function:nucleic acid binding); GO:0097159(…
UV8b_1975	hypothetical protein	711	1.80285	1.15255e-154	1.09969e-153	Up	941.845	3588.16	31.71	120.195
UV8b_1100	benzoate 4-monooxygenase cytochrome P450	1821	1.80281	1.64229e-11	3.02288e-11	Up	746.48	3955.34	15.255	109.78	GO:0016020(cellular_component:membrane); GO:0046872(molecular_function:metal ion binding); GO:0008152(biological_process:metabolic process); GO:0016491(molecular_function:oxidoreductase activity)
UV8b_519	putative C2H2 finger domain protein	822	1.80272	7.05701e-11	1.2712e-10	Up	531.345	2741.07	8.56	59.4	GO:0005488(molecular_function:binding); GO:0003676(molecular_function:nucleic acid binding)
UV8b_1653	cenp-o kinetochore centromere component	900	1.80155	4.09871e-102	2.56759e-101	Up	769.245	3019.84	25.575	75.81
UV8b_586	ribonuclease h	660	1.80143	5.09663e-06	7.70487e-06	Up	450.93	3687.07	4.71	44.35	GO:0043137(biological_process:DNA replication, removal of RNA primer); GO:0004523(molecular_function:RNA-DNA hybrid ribonuclease activity)
UV8b_1400	LipA and NB-ARC domain protein	1185	1.7999	5.91401e-151	5.4377e-150	Up	913.905	3469.14	9.74	63.075
UV8b_5611	hypothetical protein	1188	1.79902	1.35467e-16	2.85302e-16	Up	100.215	386.05	4.535	20.56
UV8b_4084	hypothetical protein	327	1.79828	4.26547e-55	1.08246e-54	Up	174	615.5	10.63	45.475
UV8b_3131	short-chain dehydrogenase	882	1.79399	4.91356e-07	7.76019e-07	Up	45.5	180.5	3.115	14.305
UV8b_622	hypothetical protein	1257	1.79062	0	0	Up	2120.59	7318.52	42.69	186.3	GO:0003824(molecular_function:catalytic activity); GO:0008152(biological_process:metabolic process)
UV8b_4126	hypothetical protein	495	1.78228	5.40506e-37	1.66308e-36	Up	325.5	1288.5	10.26	55.25	GO:0016020(cellular_component:membrane)
UV8b_3675	hypothetical protein	1665	1.78015	0	0	Up	1608	5515.5	30.975	128.24	GO:0016310(biological_process:phosphorylation); GO:0016301(molecular_function:kinase activity)
UV8b_830	hypothetical protein	504	1.77882	0	0	Up	6912.47	28523.8	403.67	1908.22
UV8b_3467	putative lipoyltransferase	1245	1.7781	2.50912e-194	3.02754e-193	Up	1696.57	6632.52	20.26	129.76
UV8b_89	carboxypeptidase	1494	1.778	1.12857e-224	1.6241e-223	Up	1957.78	7648.95	13.5	47.805	GO:0004180(molecular_function:carboxypeptidase activity)
UV8b_4970	FG-GAP repeat domain containing protein	909	1.77705	1.3305e-16	2.80363e-16	Up	67	240	4.185	18.38
UV8b_4855	major facilitator superfamily transporter	1563	1.77551	3.18587e-10	5.62765e-10	Up	43.5	158	1.34	6.015	GO:0016020(cellular_component:membrane)
UV8b_54	acetamidase	2052	1.77549	6.97056e-05	0.000100257	Up	1592.47	11089.3	19.375	137.53	GO:0016787(molecular_function:hydrolase activity); GO:0016884(molecular_function:carbon-nitrogen ligase activity, with glutamine as amido-N-donor)
UV8b_7886	ferric reductase transmembrane component 7	2589	1.77022	1.02965e-20	2.38639e-20	Up	1310.28	6608.98	16.795	100.02	GO:0000293(molecular_function:ferric-chelate reductase activity); GO:0016021(cellular_component:integral component of membrane); GO:0006826(biological_process:iron ion transport); GO:0005886(cellular_component:plasma membrane); GO:0015677(biological_process:copper ion import); GO:0055114(biological_process:oxidation-reduction process)
UV8b_3037	neutral ceramidase precursor	2274	1.76601	8.27464e-46	2.94322e-45	Up	607.185	2502.76	8.14	42.425
UV8b_4332	integral membrane protein	705	1.76361	6.09553e-10	1.06665e-09	Up	175.53	768.09	11.245	61.625	GO:0016021(cellular_component:integral component of membrane)
UV8b_903	hypothetical protein	3255	1.76187	1.04621e-17	2.2667e-17	Up	455.5	2064	6.555	33.74
UV8b_2689	hypothetical protein	288	1.76059	2.23767e-07	3.5853e-07	Up	71	287.5	1.165	5.535
UV8b_527	hypothetical protein	300	1.75852	2.34776e-148	2.1044e-147	Up	709	2513	89.63	357.93
UV8b_2916	pectinesterase family protein	1176	1.75728	0.00599118	0.00712843	Up	6.5	23	0.265	1.28	GO:0016787(molecular_function:hydrolase activity)
UV8b_5438	quinate permease	1494	1.75683	1.54257e-15	3.16545e-15	Up	757.375	3675.76	4.195	25.805	GO:0022891(molecular_function:substrate-specific transmembrane transporter activity); GO:0016021(cellular_component:integral component of membrane); GO:0055085(biological_process:transmembrane transport)
UV8b_1525	glycoside hydrolase	1203	1.75508	0.000300915	0.000420316	Up	475	2540.5	17.44	117.04
UV8b_3048	putative methyltransferase	630	1.75467	1.17717e-66	5.37401e-66	Up	1121.93	4713.31	31.91	146.445	GO:0016740(molecular_function:transferase activity)
UV8b_5942	eukaryotic aspartyl protease family protein	2610	1.74536	4.56211e-27	1.20595e-26	Up	305	1207	3.89	18.715
UV8b_3927	putative arginine permease	1683	1.74394	4.65443e-06	7.05268e-06	Up	79.5	333	2.345	11.485	GO:0003333(biological_process:amino acid transmembrane transport); GO:0016021(cellular_component:integral component of membrane); GO:0015171(molecular_function:amino acid transmembrane transporter activity)
UV8b_152	putative exocyst complex component sec8	744	1.73874	7.67195e-13	1.4658e-12	Up	32.195	107.74	2.485	11.155	GO:0006810(biological_process:transport)
UV8b_4294	fungal specific transcription factor	2292	1.73699	1.96627e-99	1.21048e-98	Up	2011.5	8481.5	53.055	317.785	GO:0005634(cellular_component:nucleus); GO:0006357(biological_process:regulation of transcription from RNA polymerase II promoter); GO:0006351(biological_process:transcription, DNA-templated); GO:0003677(molecular_function:DNA binding); GO:0000981(molecular_function:RNA polymerase II transcription factor activity, sequence-specific DNA binding); GO:0008270(molecular_function:zinc ion binding)
UV8b_1177	DUF1640-domain-containing protein	864	1.73329	0	0	Up	1412	4681.5	92.545	366.545	GO:0016020(cellular_component:membrane)
UV8b_7625	hypothetical protein	1227	1.72944	4.31855e-77	2.20081e-76	Up	342.5	1175.5	14.75	60.51
UV8b_1037	hypothetical protein	441	1.72836	2.30555e-05	3.02045e-05	Up	13.23	44.545	2.98	12.43
UV8b_1036	beta-1,3-glucanosyltransferase	1551	1.72697	2.90286e-108	1.9116e-107	Up	394.5	1326.5	12.645	51.41	GO:0016787(molecular_function:hydrolase activity); GO:0016740(molecular_function:transferase activity); GO:0005886(cellular_component:plasma membrane); GO:0005975(biological_process:carbohydrate metabolic process); GO:0031225(cellular_component:anchored component of membrane)
UV8b_4178	hypothetical protein	843	1.72042	0.000224176	0.000315205	Up	164.8	773.155	4.52	19.42
UV8b_6060	tyrosinase precursor	2307	1.71758	1.25802e-62	5.46628e-62	Up	385.03	1356.88	2.995	12.8
UV8b_7564	FMI2 protein	1053	1.71624	1.89601e-107	1.23817e-106	Up	357	1182.5	10.945	44
UV8b_2978	DNA lyase	426	1.7109	0.00121316	0.00162619	Up	12.21	42.535	2.85	12.59	GO:0006281(biological_process:DNA repair); GO:0004519(molecular_function:endonuclease activity); GO:0016829(molecular_function:lyase activity); GO:0090305(biological_process:nucleic acid phosphodiester bond hydrolysis); GO:0008270(molecular_function:zinc ion binding); GO:0003677(molecular_function:DNA binding)
UV8b_3396	hypothetical protein	195	1.70686	5.86823e-80	3.06422e-79	Up	777.995	2877.07	18.05	129.485
UV8b_1838	putative Ran exchange factor Prp20/Pim1	1587	1.70661	7.77186e-52	2.97485e-51	Up	414.2	1494.63	5.585	23.445
UV8b_7835	hypothetical protein	1479	1.70087	0.000349691	0.000486023	Up	77.5	330	2.62	13.26
UV8b_5941	hypothetical protein	2526	1.69712	1.84339e-36	3.95012e-36	Up	112	365	1.21	4.775
UV8b_2944	hypothetical protein	534	1.69644	4.69783e-37	1.44718e-36	Up	188.815	640.305	30.49	116.02
UV8b_49	transcriptional activator xlnr	2547	1.69477	4.03777e-46	1.44078e-45	Up	903.385	3631.16	11.965	56.72	GO:0006355(biological_process:regulation of transcription, DNA-templated); GO:0016020(cellular_component:membrane); GO:0005488(molecular_function:binding)
UV8b_2435	hypothetical protein	795	1.69412	0.000631169	0.000864221	Up	261.5	1838.5	1.89	15.665
UV8b_2788	hypothetical protein	582	1.69376	0.0174696	0.0215295	Up	13.5	51.5	1.655	7.86
UV8b_5938	hypothetical protein	954	1.6904	0.00380891	0.00492309	Up	327	2157.51	8.81	71.535
UV8b_331	putative MFS transporter	1938	1.68909	5.11778e-209	6.82632e-208	Up	1757.5	6247.5	36.505	151.54	GO:0016020(cellular_component:membrane)
UV8b_5190	transcription factor 25	2244	1.68809	1.47274e-142	1.27915e-141	Up	831.85	2827.76	17.565	73.865	GO:0043161(biological_process:proteasome-mediated ubiquitin-dependent protein catabolic process)
UV8b_2825	Pinin/SDK/MemA domain protein	480	1.68307	0	0	Up	1036.99	3341.92	62.62	225.915
UV8b_4579	transport protein sec39	834	1.68297	0.0323619	0.0389167	Up	334.73	1717.28	24.2	145.64
UV8b_450	calcium permease	3405	1.68173	3.83359e-60	1.62436e-59	Up	2179.5	9283.5	29	133.73	GO:0000324(cellular_component:fungal-type vacuole); GO:0006813(biological_process:potassium ion transport); GO:0016020(cellular_component:membrane); GO:0006814(biological_process:sodium ion transport); GO:0044446(cellular_component:intracellular organelle part); GO:0044765(biological_process:single-organism transport); GO:0098662(biological_process:inorganic cation transmembrane transport); GO:00…
UV8b_3963	hypothetical protein	273	1.67984	2.13023e-50	8.01699e-50	Up	276.5	929.5	8.725	15.345
UV8b_7383	UDP-glucuronosyl UDP-glucosyltransferase	1716	1.67718	2.97152e-38	9.35594e-38	Up	239.005	814.505	4.87	20.185
UV8b_2291	hypothetical protein	1824	1.6771	6.37894e-12	1.18808e-11	Up	372	1574.5	10.355	49.305	GO:0016020(cellular_component:membrane)
UV8b_6861	short-chain dehydrogenase	759	1.67705	1.48007e-18	3.26257e-18	Up	285.5	1100.5	3.96	18.705
UV8b_8059	putative MFS transporter	1671	1.67572	7.13501e-99	4.38213e-98	Up	396.095	1286.02	10.585	39.625	GO:0016020(cellular_component:membrane)
UV8b_4499	hypothetical protein	330	1.67501	6.9094e-28	1.34595e-27	Up	104.86	340.55	5.115	20.14
UV8b_6726	GPI mannosyltransferase	1311	1.67453	2.63227e-117	1.87171e-116	Up	789.74	2695.97	19.185	77.43
UV8b_5986	hypothetical protein	501	1.67099	0.000816456	0.00111139	Up	7.5	24	1.23	4.98
UV8b_6638	hypothetical protein	783	1.66676	3.30234e-08	5.45039e-08	Up	245.88	1032.72	10.6	44.175
UV8b_7028	hypothetical protein	426	1.66532	3.54348e-29	9.70035e-29	Up	102	326.5	6.8	21.615
UV8b_5048	hypothetical protein	375	1.66448	0.00134475	0.00179582	Up	34.5	131.5	1.79	7.54
UV8b_6728	NTPase	573	1.66093	0.00038908	0.000539716	Up	125.5	539	16.99	88.235
UV8b_2835	hypothetical protein	726	1.65792	2.62569e-07	4.18902e-07	Up	16.5	52	1.415	5.605
UV8b_1796	MADS box protein	675	1.65757	1.44612e-71	6.93274e-71	Up	1233.28	4672.1	41.865	157.23	GO:0001085(molecular_function:RNA polymerase II transcription factor binding); GO:0000821(biological_process:regulation of arginine metabolic process); GO:1990837(molecular_function:sequence-specific double-stranded DNA binding); GO:0008301(molecular_function:DNA binding, bending); GO:0001196(biological_process:regulation of mating-type specific transcription from RNA polymerase II promoter); GO:…
UV8b_4654	short-chain dehydrogenase/reductase	981	1.65618	9.67955e-09	1.62528e-08	Up	47.325	158.865	1.89	7.575
UV8b_4969	FAD binding domain containing protein	1290	1.65506	4.46309e-57	1.81839e-56	Up	329	1086.5	9.035	29.68
UV8b_481	hypothetical protein	1110	1.65477	6.36448e-40	1.41046e-39	Up	110.7	348	5.51	20.655
UV8b_4655	NAD(P)-binding domain protein	951	1.65175	5.45957e-18	1.18943e-17	Up	69	220.5	3.93	15.935
UV8b_7311	hypothetical protein	1053	1.6507	7.22815e-22	1.71477e-21	Up	101.73	329.555	5.495	20.695
UV8b_7103	putative histidine kinase HHK5p	3414	1.65021	3.33001e-70	1.57523e-69	Up	877.5	3165.5	11.83	49.495	GO:0016310(biological_process:phosphorylation); GO:0016020(cellular_component:membrane); GO:0016301(molecular_function:kinase activity); GO:0007165(biological_process:signal transduction); GO:0016772(molecular_function:transferase activity, transferring phosphorus-containing groups)
UV8b_7449	Leucine Rich Repeat domain protein	2562	1.64928	1.88277e-102	1.18322e-101	Up	1008.83	3522.19	10.38	34.795
UV8b_1452	sister chromatid cohesion protein	552	1.64926	1.47506e-19	3.33014e-19	Up	143	486.5	20.215	82.405
UV8b_8243	p450 monooxygenase	1614	1.64309	5.76065e-16	1.19463e-15	Up	229.5	847.5	4.64	24.845
UV8b_3804	autophagy protein Apg12	522	1.64199	5.00452e-05	6.48537e-05	Up	15.785	50.53	2.31	9.8
UV8b_3823	hypothetical protein	912	1.64122	2.1652e-21	5.08434e-21	Up	619	2472.5	40.555	185.865
UV8b_5440	lysophospholipase precursor	1866	1.6411	0.0309085	0.0372374	Up	372	2181.5	8.45	58.85	GO:0004620(molecular_function:phospholipase activity); GO:0016042(biological_process:lipid catabolic process)
UV8b_6387	NADPH oxidase	1683	1.6405	5.17751e-33	1.07058e-32	Up	182.915	596.77	2.29	8.595	GO:0016021(cellular_component:integral component of membrane); GO:0055114(biological_process:oxidation-reduction process); GO:0016491(molecular_function:oxidoreductase activity)
UV8b_2618	protein kinase domain-containing protein	777	1.63972	1.38556e-46	4.96206e-46	Up	1597.72	6454.42	51.45	232.965	GO:0006468(biological_process:protein phosphorylation); GO:0005524(molecular_function:ATP binding); GO:0004672(molecular_function:protein kinase activity)
UV8b_6272	hypothetical protein	807	1.63579	1.52065e-10	2.28889e-10	Up	25	77.5	1.945	7.14
UV8b_2698	hypothetical protein	480	1.63506	6.91106e-40	1.54147e-39	Up	104.67	324.175	8.6	33.285
UV8b_1168	alkaline serine protease	1839	1.63154	1.1777e-58	4.90531e-58	Up	359.5	1169.5	6.885	27.64
UV8b_4724	choriogenin hminor	711	1.6307	9.11476e-22	2.15582e-21	Up	75.44	235.145	1.375	5.915
UV8b_7110	hypothetical protein	273	1.62577	5.9879e-05	8.63928e-05	Up	84.92	326.03	2.195	9.67
UV8b_7384	methyltransferase	804	1.61765	2.94668e-50	1.10631e-49	Up	164	503.5	12.89	46.43
UV8b_4722	hypothetical protein	1146	1.61498	2.13191e-132	1.71142e-131	Up	1568.39	5409.64	31.385	130.265
UV8b_7033	2,3-dihydroxybenzoic acid decarboxylase dhbD	372	1.60619	7.2157e-180	7.92616e-179	Up	1022.5	3219.5	28.465	107.445	GO:0016787(molecular_function:hydrolase activity)
UV8b_6159	RING finger domain protein	756	1.60426	2.23806e-30	6.23777e-30	Up	134	414.5	11.505	41.71	GO:0016020(cellular_component:membrane)
UV8b_1553	glycosyltransferase family 31 protein	1500	1.6015	7.5549e-209	1.00429e-207	Up	1441.5	4606	49.815	184.495
UV8b_7165	putative mitochondrial dynamin GTPase (Msp1)	384	1.60105	4.7165e-07	7.45796e-07	Up	34.245	108.67	10.705	42.35	GO:0000002(biological_process:mitochondrial genome maintenance); GO:0000001(biological_process:mitochondrion inheritance); GO:0031314(cellular_component:extrinsic component of mitochondrial inner membrane); GO:0003924(molecular_function:GTPase activity); GO:0008053(biological_process:mitochondrial fusion); GO:0000329(cellular_component:fungal-type vacuole membrane); GO:0097002(cellular_component:…
UV8b_3324	carbohydrate-binding module family 19 protein	2106	1.60018	2.78197e-146	2.47662e-145	Up	431	1303	3.815	14.255
UV8b_4167	hypothetical protein	2007	1.59565	0.0357589	0.0428114	Up	237.5	1080.5	5.645	30.17
UV8b_2378	hypothetical protein	366	1.593	8.62834e-06	1.29096e-05	Up	21.5	66.5	7.795	29.875
UV8b_6139	amine oxidase	1809	1.59212	1.63932e-19	3.69885e-19	Up	437.5	1609	9.025	39.135
UV8b_3980	hypothetical protein	708	1.59185	0.0480679	0.0567937	Up	689.675	3266.13	6.205	37.59
UV8b_15	hypothetical protein	300	1.58901	6.2559e-85	3.41203e-84	Up	428.5	1317.5	7.865	31.465
UV8b_7813	hypothetical protein	351	1.5876	0.0396322	0.0448522	Up	10.5	36.5	4.045	19.315
UV8b_7962	ras-2 protein	666	1.58756	3.57013e-72	1.72843e-71	Up	434.015	1353.72	6.765	26.03	GO:0007165(biological_process:signal transduction); GO:0000166(molecular_function:nucleotide binding)
UV8b_6978	hypothetical protein	1560	1.58707	2.76966e-06	4.23439e-06	Up	113	413.5	3.72	15.63
UV8b_7159	putative 14-3-3-like protein	942	1.58618	3.22605e-07	5.13952e-07	Up	1006.39	4385.95	16.28	68.255	GO:0019904(molecular_function:protein domain specific binding)
UV8b_5530	hypothetical protein	1095	1.5857	1.01782e-60	2.71178e-60	Up	185	554	9.42	33.45
UV8b_173	hypothetical protein	1266	1.58541	7.97966e-80	4.1612e-79	Up	961.05	3227.9	9.815	37.795
UV8b_325	family C-like G-protein-coupled receptor	969	1.58389	3.65096e-73	1.79639e-72	Up	623.52	2009.45	4.555	18.39	GO:0016020(cellular_component:membrane)
UV8b_6604	hypothetical protein	345	1.58252	3.00649e-05	4.39678e-05	Up	121.645	458.965	8.1	44.095
UV8b_3658	zinc-binding oxidoreductase	1038	1.58246	7.93695e-25	2.00095e-24	Up	227.5	743	12.325	47.265
UV8b_6175	hypothetical protein	372	1.5812	4.79268e-27	1.2652e-26	Up	171.84	538.35	29.165	110.365
UV8b_4186	hypothetical protein	798	1.5798	2.041e-118	1.46455e-117	Up	453.5	1359.88	31.585	91.785	GO:0016021(cellular_component:integral component of membrane)
UV8b_5723	hypothetical protein	1128	1.5791	2.26828e-123	1.69753e-122	Up	394.5	1176	10.305	37
UV8b_7045	hypothetical protein	1134	1.57809	2.53026e-74	1.25999e-73	Up	384.5	1174	12.45	45
UV8b_7275	argonaute siRNA chaperone complex subunit Arb1	1392	1.57777	1.0167e-58	4.23696e-58	Up	1189.5	4221.5	31.905	139.645	GO:0044446(cellular_component:intracellular organelle part); GO:0006342(biological_process:chromatin silencing); GO:0031047(biological_process:gene silencing by RNA)
UV8b_5069	hypothetical protein	2103	1.57504	4.02507e-24	9.9869e-24	Up	658.5	5053	7.835	69.825
UV8b_5203	hypothetical protein	318	1.57495	4.06825e-06	6.18238e-06	Up	55.385	184.765	0.54	2.735
UV8b_5291	fungal specific transcription factor	882	1.57228	0.0499474	0.0588725	Up	119.33	513.95	9.815	42.27
UV8b_367	cell division GTP binding protein	1644	1.56985	3.95433e-89	2.23927e-88	Up	1053	3473	30.74	118.1
UV8b_6962	hypothetical protein	1512	1.56982	3.54235e-184	3.98032e-183	Up	1027.38	3129.2	34.775	149.615
UV8b_2702	cell surface spherulin 4-like	2082	1.56824	1.58861e-91	9.23608e-91	Up	1202.28	4008.13	15.095	58.615
UV8b_4190	hypothetical protein	1260	1.56409	1.42866e-142	1.24224e-141	Up	1460.64	4706.97	47.745	199.685
UV8b_1526	hypothetical protein	1929	1.56377	3.89042e-108	1.38843e-107	Up	580.79	1758.78	8.965	30.725
UV8b_2508	hypothetical protein	726	1.56258	0.00109061	0.00146945	Up	28	93	2.55	9.85
UV8b_3647	argininosuccinate lyase	474	1.56176	4.15928e-74	2.06333e-73	Up	678.115	2156.57	6.2	28.375	GO:0004056(molecular_function:argininosuccinate lyase activity); GO:0005829(cellular_component:cytosol); GO:0042450(biological_process:arginine biosynthetic process via ornithine); GO:0016829(molecular_function:lyase activity)
UV8b_1099	oligosaccharide transporter, MRT family	1659	1.56116	0	0	Up	4045	12072	123.37	437.4	GO:0022891(molecular_function:substrate-specific transmembrane transporter activity); GO:0016021(cellular_component:integral component of membrane); GO:0055085(biological_process:transmembrane transport); GO:0008643(biological_process:carbohydrate transport)
UV8b_5653	hypothetical protein	393	1.55947	4.94707e-153	4.65785e-152	Up	1213.05	3784.44	60.04	123.15
UV8b_5740	histidine kinase 1	3921	1.55936	4.02534e-288	7.71901e-287	Up	1434.68	4293.03	12.865	41.58	GO:0000155(molecular_function:phosphorelay sensor kinase activity); GO:0016021(cellular_component:integral component of membrane); GO:0005622(cellular_component:intracellular); GO:0023014(biological_process:signal transduction by protein phosphorylation); GO:0000160(biological_process:phosphorelay signal transduction system)
UV8b_7020	hypothetical protein	1191	1.55686	0.000797957	0.00108709	Up	57.255	203.84	1.52	4.965
UV8b_895	hypothetical protein	3735	1.55368	2.36089e-79	1.22625e-78	Up	522.82	1595.51	4.455	15.375
UV8b_4395	FK506-binding protein 2 precursor	1236	1.55354	3.21545e-259	5.43509e-258	Up	1412.5	4234	47.525	159.95
UV8b_8004	hypothetical protein	429	1.55135	2.65669e-222	3.78845e-221	Up	1465	4454	43.92	151.785
UV8b_21	hypothetical protein	1179	1.54976	7.09108e-41	2.3309e-40	Up	260.14	790.49	12.15	42.8
UV8b_5426	hypothetical protein	531	1.54951	0.00635387	0.00810036	Up	115.095	454.695	3.325	19.245
UV8b_4232	hypothetical protein	345	1.54551	0.0188938	0.0232081	Up	8.5	26.5	3.77	14.205
UV8b_6256	hypothetical protein	471	1.54413	5.91885e-13	1.13528e-12	Up	707.5	2713.5	17.395	79.585
UV8b_2763	hypothetical protein	456	1.54383	7.81883e-10	1.36145e-09	Up	27.5	80	5.835	20.44
UV8b_7602	hypothetical protein	1149	1.54373	2.98229e-38	9.38607e-38	Up	1504.77	5539.74	20.145	83.365
UV8b_1983	hypothetical protein	945	1.54261	0.00277121	0.00362183	Up	81.895	305.81	1.29	8.755
UV8b_1072	putative choline dehydrogenase	831	1.53883	1.07713e-22	2.59377e-22	Up	303.97	993.94	6.58	24.205	GO:0050660(molecular_function:flavin adenine dinucleotide binding); GO:0016614(molecular_function:oxidoreductase activity, acting on CH-OH group of donors); GO:0055114(biological_process:oxidation-reduction process)
UV8b_2057	general amidase	732	1.5363	0.0157864	0.0195442	Up	127.455	510.65	4.12	18.62
UV8b_4418	acyl-CoA dehydrogenase family member 11	669	1.53605	7.13173e-21	1.65584e-20	Up	144.28	438.465	14.94	53.255	GO:0006468(biological_process:protein phosphorylation); GO:0004672(molecular_function:protein kinase activity)
UV8b_3322	putative VanZ domain protein	609	1.5352	8.92001e-05	0.000114376	Up	68.14	233.59	6.995	32.435	GO:0016020(cellular_component:membrane)
UV8b_4836	SIT4 phosphatase-associated protein	618	1.53138	6.04463e-114	2.22142e-113	Up	413.37	1193.73	49.555	168.29
UV8b_8308	Pre-mRNA-splicing factor ISY1	1419	1.52926	1.17801e-41	3.92655e-41	Up	1369.24	4869.35	146.175	654.75
UV8b_8208	hypothetical protein	327	1.5286	2.67099e-11	4.87743e-11	Up	155.5	510	7.03	16.365
UV8b_5075	hypothetical protein	360	1.52739	0.000364943	0.0005061	Up	9.785	28.2	0.175	1.145
UV8b_131	putative arsenite efflux transporter	1104	1.52654	0.000499299	0.000687983	Up	85.16	303.205	2.23	8.5
UV8b_2923	membrane protein	462	1.52639	2.33571e-154	1.04256e-153	Up	1121.89	3375.02	113.31	449.46
UV8b_7604	long chain fatty alcohol oxidase	2238	1.52597	5.53727e-10	9.70692e-10	Up	1090.82	4336.3	19.21	96.53	GO:0050660(molecular_function:flavin adenine dinucleotide binding); GO:0016614(molecular_function:oxidoreductase activity, acting on CH-OH group of donors); GO:0055114(biological_process:oxidation-reduction process); GO:0016491(molecular_function:oxidoreductase activity)
UV8b_2882	peptidyl-prolyl cis/trans isomerase	384	1.52483	0	0	Up	3845.76	11295.1	150.82	502.825	GO:0000413(biological_process:protein peptidyl-prolyl isomerization); GO:0003755(molecular_function:peptidyl-prolyl cis-trans isomerase activity)
UV8b_7102	DUF1275 domain protein	843	1.52331	0.00112452	0.00151331	Up	1680.5	8297	95.975	553.695	GO:0016021(cellular_component:integral component of membrane)
UV8b_5866	hypothetical protein	684	1.52227	2.84945e-48	1.04188e-47	Up	229.805	666.935	13.185	48.465
UV8b_1439	hypothetical protein	891	1.52058	4.87964e-20	8.56239e-20	Up	347.95	1155.93	22.965	94.19
UV8b_7662	TPR repeat-containing protein	2055	1.5201	0	0	Up	2085.61	5978.77	15.735	56.665
UV8b_7815	hypothetical protein	2490	1.51971	4.29781e-37	1.32499e-36	Up	672.5	2222	15.5	61.205
UV8b_6121	hypothetical protein	1431	1.51829	2.03804e-16	4.27961e-16	Up	234.405	759.025	7.705	27.97
UV8b_3569	hypothetical protein	801	1.51553	1.43278e-79	7.45671e-79	Up	291.195	831.18	23.36	77.17
UV8b_3947	3-ketoacyl-CoA reductase	1041	1.51458	1.01052e-77	3.03041e-77	Up	298.39	852.585	20.485	61.92	GO:0005783(cellular_component:endoplasmic reticulum); GO:0016021(cellular_component:integral component of membrane); GO:0030497(biological_process:fatty acid elongation); GO:0005789(cellular_component:endoplasmic reticulum membrane); GO:0045703(molecular_function:ketoreductase activity); GO:0055114(biological_process:oxidation-reduction process)
UV8b_2812	hypothetical protein	324	1.51319	2.21023e-52	5.51164e-52	Up	242.835	699.25	11.25	37.54
UV8b_1301	Rab5-like protein ypt51	699	1.50829	5.01588e-34	1.47837e-33	Up	1395	4959.89	71.19	96.575	GO:0005622(cellular_component:intracellular); GO:0007264(biological_process:small GTPase mediated signal transduction); GO:0005525(molecular_function:GTP binding)
UV8b_6414	putative acetylase	1416	1.50791	0.00109836	0.00147887	Up	39.5	129	1.48	5.505	GO:0016740(molecular_function:transferase activity)
UV8b_835	hypothetical protein	1410	1.50576	2.60553e-26	6.77333e-26	Up	331.505	1040.02	4.055	19.46
UV8b_8108	hypothetical protein	1731	1.50521	6.44479e-11	1.16199e-10	Up	337.03	2227.26	4.66	33.935	GO:0006468(biological_process:protein phosphorylation); GO:0005524(molecular_function:ATP binding); GO:0004672(molecular_function:protein kinase activity)
UV8b_5385	Arginase	942	1.50493	0	0	Up	1989	5748.5	70.62	230.535	GO:0046872(molecular_function:metal ion binding); GO:0004053(molecular_function:arginase activity); GO:0006525(biological_process:arginine metabolic process)
UV8b_3391	hypothetical protein	717	1.5018	7.23476e-26	1.86284e-25	Up	338.395	1061.95	18.655	56.725
UV8b_5026	putative HLH transcription factor	1233	1.5011	5.18259e-137	4.3104e-136	Up	668.315	1906.4	16.595	51.86
UV8b_3621	cytochrome P450 oxidoreductase	2079	1.49729	8.52313e-191	1.00371e-189	Up	1834.5	5507	42.405	150.22	GO:0003958(molecular_function:NADPH-hemoprotein reductase activity); GO:0016021(cellular_component:integral component of membrane); GO:0010181(molecular_function:FMN binding); GO:0055114(biological_process:oxidation-reduction process); GO:0005789(cellular_component:endoplasmic reticulum membrane)
UV8b_3556	putative C6 transcription factor	996	1.49581	6.01761e-10	1.05348e-09	Up	110.55	343.56	6.69	19.635
UV8b_1813	C3HC4 type (RING finger) zinc finger containing protein	2490	1.49517	5.61805e-165	5.71496e-164	Up	750.5	2123.5	14.135	47.705
UV8b_680	hypothetical protein	588	1.49473	5.79016e-22	1.37613e-21	Up	123.33	354.975	15.105	53.96
UV8b_7760	tyrosine phosphatase	963	1.49269	4.73391e-78	2.42667e-77	Up	1175.5	3689.5	23.88	87.895
UV8b_4920	YT521-B-like family protein	534	1.49109	3.59714e-17	7.68938e-17	Up	82.445	234.53	12.68	42.745
UV8b_3712	hypothetical protein	435	1.48977	4.38378e-09	7.4436e-09	Up	63.5	187.5	15.455	52.825
UV8b_2262	putative histidine kinase HHK13p	4494	1.48756	1.26062e-59	5.29283e-59	Up	966	3043	9.68	42.765	GO:0000155(molecular_function:phosphorelay sensor kinase activity); GO:0016310(biological_process:phosphorylation); GO:0005622(cellular_component:intracellular); GO:0007165(biological_process:signal transduction); GO:0000160(biological_process:phosphorelay signal transduction system); GO:0016772(molecular_function:transferase activity, transferring phosphorus-containing groups); GO:0005524(molecu…
UV8b_3818	hypothetical protein	459	1.48498	1.98793e-90	6.47489e-90	Up	360.97	1009.93	13.91	55.015
UV8b_206	hypothetical protein	804	1.4841	2.2991e-33	6.72329e-33	Up	147.015	412.795	56.7	121.685
UV8b_1731	putative RNA binding protein Jsn1	3603	1.48217	3.05863e-114	2.11916e-113	Up	1490.99	4556.49	12.77	45.565	GO:0003676(molecular_function:nucleic acid binding)
UV8b_4771	triacylglycerol lipase FGL2	1263	1.48188	6.17854e-52	2.37076e-51	Up	510	1517	27.31	87.685
UV8b_2167	positive regulator of purine utilization	2994	1.48034	1.20872e-132	9.73309e-132	Up	1246	3675.5	13.795	47.275	GO:0006355(biological_process:regulation of transcription, DNA-templated); GO:0046872(molecular_function:metal ion binding)
UV8b_6838	acid phosphatase	1329	1.47875	1.6743e-143	7.11194e-143	Up	509.5	1416	20.53	66.725	GO:0016788(molecular_function:hydrolase activity, acting on ester bonds)
UV8b_4180	hypothetical protein	2565	1.47672	3.26908e-21	7.63987e-21	Up	861.925	5273.44	10.605	73.79
UV8b_1477	zinc finger (HIT type) family protein	618	1.47513	6.7414e-05	9.70322e-05	Up	549.52	2090.76	11.85	46.56
UV8b_72	putative carnitinyl-CoA dehydratase	831	1.47498	0.00570605	0.00729463	Up	42.905	142.12	2.845	13.895	GO:0003824(molecular_function:catalytic activity); GO:0008152(biological_process:metabolic process)
UV8b_576	activator 1 subunit 3	1353	1.47422	3.4781e-91	2.01617e-90	Up	969.49	2880.47	21.64	75.165	GO:0006272(biological_process:leading strand elongation); GO:0005829(cellular_component:cytosol); GO:0005663(cellular_component:DNA replication factor C complex); GO:0031389(cellular_component:Rad17 RFC-like complex); GO:0031390(cellular_component:Ctf18 RFC-like complex); GO:0016887(molecular_function:ATPase activity); GO:0003677(molecular_function:DNA binding); GO:0007062(biological_process:sist…
UV8b_4181	LIM domain-containing protein	1620	1.47056	4.00549e-51	1.52058e-50	Up	2816.07	9842.06	23.9	88.99	GO:0044464(cellular_component:cell part)
UV8b_2757	hypothetical protein	2370	1.47025	0.00258486	0.00338505	Up	102.5	359.5	2.905	10.14
UV8b_7878	glycoside hydrolase family 18 protein	2145	1.46897	4.80335e-11	8.69236e-11	Up	259	845.5	4.07	12.815
UV8b_2182	beta transducin-like protein HET-D2Y	615	1.46699	4.8805e-06	7.38953e-06	Up	53	158.5	6.19	22.095	GO:0003824(molecular_function:catalytic activity); GO:0009116(biological_process:nucleoside metabolic process)
UV8b_1216	hypothetical protein	2121	1.46525	4.3916e-14	8.66935e-14	Up	85.43	242.145	1.92	6.485
UV8b_7503	mannosylphosphate transferase	1041	1.46484	1.47839e-87	8.26447e-87	Up	382	1055	7.705	25.655
UV8b_2727	peptidase family M28	1170	1.46483	1.1913e-113	8.23204e-113	Up	1431.82	4286.84	31.37	116.405	GO:0006508(biological_process:proteolysis); GO:0008233(molecular_function:peptidase activity); GO:0046872(molecular_function:metal ion binding); GO:0005576(cellular_component:extracellular region); GO:0004177(molecular_function:aminopeptidase activity)
UV8b_7757	hypothetical protein	2571	1.46432	1.91287e-87	1.06704e-86	Up	720.735	2071.94	10.66	31.565	GO:0044446(cellular_component:intracellular organelle part)
UV8b_6714	Glycylpeptide N-tetradecanoyltransferase	471	1.46337	4.04801e-08	6.65588e-08	Up	55	158.5	10.64	37.225
UV8b_2329	uridine nucleosidase	1152	1.46333	4.28732e-27	1.13446e-26	Up	1036.57	3489.7	26.005	134.935	GO:0006216(biological_process:cytidine catabolic process); GO:0034356(biological_process:NAD biosynthesis via nicotinamide riboside salvage pathway); GO:0006218(biological_process:uridine catabolic process); GO:0008655(biological_process:pyrimidine-containing compound salvage); GO:0070636(molecular_function:nicotinic acid riboside hydrolase activity); GO:0070635(molecular_function:nicotinamide ri…
UV8b_63	oligopeptide transporter	2391	1.45857	9.53965e-69	4.45619e-68	Up	815.055	2413.93	9.51	32.31	GO:0016021(cellular_component:integral component of membrane); GO:0055085(biological_process:transmembrane transport)
UV8b_3062	hypothetical protein	540	1.45826	3.48861e-78	1.79182e-77	Up	297.935	816.56	8.505	28.52
UV8b_936	hypothetical protein	1326	1.45556	8.77738e-21	2.03551e-20	Up	391.9	1222.69	15.78	56.58
UV8b_3390	hypothetical protein	684	1.45282	1.41627e-116	9.98007e-116	Up	1328.51	3892.69	56.47	203.085
UV8b_798	hypothetical protein	528	1.45279	7.27632e-07	1.13909e-06	Up	80.525	243.59	1.42	5.055
UV8b_7096	DUF341 domain-containing protein	792	1.45146	5.71089e-19	1.27282e-18	Up	79.925	1758.11	2.16	46.92
UV8b_6046	hypothetical protein	2697	1.448	5.73063e-46	2.04204e-45	Up	285	791.5	4.96	16.215
UV8b_3259	cut9-interacting protein scn1	1362	1.447	8.40994e-27	2.21043e-26	Up	174	485.5	6.66	21.97
UV8b_7559	magnesium-dependent phosphatase-1 family protein	585	1.44615	1.43617e-72	6.93364e-72	Up	263	714.5	33.96	110.645	GO:0016311(biological_process:dephosphorylation); GO:0016791(molecular_function:phosphatase activity)
UV8b_7248	short-chain dehydrogenase/reductase	885	1.44613	3.88972e-05	5.65679e-05	Up	274.815	960.605	9.51	40.1	GO:0055114(biological_process:oxidation-reduction process); GO:0016491(molecular_function:oxidoreductase activity)
UV8b_6957	hypothetical protein	342	1.44585	5.58567e-23	1.35588e-22	Up	148.155	413.165	6.695	12.375
UV8b_7716	pheromone receptor	1185	1.44116	1.135e-53	4.45312e-53	Up	369.96	1028.67	5.825	19.08	GO:0004932(molecular_function:mating-type factor pheromone receptor activity); GO:0016021(cellular_component:integral component of membrane); GO:0007186(biological_process:G-protein coupled receptor signaling pathway)
UV8b_8424	swim zinc finger domain protein	981	1.44065	2.97854e-83	1.59133e-82	Up	2327.5	7382	80.1	318.52
UV8b_6589	nudix domain containing protein	681	1.43989	9.46292e-36	2.85672e-35	Up	214.665	591.45	8.525	28.215
UV8b_2887	hypothetical protein	480	1.43901	0.0291712	0.0333046	Up	8.5	24.5	1.55	5.68
UV8b_808	putative TFIIH and nucleotide excision repair factor 3 complexes subunit (Tfb2)	1245	1.43568	1.16995e-10	2.09735e-10	Up	97.77	280.88	4.28	14.15	GO:0005737(cellular_component:cytoplasm); GO:0000112(cellular_component:nucleotide-excision repair factor 3 complex); GO:0004003(molecular_function:ATP-dependent DNA helicase activity); GO:0032508(biological_process:DNA duplex unwinding); GO:0070816(biological_process:phosphorylation of RNA polymerase II C-terminal domain); GO:0006289(biological_process:nucleotide-excision repair); GO:0000439(cel…
UV8b_8134	hypothetical protein	1791	1.43321	7.74719e-245	1.24511e-243	Up	1332	3619.5	51.72	167.025	GO:0016020(cellular_component:membrane)
UV8b_6397	alpha/beta hydrolase fold protein	1281	1.43093	7.49535e-69	3.50543e-68	Up	1940.5	6100	47.63	160.085
UV8b_7821	hypothetical protein	450	1.43012	1.60124e-15	2.62013e-15	Up	68.755	185.925	15.705	49.31
UV8b_5785	COPII vesicles protein	1362	1.42719	3.87872e-213	5.29979e-212	Up	1351.39	3685.32	52.645	167.07
UV8b_7664	hypothetical protein	1518	1.42321	0.00106359	0.00143403	Up	90	291.5	3.045	11.39
UV8b_4656	cytochrome P450	1617	1.4227	4.27482e-15	6.93321e-15	Up	65.5	176	1.95	6.455
UV8b_5144	zinc finger protein	912	1.42248	1.20846e-05	1.79779e-05	Up	48	137.5	3.15	10.455
UV8b_7293	oxidoreductase, short chain dehydrogenase/reductase family	2085	1.42245	6.33629e-66	2.86926e-65	Up	457.015	1250.59	10.82	34.19	GO:0005635(cellular_component:nuclear envelope); GO:0016021(cellular_component:integral component of membrane); GO:0016020(cellular_component:membrane); GO:0005783(cellular_component:endoplasmic reticulum)
UV8b_6508	BCAS2 family protein	381	1.42095	7.75593e-11	1.39614e-10	Up	63	172	20.59	68.835
UV8b_2482	hypothetical protein	405	1.42048	5.44171e-06	8.21231e-06	Up	38.205	106.255	11.22	35.88	GO:0005488(molecular_function:binding); GO:0048500(cellular_component:signal recognition particle)
UV8b_6285	hypothetical protein	162	1.41894	0.00925027	0.0116583	Up	44	139.5	1.425	5.6
UV8b_1208	hypothetical protein	261	1.41757	0.00308291	0.00401383	Up	94.625	312.005	2.83	9.835
UV8b_5480	hypothetical protein	639	1.41751	0.00347081	0.00448824	Up	7.5	20	0.86	2.65
UV8b_1268	hypothetical protein	336	1.41721	1.34535e-166	6.31533e-166	Up	755	2015	16.675	54.575
UV8b_3831	hypothetical protein	1347	1.41688	5.5623e-18	9.43158e-18	Up	295.595	879.025	7.3	21.495
UV8b_2411	putative oligopeptide transporter	1869	1.41679	0.0199909	0.0245059	Up	93.5	321.5	1.27	4.92	GO:0016020(cellular_component:membrane)
UV8b_6267	NB-ARC domain protein	2061	1.41663	6.52653e-08	1.06774e-07	Up	169.22	521.88	1.945	6.485
UV8b_3690	hypothetical protein	390	1.41654	3.94354e-17	8.42068e-17	Up	180.5	512.5	7.75	20.77
UV8b_2473	extracellular endoglucanase	1119	1.41331	3.06728e-14	6.08105e-14	Up	615	1994	15.82	51.895	GO:0016787(molecular_function:hydrolase activity); GO:0008810(molecular_function:cellulase activity)
UV8b_3459	glucose galactose transporter	1470	1.41235	1.32101e-06	1.7958e-06	Up	844.075	3004.85	20.23	107.02	GO:0016020(cellular_component:membrane)
UV8b_6992	putative DUF6 domain protein	1476	1.41061	3.49062e-74	1.73382e-73	Up	325	862.5	11.495	35.63	GO:0016020(cellular_component:membrane)
UV8b_8368	hypothetical protein	672	1.40805	0.0284662	0.0344271	Up	13.675	39.91	1.335	4.79
UV8b_8137	hypothetical protein	207	1.40537	0.0161938	0.0200234	Up	5.715	90.325	7.405	2.19
UV8b_6779	high-affinity nicotinic acid plasma membrane permease	1905	1.40491	2.76111e-06	4.22297e-06	Up	478.555	1628.54	4.68	18.185	GO:0016021(cellular_component:integral component of membrane); GO:0055085(biological_process:transmembrane transport)
UV8b_8076	cytochrome P450	1581	1.40454	1.47569e-12	2.80103e-12	Up	286.085	868.45	8.53	32.415	GO:0046872(molecular_function:metal ion binding); GO:0005488(molecular_function:binding); GO:0016491(molecular_function:oxidoreductase activity)
UV8b_7044	hypothetical protein	393	1.40367	2.0911e-05	3.07528e-05	Up	26	70	6.935	25.71
UV8b_5728	hypothetical protein	801	1.40215	2.12155e-126	1.63451e-125	Up	844.255	2263.69	24.31	73.715
UV8b_7195	hypothetical protein	1467	1.40098	7.57597e-19	1.68324e-18	Up	483	1469.57	4.395	12.375
UV8b_5931	hypothetical protein	1398	1.39921	2.64652e-228	3.91635e-227	Up	981.5	2582.02	13.77	51.65
UV8b_3720	hypothetical protein	228	1.39919	3.86896e-05	5.62765e-05	Up	35.2	97.12	0.475	1.59
UV8b_5067	putative cell wall protein	876	1.39874	3.03743e-72	1.47235e-71	Up	1727.5	5168.5	119.45	413.875
UV8b_7906	hypothetical protein	393	1.397	8.29718e-13	1.29036e-12	Up	55	145	17.225	53.99	GO:0044424(cellular_component:intracellular part)
UV8b_6152	esdC	945	1.39559	7.80207e-111	5.26606e-110	Up	5248.81	16641	331.915	1194.09
UV8b_7385	hypothetical protein	768	1.39519	0.0245062	0.0298034	Up	28.5	87.5	2.385	8.48
UV8b_3025	Transcriptional activator protein acu-15	2622	1.39516	4.2386e-07	6.71718e-07	Up	694	2368	13.325	48.85	GO:0006355(biological_process:regulation of transcription, DNA-templated); GO:0046872(molecular_function:metal ion binding); GO:0005488(molecular_function:binding); GO:0006351(biological_process:transcription, DNA-templated)
UV8b_4233	hypothetical protein	666	1.39516	5.5907e-13	1.07339e-12	Up	65	172	6.75	21.2
UV8b_2231	hypothetical protein	834	1.39266	8.83697e-28	2.36064e-27	Up	210.225	566.145	2.95	9.235
UV8b_720	Type 1 phosphatases regulator ypi1	486	1.38878	2.99999e-14	5.94915e-14	Up	66.5	174.5	12.275	38.635
UV8b_5940	F-box and WD domain protein	3609	1.38786	2.29776e-183	2.56349e-182	Up	1437	3845.5	18.525	57.28
UV8b_5437	toxin biosynthesis protein tri7-like	1251	1.38653	0.0103467	0.012986	Up	98.245	482.2	4.755	29.205
UV8b_4427	C2H2 finger domain protein FlbC	960	1.38598	5.80481e-26	1.4976e-25	Up	5349.47	23808	90.49	422.165	GO:0005488(molecular_function:binding)
UV8b_7942	BTB/POZ domain protein	768	1.38505	0.0130643	0.0162743	Up	16	45	1.29	4.385
UV8b_3713	enoyl-CoA hydratase/isomerase family protein	480	1.38383	2.06439e-158	2.00881e-157	Up	1239.21	3304.97	24.29	53.07	GO:0016853(molecular_function:isomerase activity); GO:0008152(biological_process:metabolic process)
UV8b_3981	cAMP-independent regulatory protein	870	1.38163	0.0285495	0.0345172	Up	163.18	562.66	10.29	19.745
UV8b_4905	extracellular serine-rich protein	570	1.38104	2.7559e-29	5.48336e-29	Up	158.5	415	20.8	67.745
UV8b_7075	putative F-box and WD40 domain protein	2100	1.38051	1.09486e-46	3.92638e-46	Up	580	1605	12.425	50.565
UV8b_125	hypothetical protein	516	1.37958	2.43178e-15	3.96846e-15	Up	104	276.5	3.105	13.73
UV8b_7579	Autophagy-related protein 9	2748	1.37593	5.70232e-111	3.85214e-110	Up	1649.2	4606.88	25.005	83.29	GO:0016020(cellular_component:membrane)
UV8b_7309	putative N-methyltransferase	2568	1.37494	2.21523e-08	3.67705e-08	Up	590.22	1920.54	6.95	27.06	GO:0008168(molecular_function:methyltransferase activity); GO:0032259(biological_process:methylation)
UV8b_1567	subtilisin-like protease pr1a	1164	1.37418	9.18306e-08	1.49239e-07	Up	413.48	1319.11	5.885	27.1
UV8b_6473	hypothetical protein	270	1.3716	0.0063222	0.00806261	Up	82.64	417.21	4.745	25.235
UV8b_4881	hypothetical protein	372	1.37081	1.2345e-78	3.72471e-78	Up	707.01	1888.99	260.905	828.06
UV8b_5638	hypothetical protein	2202	1.36895	2.73865e-15	5.58918e-15	Up	768	2400.5	18.385	88.025
UV8b_2300	hypothetical protein	882	1.36889	0.00570822	0.00729621	Up	107	520	3.385	19.7
UV8b_6140	Autophagy-related protein 2	6465	1.36814	6.57378e-10	1.14931e-09	Up	2806.14	9763.5	14.03	56.575
UV8b_8263	protein precursor	387	1.36728	6.42075e-20	1.46304e-19	Up	92.5	238.5	29.85	91.29	GO:0005737(cellular_component:cytoplasm)
UV8b_845	hypothetical protein	984	1.36713	2.57088e-08	4.25838e-08	Up	85.5	234	2.965	9.815
UV8b_3577	norsolorinic acid reductase	1143	1.36621	6.28787e-72	3.03109e-71	Up	330.685	850.535	3.675	10.82	GO:0055114(biological_process:oxidation-reduction process); GO:0016491(molecular_function:oxidoreductase activity)
UV8b_3798	hypothetical protein	483	1.36593	3.31331e-68	9.29443e-68	Up	315.59	811.9	27.695	80.145
UV8b_939	hypothetical protein	252	1.36548	2.66238e-56	1.07634e-55	Up	241.385	620.175	11.92	42.665
UV8b_5932	C2H2 type zinc finger containing protein	3126	1.36384	1.45076e-41	4.82951e-41	Up	602.5	1665	8.045	25.705	GO:0005488(molecular_function:binding)
UV8b_2954	hypothetical protein	801	1.36288	0.00137353	0.00183107	Up	10.5	27	0.825	2.5
UV8b_8003	putative Glc8 protein	783	1.36267	0.00267472	0.00349806	Up	545.5	1879.5	44.14	175.785	GO:0044424(cellular_component:intracellular part); GO:0030234(molecular_function:enzyme regulator activity); GO:0050790(biological_process:regulation of catalytic activity); GO:0044763(biological_process:single-organism cellular process); GO:0050794(biological_process:regulation of cellular process)
UV8b_7527	carbohydrate esterase family 5	837	1.3603	2.80016e-41	9.2665e-41	Up	472	1273.5	6.19	20.935	GO:0016787(molecular_function:hydrolase activity)
UV8b_157	hypothetical protein	795	1.35922	0.00226837	0.00298103	Up	121.03	379.5	4.75	16.895
UV8b_4467	hypothetical protein	603	1.35818	4.32053e-05	5.60818e-05	Up	145.5	441	17.215	66.215
UV8b_6112	protein kinase gsk3	510	1.35655	1.0816e-61	4.64821e-61	Up	761.58	2058.03	125.495	408.09	GO:0004674(molecular_function:protein serine/threonine kinase activity); GO:0006468(biological_process:protein phosphorylation); GO:0005524(molecular_function:ATP binding); GO:0004672(molecular_function:protein kinase activity)
UV8b_7773	putative pyoverdine/dityrosine biosynthesis protein	1941	1.35401	3.57951e-07	5.69224e-07	Up	156.46	901.135	2.87	16.54	GO:0055114(biological_process:oxidation-reduction process); GO:0016491(molecular_function:oxidoreductase activity)
UV8b_4589	ribosomal protein S28	438	1.35354	0.0365298	0.0436943	Up	20.5	59.5	5.135	16.365	GO:0003735(molecular_function:structural constituent of ribosome); GO:0015935(cellular_component:small ribosomal subunit); GO:0006412(biological_process:translation)
UV8b_7838	hypothetical protein	729	1.35315	1.848e-22	4.4256e-22	Up	106	270.5	9.39	28.955
UV8b_2591	peroxisomal ABC transporter	243	1.35312	0.000840132	0.00114217	Up	19.41	50.885	37.72	114.42	GO:0042626(molecular_function:ATPase activity, coupled to transmembrane movement of substances); GO:0006635(biological_process:fatty acid beta-oxidation); GO:0015916(biological_process:fatty-acyl-CoA transport); GO:0005325(molecular_function:peroxisomal fatty-acyl-CoA transporter activity); GO:0016021(cellular_component:integral component of membrane); GO:0005779(cellular_component:integral compo…
UV8b_633	HIT zinc finger domain-containing protein	1317	1.353	1.08947e-33	3.19668e-33	Up	261.5	681.5	10.695	32.17
UV8b_2492	uroporphyrinogen-III synthase	963	1.35237	1.75455e-47	6.34438e-47	Up	389.5	1017	13.835	45.87
UV8b_7953	putative MFS multidrug resistance transporter	1770	1.35162	1.74696e-31	3.55554e-31	Up	243.47	634.85	5.75	28.885	GO:0016020(cellular_component:membrane); GO:0055085(biological_process:transmembrane transport); GO:0044699(biological_process:single-organism process)
UV8b_7805	hypothetical protein	1686	1.35104	2.3905e-07	3.82704e-07	Up	147.5	423.5	4.375	14.665
UV8b_5591	methyltransferase type 11	2793	1.35038	1.10659e-48	4.06509e-48	Up	1281	3685.5	21.82	71.835	GO:0008168(molecular_function:methyltransferase activity); GO:0032259(biological_process:methylation)
UV8b_5703	secreted protein	2355	1.34899	1.14765e-35	3.46059e-35	Up	484	1312.24	5.27	13.08
UV8b_4272	bZIP transcription factor	765	1.34894	0.0079619	0.0100734	Up	25.04	69.82	1.14	2.865
UV8b_2655	hypothetical protein	708	1.34877	3.60863e-135	1.47804e-134	Up	620.5	1576.24	25.385	77.9
UV8b_2055	putative plasma membrane channel protein (Aqy1)	2238	1.34801	1.55723e-36	4.75969e-36	Up	197.29	502.87	4.54	12.75	GO:0016021(cellular_component:integral component of membrane)
UV8b_3571	2OG-Fe oxygenase	1128	1.34636	1.3823e-26	3.61741e-26	Up	673.16	1928.43	33.105	109.665	GO:0046872(molecular_function:metal ion binding)
UV8b_4961	putative sodium/phosphate symporter	1827	1.34585	0.00747748	0.00948195	Up	394.625	1330.45	8.445	30.035	GO:0005315(molecular_function:inorganic phosphate transmembrane transporter activity); GO:0016021(cellular_component:integral component of membrane); GO:0006817(biological_process:phosphate ion transport); GO:0055085(biological_process:transmembrane transport)
UV8b_5742	HMG box protein	1224	1.34029	2.69995e-114	1.87396e-113	Up	1880.82	5124.57	30.61	89.05
UV8b_1445	vacuolar protein-sorting-associated protein	579	1.34017	5.93615e-19	1.32227e-18	Up	110	280	14.795	43.93
UV8b_3283	hypothetical protein	1329	1.33747	3.26655e-154	1.45723e-153	Up	902	2285	35.51	108.065
UV8b_5969	sulfate permease	2250	1.33742	3.51343e-214	1.9341e-213	Up	1170.7	2958.82	7.25	22.92	GO:0015116(molecular_function:sulfate transmembrane transporter activity); GO:0016020(cellular_component:membrane); GO:0055085(biological_process:transmembrane transport); GO:0006810(biological_process:transport); GO:0008272(biological_process:sulfate transport)
UV8b_2073	hypothetical protein	876	1.33733	3.68081e-10	6.47714e-10	Up	116.89	312.975	2.74	8.56
UV8b_7483	phosphoenolpyruvate carboxylase kinase	1749	1.33481	1.75542e-26	4.5862e-26	Up	754	2157	17.205	55.26
UV8b_4853	secreted in xylem 1 protein	822	1.3341	1.36118e-18	3.00641e-18	Up	677	1982	51.545	173.69
UV8b_1537	NADH dehydrogenase	1665	1.33343	1.51835e-25	3.87896e-25	Up	201.77	518.505	4.1	12.285
UV8b_5182	asparaginase family protein	1665	1.33232	5.9389e-11	1.07226e-10	Up	556.55	1680.43	8.28	33.755
UV8b_3937	hypothetical protein	276	1.33098	0.00553409	0.00708287	Up	16.105	42.145	17.4	52.15
UV8b_7431	peptidoglycan-binding lysin domain containing protein	795	1.32696	1.13989e-135	9.43052e-135	Up	901	2273.5	46.5	136.61
UV8b_1157	putative disease resistance protein Aig2	498	1.32585	1.41142e-70	6.70491e-70	Up	463.05	1167.56	21.58	43.41
UV8b_2232	putative Na/H antiporter	1815	1.32533	6.08982e-12	1.13504e-11	Up	681.795	2058.53	13.52	46.675	GO:0006812(biological_process:cation transport); GO:0016020(cellular_component:membrane); GO:0055085(biological_process:transmembrane transport); GO:0006810(biological_process:transport)
UV8b_1424	golgi integral membrane protein	3633	1.324	4.95745e-215	6.85736e-214	Up	2661	6967	32.815	102.69
UV8b_2096	hypothetical protein	657	1.3235	2.00591e-05	2.95222e-05	Up	428.5	1339	11.79	43.425
UV8b_5699	hypothetical protein	615	1.32331	2.56767e-24	4.78826e-24	Up	165	417.5	19.29	59.62
UV8b_4248	tetraspanin tsp3	810	1.3232	4.47561e-47	1.61019e-46	Up	827.215	2235.47	39.985	142.215	GO:0016020(cellular_component:membrane)
UV8b_760	putative RING finger domain protein	2529	1.32228	7.99305e-254	1.32536e-252	Up	1880.5	4750	18.035	56.92
UV8b_7048	Autophagy-related protein 17	1473	1.32171	3.6584e-291	7.10218e-290	Up	1708.14	4272.15	55.43	164.42
UV8b_4109	acyl-CoA dehydrogenase	2028	1.32118	2.99798e-117	2.12981e-116	Up	816.5	2055.5	15.745	49.235	GO:0003995(molecular_function:acyl-CoA dehydrogenase activity); GO:0050660(molecular_function:flavin adenine dinucleotide binding); GO:0055114(biological_process:oxidation-reduction process)
UV8b_2209	putative response regulator receiver RIM15p	5745	1.32075	4.33578e-11	7.85892e-11	Up	808.5	2473.5	6.34	22.165	GO:0016310(biological_process:phosphorylation); GO:0000166(molecular_function:nucleotide binding); GO:0004672(molecular_function:protein kinase activity)
UV8b_8097	ankyrin repeat protein	1557	1.31875	1.51487e-13	2.95477e-13	Up	344.87	967.45	11.045	36.83
UV8b_7571	DUF1115 domain protein	885	1.31817	6.85146e-75	2.01192e-74	Up	404.5	1008	17.375	52.245
UV8b_2512	hypothetical protein	885	1.31463	3.5586e-60	1.50865e-59	Up	309.225	767.615	7.54	24.265
UV8b_4204	putative AAA family ATPase	2742	1.31457	0.0416206	0.0495869	Up	20	56	0.34	1.11	GO:0005524(molecular_function:ATP binding); GO:0000166(molecular_function:nucleotide binding)
UV8b_512	origin recognition complex subunit 6	1110	1.30786	3.73541e-43	8.55897e-43	Up	255.855	634.77	6.205	21.115
UV8b_667	hypothetical protein	813	1.30766	0.000133597	0.000189715	Up	29.5	75	2.13	6.76
UV8b_2507	hypothetical protein	1413	1.30716	3.40875e-11	6.2001e-11	Up	215.5	585	7.98	25.1	GO:0016021(cellular_component:integral component of membrane); GO:0005576(cellular_component:extracellular region)
UV8b_3412	F-box domain containing protein	1977	1.30667	1.10693e-135	4.54582e-135	Up	641	1581	12.33	35.855
UV8b_812	hypothetical protein	1764	1.30656	7.96915e-193	9.52775e-192	Up	1769.5	4467	42.835	125.64
UV8b_4946	hypothetical protein	1680	1.30522	5.11374e-11	9.24552e-11	Up	131	341	3.99	11.93
UV8b_3393	putative mercuric reductase	1992	1.30412	0.00199079	0.00262725	Up	286.5	892	4.52	19.23
UV8b_7481	cell wall glucanase	1389	1.3038	0.0122473	0.0152881	Up	287	1141	10.61	47.185
UV8b_6193	hypothetical protein	1365	1.30357	3.34004e-305	6.69974e-304	Up	2218	5514	78.715	245.54	GO:0016021(cellular_component:integral component of membrane); GO:0055085(biological_process:transmembrane transport)
UV8b_559	hypothetical protein	1131	1.3035	2.11062e-113	7.73863e-113	Up	783.5	1946.5	38.14	113.14
UV8b_1919	hypothetical protein	612	1.30133	6.73712e-12	1.02833e-11	Up	61	150.5	7.36	21.605
UV8b_2471	hypothetical protein	1419	1.29961	1.24947e-07	2.01929e-07	Up	413.655	1218.83	9.35	28.475
UV8b_3709	1,3-beta-glucanosyltransferase Gel1	1374	1.29625	0	0	Up	4075.24	10153.6	90.025	268.585	GO:0016787(molecular_function:hydrolase activity); GO:0042124(molecular_function:1,3-beta-glucanosyltransferase activity); GO:0005975(biological_process:carbohydrate metabolic process); GO:0016740(molecular_function:transferase activity); GO:0009277(cellular_component:fungal-type cell wall); GO:0005886(cellular_component:plasma membrane); GO:0031225(cellular_component:anchored component of membra…
UV8b_5849	nitrogen response regulator	3393	1.29539	2.6894e-74	1.33839e-73	Up	906	2313	7.925	22.93
UV8b_2622	Quercetin 2,3-dioxygenase	1134	1.29447	5.58739e-17	9.34976e-17	Up	123.5	307	5.935	17.815
UV8b_3542	putative heme/steroid binding protein	1134	1.29396	7.73124e-40	2.50149e-39	Up	306.5	760	14.985	43.47
UV8b_4667	UBX domain protein	1665	1.293	3.89148e-29	7.72142e-29	Up	172.96	424.63	5.22	15.28
UV8b_3553	hypothetical protein	426	1.29183	0.00731267	0.00928347	Up	21	54.5	4.9	16.14	GO:0050661(molecular_function:NADP binding); GO:0050660(molecular_function:flavin adenine dinucleotide binding); GO:0004499(molecular_function:N,N-dimethylaniline monooxygenase activity); GO:0055114(biological_process:oxidation-reduction process)
UV8b_3618	conserved fungal protein	792	1.29075	2.80831e-10	4.97078e-10	Up	464	1329.5	37.36	123.01
UV8b_3661	hypothetical protein	1104	1.28979	3.67619e-34	1.08515e-33	Up	1007.24	2756.63	50.575	161.295
UV8b_463	spo22-domain-containing protein	1443	1.28976	5.55297e-21	1.29158e-20	Up	150.5	371.5	3.495	10.59
UV8b_5251	hypothetical protein	459	1.2891	0.00112136	0.00138289	Up	71.51	198.125	1.09	3.735
UV8b_6981	putative actin filament organization protein App1-like	1233	1.28894	1.54121e-98	5.24688e-98	Up	512	1248	22.09	64.655
UV8b_7125	putative amino acid transporter	1485	1.28849	0.00986021	0.0123992	Up	4.5	120.115	0.14	4.73	GO:0016020(cellular_component:membrane)
UV8b_244	hypothetical protein	468	1.28787	4.77861e-09	8.09999e-09	Up	89	225.5	1.78	5.375
UV8b_2448	p60-like cell-wall peptidase	717	1.28669	0.0493491	0.0582198	Up	176.5	555.5	3.29	14.02
UV8b_5948	SAP domain protein	1875	1.28656	1.24077e-103	7.84786e-103	Up	926.74	2298.61	42.195	127.515
UV8b_7270	hypothetical protein	1635	1.28602	2.87776e-178	3.13476e-177	Up	2475.93	6321.3	38.725	103.89	GO:0016021(cellular_component:integral component of membrane)
UV8b_4390	Transcriptional regulatory protein pro-1	1983	1.28471	4.43332e-151	4.08584e-150	Up	2507	15821	40.955	268.49	GO:0005634(cellular_component:nucleus); GO:0006357(biological_process:regulation of transcription from RNA polymerase II promoter); GO:0008270(molecular_function:zinc ion binding); GO:0000981(molecular_function:RNA polymerase II transcription factor activity, sequence-specific DNA binding)
UV8b_1033	integral membrane protein	849	1.28365	0.000452964	0.000626118	Up	84	230.5	6.08	19.315	GO:0016021(cellular_component:integral component of membrane)
UV8b_4835	peptide synthetase	8568	1.28347	2.74494e-118	1.96428e-117	Up	2538.69	6699.77	12.82	39.595	GO:0003824(molecular_function:catalytic activity); GO:0008152(biological_process:metabolic process)
UV8b_3276	transposase	495	1.28317	2.21326e-115	1.54436e-114	Up	1033.81	2556.95	22.135	41.475	GO:0003677(molecular_function:DNA binding)
UV8b_6522	hydrogen voltage-gated channel 1	579	1.28297	1.1791e-05	1.75511e-05	Up	75.815	198.09	2.7	8.575	GO:0006810(biological_process:transport)
UV8b_40	allantoate permease	1653	1.28268	1.36118e-43	4.67404e-43	Up	216	524	4.16	14.775	GO:0016021(cellular_component:integral component of membrane); GO:0055085(biological_process:transmembrane transport)
UV8b_5301	putative TfdA family oxidoreductase	447	1.28234	2.72246e-57	1.11152e-56	Up	351.225	854.68	7.105	23.45	GO:0016491(molecular_function:oxidoreductase activity)
UV8b_7979	fungal transcriptional regulatory protein	2259	1.28199	5.47069e-30	1.5156e-29	Up	1517.3	4301.69	22.09	74.505
UV8b_8127	alpha-galactosidase	2187	1.28195	0.0372727	0.0445217	Up	355.33	1135.62	6.01	19.59	GO:0004557(molecular_function:alpha-galactosidase activity); GO:0005975(biological_process:carbohydrate metabolic process)
UV8b_6000	putative metabolite transport protein	1524	1.28046	5.89247e-45	2.06592e-44	Up	377	928.5	9.68	28.345	GO:0022857(molecular_function:transmembrane transporter activity); GO:0016021(cellular_component:integral component of membrane); GO:0055085(biological_process:transmembrane transport)
UV8b_943	tRNA(His) guanylyltransferase	876	1.27996	2.20889e-208	2.92641e-207	Up	3476.6	8952.86	62.73	199.955	GO:0006400(biological_process:tRNA modification); GO:0000287(molecular_function:magnesium ion binding); GO:0008193(molecular_function:tRNA guanylyltransferase activity); GO:0005525(molecular_function:GTP binding)
UV8b_5457	glycoside hydrolase	1356	1.27827	1.24858e-44	4.35034e-44	Up	377.49	928.495	7.61	21.49
UV8b_1863	putative P-type ATPase	4767	1.27684	5.75343e-17	1.22255e-16	Up	702	1957.5	6.375	21.415	GO:0016787(molecular_function:hydrolase activity); GO:0004012(molecular_function:phospholipid-translocating ATPase activity); GO:0016021(cellular_component:integral component of membrane); GO:0000287(molecular_function:magnesium ion binding); GO:0000166(molecular_function:nucleotide binding); GO:0045332(biological_process:phospholipid translocation); GO:0016020(cellular_component:membrane); GO:00…
UV8b_4346	serine/threonine-protein kinase psk1	1545	1.27627	2.61672e-107	1.70598e-106	Up	1234.29	3083.51	19.7	50.815	GO:0006468(biological_process:protein phosphorylation); GO:0018105(biological_process:peptidyl-serine phosphorylation); GO:0005829(cellular_component:cytosol); GO:0004674(molecular_function:protein serine/threonine kinase activity); GO:0004711(molecular_function:ribosomal protein S6 kinase activity); GO:0038202(biological_process:TORC1 signaling); GO:0005524(molecular_function:ATP binding)
UV8b_5053	hypothetical protein	348	1.27612	7.8702e-15	1.58516e-14	Up	214.5	550	3.845	10.89
UV8b_1456	hydroxymethylglutaryl-CoA lyase	1116	1.27544	3.74281e-13	5.8588e-13	Up	308.98	827.54	16.135	49.545	GO:0016021(cellular_component:integral component of membrane); GO:0016740(molecular_function:transferase activity); GO:0016829(molecular_function:lyase activity)
UV8b_2388	nuclear protein es2	1233	1.27455	0	0	Up	1989.41	4810.87	47.985	148.225
UV8b_3607	hypothetical protein	642	1.27447	6.2415e-23	1.14105e-22	Up	306	777.5	27.03	59.045
UV8b_5170	sucrase/ferredoxin domain containing protein	480	1.27338	3.07643e-13	5.94443e-13	Up	79	191.5	15.22	43.53
UV8b_6955	thioesterase family protein	630	1.27252	1.9013e-63	8.36808e-63	Up	1868.14	5012.41	27.225	81.42
UV8b_2440	urease accessory protein UreD	993	1.27153	3.79377e-61	1.62062e-60	Up	588.5	1449	34.44	98.635	GO:0016151(molecular_function:nickel cation binding); GO:0006807(biological_process:nitrogen compound metabolic process); GO:0005829(cellular_component:cytosol); GO:0005634(cellular_component:nucleus); GO:0019627(biological_process:urea metabolic process)
UV8b_5161	hypothetical protein	828	1.27034	1.70681e-264	3.01499e-263	Up	1851	4477.5	24.965	68.84
UV8b_5465	purine-cytosine permease FCY22	951	1.26874	0	0	Up	5221.16	13140.8	38.09	127.115	GO:0016020(cellular_component:membrane); GO:0006810(biological_process:transport)
UV8b_847	nitrilase	3390	1.26838	6.27956e-182	6.94649e-181	Up	1623.25	3963.73	22.265	84.52	GO:0044446(cellular_component:intracellular organelle part); GO:0005634(cellular_component:nucleus); GO:0003677(molecular_function:DNA binding); GO:0006281(biological_process:DNA repair)
UV8b_1639	krev-1	435	1.26749	3.62939e-06	4.96449e-06	Up	24.88	59.76	5.81	17.115	GO:0016020(cellular_component:membrane); GO:0016310(biological_process:phosphorylation); GO:0016301(molecular_function:kinase activity); GO:0003924(molecular_function:GTPase activity); GO:0005622(cellular_component:intracellular); GO:0005886(cellular_component:plasma membrane); GO:0005935(cellular_component:cellular bud neck); GO:0007264(biological_process:small GTPase mediated signal transductio…
UV8b_894	flavin-nucleotide-binding protein	864	1.26662	6.238e-12	9.52692e-12	Up	1047.5	3069	36.09	144.135	GO:0010181(molecular_function:FMN binding); GO:0055114(biological_process:oxidation-reduction process); GO:0016491(molecular_function:oxidoreductase activity)
UV8b_3499	putative C6 transcription factor	759	1.26537	0.01378	0.0171306	Up	206.5	622.42	4.87	36.59	GO:0006351(biological_process:transcription, DNA-templated)
UV8b_3463	hypothetical protein	1515	1.26441	2.67511e-17	4.49356e-17	Up	566.5	1537	16.995	36.27
UV8b_7011	putative dCMP deaminase	1164	1.26426	6.26328e-15	1.26736e-14	Up	1224.5	3539	40.66	138.08	GO:0016787(molecular_function:hydrolase activity); GO:0008270(molecular_function:zinc ion binding)
UV8b_1396	hypothetical protein	198	1.26406	2.95447e-30	8.21698e-30	Up	690.415	1804.97	14.345	68.515
UV8b_7932	hypothetical protein	1230	1.2627	0	0	Up	1895.5	4535.5	56.535	161.315
UV8b_2787	hypothetical protein	438	1.26013	0.00183504	0.0024266	Up	80	218	18.76	59.955
UV8b_7840	PIG-P domain-containing protein	741	1.25953	5.72084e-05	8.25852e-05	Up	188.5	524.5	16.595	53.695	GO:0016740(molecular_function:transferase activity); GO:0016020(cellular_component:membrane)
UV8b_935	Major Facilitator Superfamily protein	1650	1.25913	0	0	Up	2929.68	7021.16	52.075	145.67	GO:0016020(cellular_component:membrane)
UV8b_4268	Phospholipid-binding protein	1113	1.2589	2.32419e-61	6.22593e-61	Up	506.475	1225.49	21.65	62.045	GO:0005543(molecular_function:phospholipid binding); GO:0042144(biological_process:vacuole fusion, non-autophagic); GO:0000329(cellular_component:fungal-type vacuole membrane)
UV8b_5125	cell wall protein	1935	1.25885	0.0014601	0.00194489	Up	57	289	1.48	8.65
UV8b_2110	fungal specific transcription factor domain-containing protein	2211	1.25744	0.000902472	0.00122331	Up	461.62	1754.43	5.865	13.6	GO:0006355(biological_process:regulation of transcription, DNA-templated); GO:0016020(cellular_component:membrane); GO:0046872(molecular_function:metal ion binding); GO:0005488(molecular_function:binding); GO:0006351(biological_process:transcription, DNA-templated)
UV8b_5119	hypothetical protein	360	1.2564	4.1497e-73	2.03922e-72	Up	383.5	913.5	15.85	40.79
UV8b_6489	HMG box protein	1164	1.25511	0.00131166	0.00175312	Up	32.675	199.48	1.585	10.685
UV8b_6393	hypothetical protein	1806	1.25424	1.04868e-21	1.8862e-21	Up	121.5	289.5	3.975	22.46
UV8b_772	putative transcriptional elongation regulator (Elongin C)	318	1.25375	1.39658e-11	2.57665e-11	Up	656.7	1836.35	70.345	119.16	GO:0005829(cellular_component:cytosol); GO:0070449(cellular_component:elongin complex); GO:0006511(biological_process:ubiquitin-dependent protein catabolic process); GO:0042787(biological_process:protein ubiquitination involved in ubiquitin-dependent protein catabolic process); GO:0070911(biological_process:global genome nucleotide-excision repair); GO:0031463(cellular_component:Cul3-RING ubiquit…
UV8b_7895	37S ribosomal protein Rsm22	945	1.25288	2.86258e-55	1.1443e-54	Up	588.5	1435.5	19.12	57.69
UV8b_2422	hypothetical protein	324	1.25255	6.06766e-08	9.94122e-08	Up	76.715	188.615	5.885	25.015
UV8b_358	C2H2 type zinc finger domain-containing protein	1341	1.25188	2.96998e-21	6.95123e-21	Up	1533.45	4325.81	18.455	61.165
UV8b_2756	Ulp1 protease family protein	492	1.25055	2.50585e-14	4.9831e-14	Up	752.74	2081.74	16.135	51.92	GO:0006508(biological_process:proteolysis); GO:0008234(molecular_function:cysteine-type peptidase activity)
UV8b_6364	acyl-CoA dehydrogenase	1635	1.25048	9.98907e-75	4.9869e-74	Up	1131	2818	33.71	101.865	GO:0003995(molecular_function:acyl-CoA dehydrogenase activity); GO:0050660(molecular_function:flavin adenine dinucleotide binding); GO:0055114(biological_process:oxidation-reduction process)
UV8b_1605	putative SET domain-containing protein	1125	1.25038	3.21528e-122	1.23382e-121	Up	765.5	1820	30.615	85.81
UV8b_2026	hypothetical protein	1089	1.24966	0.00838025	0.0105942	Up	148.705	429.035	3.28	11.035
UV8b_2709	hypothetical protein	270	1.24902	4.265e-22	1.01549e-21	Up	121.5	288.19	4.035	21.05
UV8b_1934	hypothetical protein	1533	1.24892	1.02604e-178	1.12391e-177	Up	1588.16	3816.41	24.695	74.275
UV8b_5912	C6 transcription factor	666	1.24774	1.05939e-16	2.23596e-16	Up	736.5	2002.5	40.105	110.825
UV8b_4099	DNA excision repair protein ERCC-8	1245	1.24566	8.14991e-39	1.78216e-38	Up	254.695	604.775	11.41	32.415	GO:0044424(cellular_component:intracellular part); GO:0006281(biological_process:DNA repair)
UV8b_1817	hypothetical protein	456	1.24528	0.0296971	0.0357093	Up	5.5	13	1.045	3.33
UV8b_6518	integral membrane protein	3069	1.24266	6.64027e-20	1.51175e-19	Up	233.79	571.37	3.605	10.13
UV8b_5729	hypothetical protein	3192	1.24054	6.0427e-92	3.52364e-91	Up	1606	4006.12	23.42	67.85
UV8b_7803	hypothetical protein	555	1.24049	2.29898e-08	3.81364e-08	Up	46.5	110	6.71	18.69
UV8b_5793	Octapeptidyl aminopeptidase	2544	1.24005	1.59128e-58	6.61039e-58	Up	984	2449	17.955	53.255	GO:0008237(molecular_function:metallopeptidase activity)
UV8b_6396	RNA polymerase II holoenzyme cyclin-like subunit	987	1.23958	2.92544e-13	5.65965e-13	Up	589.5	1594	34.955	117.55	GO:0000411(biological_process:positive regulation of transcription by galactose); GO:0000122(biological_process:negative regulation of transcription from RNA polymerase II promoter); GO:0045859(biological_process:regulation of protein kinase activity); GO:0045944(biological_process:positive regulation of transcription from RNA polymerase II promoter); GO:0016538(molecular_function:cyclin-dependen…
UV8b_3796	metal-dependent amidase aminoacylase carboxypeptidase	1224	1.23924	2.48508e-10	4.41061e-10	Up	1490.5	4343	30.6	122.04
UV8b_6836	hypothetical protein	525	1.23867	2.0079e-17	3.37783e-17	Up	100.5	237	16.125	45.125	GO:0005634(cellular_component:nucleus); GO:0006357(biological_process:regulation of transcription from RNA polymerase II promoter); GO:0008270(molecular_function:zinc ion binding); GO:0000981(molecular_function:RNA polymerase II transcription factor activity, sequence-specific DNA binding); GO:0003677(molecular_function:DNA binding)
UV8b_150	glucan synthesis regulatory protein	1503	1.23866	3.11307e-119	1.17465e-118	Up	813.5	1921.5	21.865	81.325	GO:0032153(cellular_component:cell division site); GO:0042546(biological_process:cell wall biogenesis); GO:0070317(biological_process:negative regulation of G0 to G1 transition)
UV8b_370	zinc finger containing protein	1107	1.23828	1.50789e-60	4.01072e-60	Up	435.77	1031.35	10.685	27.105
UV8b_1413	exo-beta-1,3-glucanase	1944	1.23755	9.47185e-15	1.52931e-14	Up	107.5	255.5	2.655	7.685	GO:0006629(biological_process:lipid metabolic process); GO:0008081(molecular_function:phosphoric diester hydrolase activity)
UV8b_1447	hypothetical protein	990	1.23717	8.96272e-18	1.94614e-17	Up	7025.66	21236.8	239.315	810.78
UV8b_1740	n-terminal amidase	222	1.23667	4.15732e-107	2.69916e-106	Up	1238.76	2991.9	14.725	41.715	GO:0016810(molecular_function:hydrolase activity, acting on carbon-nitrogen (but not peptide) bonds); GO:0006807(biological_process:nitrogen compound metabolic process)
UV8b_4875	cyclin-dependent kinase	2178	1.23417	1.90392e-114	1.3238e-113	Up	634.805	1488.99	8.26	23.54
UV8b_69	hypothetical protein	390	1.23246	1.18665e-13	2.32091e-13	Up	285.435	723.575	3.51	10.215
UV8b_305	putative ras-like GTP-binding protein	930	1.23236	2.32651e-68	6.53557e-68	Up	520.665	1229	28.005	76.725	GO:0005622(cellular_component:intracellular); GO:0007264(biological_process:small GTPase mediated signal transduction); GO:0005525(molecular_function:GTP binding)
UV8b_8361	hypothetical protein	474	1.2309	0.0229468	0.0280578	Up	7.48	17.665	0.5	1.51	GO:0016021(cellular_component:integral component of membrane)
UV8b_6243	putative sorting nexin-3	717	1.22984	1.83861e-158	1.79133e-157	Up	2165	5252	60.95	171.925	GO:0035091(molecular_function:phosphatidylinositol binding); GO:0046983(molecular_function:protein dimerization activity); GO:0005829(cellular_component:cytosol); GO:0005634(cellular_component:nucleus)
UV8b_5652	Autophagy-related protein 22	1941	1.22956	1.05389e-06	1.63969e-06	Up	2011.79	7116.68	50.405	206.515	GO:0016020(cellular_component:membrane)
UV8b_825	hypothetical protein	723	1.22954	6.2939e-05	9.07243e-05	Up	62	154	5.445	16.5
UV8b_3808	nuclear membrane fusion protein	618	1.22895	4.13954e-12	7.75966e-12	Up	126.35	304.12	2.47	6.55	GO:0016810(molecular_function:hydrolase activity, acting on carbon-nitrogen (but not peptide) bonds); GO:0006807(biological_process:nitrogen compound metabolic process); GO:0016746(molecular_function:transferase activity, transferring acyl groups)
UV8b_7499	MGMT family protein	291	1.22824	1.65289e-05	2.4455e-05	Up	177.935	472.28	10.545	44.61	GO:0008168(molecular_function:methyltransferase activity); GO:0032259(biological_process:methylation); GO:0006281(biological_process:DNA repair)
UV8b_2941	retinoblastoma-binding protein	2013	1.22799	5.58516e-116	3.92864e-115	Up	2251	5592	31.435	91.71	GO:0036002(molecular_function:pre-mRNA binding); GO:0005847(cellular_component:mRNA cleavage and polyadenylation specificity factor complex); GO:0005829(cellular_component:cytosol); GO:0016567(biological_process:protein ubiquitination); GO:0008270(molecular_function:zinc ion binding); GO:0003676(molecular_function:nucleic acid binding); GO:0006378(biological_process:mRNA polyadenylation); GO:0006…
UV8b_3741	RAN binding protein	2037	1.22707	1.40999e-178	1.54019e-177	Up	1871.15	4454.78	20.68	55.46
UV8b_5777	diphthamide biosynthesis protein 4	594	1.22454	4.95556e-13	9.53544e-13	Up	98.5	232	11.89	34.74
UV8b_5981	hypothetical protein	972	1.22449	0.000451925	0.000624792	Up	330.575	935.525	3.425	14.935
UV8b_4885	hypothetical protein	240	1.224	0.0137338	0.0170812	Up	998.465	3040.11	15.365	52.05
UV8b_3944	putative cadmium resistance transporter	957	1.2238	6.51643e-18	1.41609e-17	Up	98.5	229.5	6.07	16.555
UV8b_1663	DUF803 domain membrane protein	1791	1.22356	1.82011e-88	1.02404e-87	Up	750.95	1765.74	16.72	52.27	GO:0006810(biological_process:transport); GO:0016021(cellular_component:integral component of membrane); GO:0016020(cellular_component:membrane); GO:1903830(biological_process:magnesium ion transmembrane transport); GO:0015693(biological_process:magnesium ion transport); GO:0015095(molecular_function:magnesium ion transmembrane transporter activity)
UV8b_7739	uracil-5-carboxylate decarboxylase	1131	1.22221	1.27397e-24	3.20146e-24	Up	311.5	750.5	15.27	42.9	GO:0001760(molecular_function:aminocarboxymuconate-semialdehyde decarboxylase activity); GO:0016787(molecular_function:hydrolase activity); GO:0046872(molecular_function:metal ion binding); GO:1904984(biological_process:regulation of quinolinate biosynthetic process); GO:0006568(biological_process:tryptophan metabolic process)
UV8b_2474	endopolygalacturonase	1071	1.22151	0.000104618	0.000149348	Up	101.965	262.31	5.32	15.99	GO:0016787(molecular_function:hydrolase activity)
UV8b_3258	hypothetical protein	813	1.22089	8.06938e-22	1.4547e-21	Up	167.5	393	12.48	35.985
UV8b_8084	hypothetical protein	183	1.22035	0.00138103	0.0018427	Up	37.045	91.105	1.825	5.54
UV8b_2250	methyltransferase lae1	567	1.21914	0.00600353	0.00766993	Up	400.5	1425	7.725	25.08	GO:0009987(biological_process:cellular process); GO:0008152(biological_process:metabolic process)
UV8b_6771	putative neutral amino acid permease	327	1.21607	0.0300665	0.0362731	Up	14.5	35.5	6.87	20.145	GO:0016021(cellular_component:integral component of membrane)
UV8b_321	flavodoxin and radical SAM domain protein	2370	1.21357	8.00559e-11	1.19472e-10	Up	241.595	608.135	4.74	14.745	GO:0003824(molecular_function:catalytic activity); GO:0051536(molecular_function:iron-sulfur cluster binding); GO:0005783(cellular_component:endoplasmic reticulum); GO:0031591(biological_process:wybutosine biosynthetic process); GO:0010181(molecular_function:FMN binding)
UV8b_7343	sporulation protein	1419	1.21066	4.65202e-13	7.26906e-13	Up	770	2069	28.515	91.775	GO:0016020(cellular_component:membrane); GO:0016021(cellular_component:integral component of membrane); GO:0009987(biological_process:cellular process)
UV8b_4202	heterokaryon incompatibility protein	615	1.21054	0.000132951	0.000188833	Up	67.315	343.19	0.645	3.82
UV8b_6059	l-allo-threonine aldolase	1074	1.20957	3.3661e-198	4.22405e-197	Up	1645.6	3821.73	60.09	164.05	GO:0016829(molecular_function:lyase activity); GO:0006520(biological_process:cellular amino acid metabolic process)
UV8b_5178	glycosyl hydrolase	2139	1.20684	6.08072e-23	1.47468e-22	Up	1827.01	4941.83	21.235	74.57	GO:0008168(molecular_function:methyltransferase activity); GO:0032259(biological_process:methylation); GO:0052861(molecular_function:glucan endo-1,3-beta-glucanase activity, C-3 substituted reducing group)
UV8b_7721	5-aminolevulinate synthase precursor	1857	1.20669	6.05657e-104	2.1194e-103	Up	1534.31	3675.55	40.17	117.19	GO:0005759(cellular_component:mitochondrial matrix); GO:0006782(biological_process:protoporphyrinogen IX biosynthetic process); GO:0003870(molecular_function:5-aminolevulinate synthase activity); GO:0030170(molecular_function:pyridoxal phosphate binding)
UV8b_7897	hypothetical protein	858	1.20602	1.2082e-152	5.33267e-152	Up	962.565	2215.72	21.25	44.7	GO:0016021(cellular_component:integral component of membrane)
UV8b_5365	putative M protein, serotype 2.1 precursor	1899	1.20586	2.99376e-09	4.30833e-09	Up	157.13	385.57	1.73	5.1
UV8b_4783	hypothetical protein	321	1.20509	8.38286e-18	1.41872e-17	Up	100.175	230.415	14.01	28.375
UV8b_4012	hypothetical protein	1458	1.20448	2.96216e-102	1.85858e-101	Up	637.4	1465.16	20.915	55.75
UV8b_1577	hypothetical protein	216	1.20437	1.08437e-163	1.09035e-162	Up	1198.5	2762	82.28	185.6	GO:0005543(molecular_function:phospholipid binding); GO:0032065(biological_process:cortical protein anchoring); GO:0005938(cellular_component:cell cortex)
UV8b_2307	glucokinase	405	1.20392	1.63788e-24	4.10936e-24	Up	254.96	597.69	7.55	12.41	GO:0005975(biological_process:carbohydrate metabolic process); GO:0016310(biological_process:phosphorylation); GO:0016301(molecular_function:kinase activity); GO:0044237(biological_process:cellular metabolic process); GO:0046177(biological_process:D-gluconate catabolic process); GO:0046316(molecular_function:gluconokinase activity); GO:0000166(molecular_function:nucleotide binding); GO:0005524(mo…
UV8b_2400	putative Snf1 kinase complex beta-subunit Gal83	498	1.20378	0.0150705	0.017522	Up	95.795	260.46	16.945	56.33	GO:0016310(biological_process:phosphorylation); GO:0005829(cellular_component:cytosol); GO:0016301(molecular_function:kinase activity)
UV8b_7808	hypothetical protein	267	1.20298	9.65796e-20	2.18797e-19	Up	167.95	389.94	4.47	11.355
UV8b_14	NAD(P) transhydrogenase precursor	3237	1.20272	1.97114e-06	3.03309e-06	Up	1260.84	4415.76	13.635	53.72	GO:0050661(molecular_function:NADP binding); GO:0015992(biological_process:proton transport); GO:0016021(cellular_component:integral component of membrane); GO:0008750(molecular_function:NAD(P)+ transhydrogenase (AB-specific) activity); GO:0055114(biological_process:oxidation-reduction process)
UV8b_5937	transcription-silencing protein clr2	2010	1.20238	2.0771e-12	3.92641e-12	Up	453.5	1164.99	11.14	32.89
UV8b_6585	hypothetical protein	2154	1.20236	2.21758e-69	1.04272e-68	Up	2309.5	5834	51.705	152.385
UV8b_1351	alpha-1,2-mannosidase family protein	1449	1.20128	2.99937e-78	1.54256e-77	Up	613.845	1414.67	7.31	21.77
UV8b_7644	hypothetical protein	522	1.20056	3.44428e-58	1.42251e-57	Up	430	989	65.605	189.19
UV8b_826	hypothetical protein	753	1.20026	4.16449e-12	6.38362e-12	Up	120	281.5	10.255	29.005	GO:0016021(cellular_component:integral component of membrane)
UV8b_5628	WD domain containing protein	2190	1.19945	0.0149689	0.0185555	Up	1929.56	6264.42	28.93	100.965
UV8b_7843	TOS1 protein	1359	1.19898	1.74819e-11	3.21403e-11	Up	399.955	1021.4	8.435	20.97
UV8b_8181	hypothetical protein	876	1.19777	5.23275e-08	7.35246e-08	Up	130.5	680	8.04	57.67
UV8b_7703	putative beta 1,3-galactosyltransferase polypeptide 1	1215	1.19763	1.23407e-28	3.3479e-28	Up	631.725	1546.38	8.475	25.775	GO:0016021(cellular_component:integral component of membrane); GO:0008378(molecular_function:galactosyltransferase activity); GO:0006486(biological_process:protein glycosylation); GO:0000139(cellular_component:Golgi membrane)
UV8b_8126	NADP-dependent leukotriene B4 12-hydroxydehydrogenase	1035	1.1973	2.92195e-111	1.05906e-110	Up	838	1924	43.085	125.45	GO:0008270(molecular_function:zinc ion binding); GO:0055114(biological_process:oxidation-reduction process); GO:0016491(molecular_function:oxidoreductase activity)
UV8b_6906	phosphoglycerate mutase family protein	741	1.19727	2.39197e-190	2.80421e-189	Up	2068.82	4814.74	42.295	129.77
UV8b_6335	hypothetical protein	3006	1.19614	0.00160667	0.00213325	Up	88.36	373.155	0.955	7.075
UV8b_4076	hypothetical protein	1677	1.19613	8.87492e-135	7.29623e-134	Up	2806.5	6802.5	55.44	146.77	GO:0016020(cellular_component:membrane)
UV8b_5902	hypothetical protein	825	1.19508	2.88869e-96	1.73743e-95	Up	960.58	2223.53	53.225	137.555
UV8b_3629	infection structure specific protein	717	1.1941	2.36582e-284	1.58894e-283	Up	2446	5624.5	253.265	720.505
UV8b_4927	hypothetical protein	246	1.19303	0.018921	0.0232379	Up	41.94	106.96	2.44	13.88
UV8b_3469	putative serine/threonine protein kinase	3756	1.19245	3.24295e-14	6.4196e-14	Up	972.5	2575.5	10.525	32.37	GO:0006468(biological_process:protein phosphorylation); GO:0016301(molecular_function:kinase activity); GO:0016310(biological_process:phosphorylation); GO:0051285(cellular_component:cell cortex of cell tip); GO:0010564(biological_process:regulation of cell cycle process); GO:0016043(biological_process:cellular component organization); GO:0000166(molecular_function:nucleotide binding); GO:0004672(…
UV8b_7342	glucan endo-1,3-beta-glucosidase	957	1.19218	3.6657e-15	5.94773e-15	Up	1104	2945	69.175	217.335
UV8b_5130	conserved glutamic acid rich protein	1692	1.19117	3.1281e-49	7.61788e-49	Up	691.865	1632.18	21.505	58
UV8b_7991	putative C2H2 finger domain protein	1314	1.19076	5.76551e-227	3.29309e-226	Up	2091.51	4810.34	60.715	176.695	GO:0046872(molecular_function:metal ion binding); GO:0003677(molecular_function:DNA binding)
UV8b_6535	2OG-Fe oxygenase	534	1.19039	4.84695e-29	9.60519e-29	Up	190.58	434.445	2.62	9.485
UV8b_1219	glycosyl hydrolase	2013	1.18855	5.91216e-28	1.5831e-27	Up	628.805	1528.48	10.205	25.445	GO:0016798(molecular_function:hydrolase activity, acting on glycosyl bonds)
UV8b_5488	autophagy-related protein 26	4467	1.18835	1.56815e-48	5.7472e-48	Up	1725	4322.5	17.665	49.605	GO:0016126(biological_process:sterol biosynthetic process); GO:0005975(biological_process:carbohydrate metabolic process); GO:0016020(cellular_component:membrane); GO:0016906(molecular_function:sterol 3-beta-glucosyltransferase activity); GO:0015031(biological_process:protein transport); GO:0030259(biological_process:lipid glycosylation)
UV8b_2012	putative palmitoyl-protein thioesterase precursor	957	1.1865	5.64551e-120	4.1074e-119	Up	740.5	1680.5	44.975	121.31	GO:0008474(molecular_function:palmitoyl-(protein) hydrolase activity); GO:0002084(biological_process:protein depalmitoylation); GO:0005783(cellular_component:endoplasmic reticulum); GO:0007035(biological_process:vacuolar acidification)
UV8b_7132	putative cephalosporin C regulator 1	2223	1.18535	3.26034e-15	6.63309e-15	Up	91.255	207.095	2.085	5.3	GO:0006355(biological_process:regulation of transcription, DNA-templated); GO:0006366(biological_process:transcription from RNA polymerase II promoter)
UV8b_348	hypothetical protein	867	1.18493	1.85549e-14	3.70108e-14	Up	1394.74	3739.28	23.15	71.44	GO:0008374(molecular_function:O-acyltransferase activity); GO:0044444(cellular_component:cytoplasmic part); GO:0016020(cellular_component:membrane); GO:0043229(cellular_component:intracellular organelle)
UV8b_4913	putative Zn-dependent hydrolase/oxidoreductase family protein	1302	1.18402	2.0898e-136	1.73076e-135	Up	1156.12	2634.89	20.875	62.775	GO:0070290(molecular_function:N-acylphosphatidylethanolamine-specific phospholipase D activity); GO:0008270(molecular_function:zinc ion binding)
UV8b_3511	hypothetical protein	579	1.18372	2.06113e-10	3.66897e-10	Up	213	516.5	18.06	48.765	GO:0016787(molecular_function:hydrolase activity)
UV8b_3969	putative cell division cycle related protein kinase 7	3129	1.18215	1.2014e-263	2.11269e-262	Up	2424.55	5532.03	20.49	54.34
UV8b_6147	hypothetical protein	330	1.18108	0.0166277	0.0205372	Up	18.58	44.06	2.29	13.395
UV8b_8188	asparaginase-like protein	1110	1.18097	2.33942e-13	4.54498e-13	Up	479.61	1203.48	11.405	28.445
UV8b_5526	hypothetical protein	1764	1.17729	1.03524e-38	2.26191e-38	Up	573.38	1341.86	12.505	33.82
UV8b_2735	glycoprotein x	2229	1.17682	7.22606e-73	3.53991e-72	Up	1030.55	2395.11	9.825	30.475
UV8b_1442	acid phosphatase (PhoG)	1557	1.17661	8.39869e-130	3.35142e-129	Up	809	1823.5	15.775	32.98	GO:0003700(molecular_function:transcription factor activity, sequence-specific DNA binding); GO:0006355(biological_process:regulation of transcription, DNA-templated); GO:0003677(molecular_function:DNA binding)
UV8b_1236	PQ loop repeat protein	1269	1.17575	4.67068e-42	1.57152e-41	Up	378.695	860.515	7.625	20.825	GO:0016020(cellular_component:membrane)
UV8b_1759	putative MFS transporter	2502	1.17556	4.25193e-73	2.08816e-72	Up	1017.63	2360.28	10.255	31.48	GO:0016020(cellular_component:membrane)
UV8b_6456	putative multispanning membrane protein	2154	1.17492	2.10475e-253	3.48261e-252	Up	1644.91	3703.43	10.835	29.655	GO:0016020(cellular_component:membrane)
UV8b_3163	homocysteine s-methyltransferase	1050	1.17414	2.46334e-31	7.00507e-31	Up	251.375	568.555	11.71	31.575
UV8b_8253	putative paraoxonase	1188	1.17401	5.2504e-131	4.17213e-130	Up	980.5	2210.5	37.595	97.015
UV8b_1887	LAlv9 family protein	2370	1.17213	7.89832e-29	2.15167e-28	Up	271.355	616.51	5.465	14.62	GO:0006892(biological_process:post-Golgi vesicle-mediated transport); GO:0005622(cellular_component:intracellular)
UV8b_3737	transcription factor c2h2	960	1.17204	2.60704e-23	6.35791e-23	Up	203.455	461.13	12.465	32.98
UV8b_3763	DUF1604 domain protein	2145	1.17181	8.28014e-23	2.00188e-22	Up	186	420.5	4.265	11.175
UV8b_6028	putative MAK16 protein	942	1.17177	6.49639e-48	2.36432e-47	Up	531	1213.5	28.935	74.275
UV8b_1035	l-amino-acid oxidase	492	1.17063	1.58804e-49	3.87214e-49	Up	404.55	913.08	15.245	41.03	GO:0055114(biological_process:oxidation-reduction process); GO:0016491(molecular_function:oxidoreductase activity)
UV8b_3447	transcriptional activator srcap-like protein	7242	1.1699	2.5975e-166	1.21642e-165	Up	1223	2749	7.08	19.87
UV8b_4225	DNA repair protein Rad26	1161	1.16942	1.00443e-13	1.59407e-13	Up	119.71	271.74	5.615	15.28
UV8b_912	hypothetical protein	852	1.16855	9.17922e-13	1.75037e-12	Up	296.18	712.49	10.955	28.08
UV8b_5625	HIT zinc finger family protein	807	1.16721	3.59657e-20	6.32641e-20	Up	230.615	528.37	18.09	49.06
UV8b_6151	amidohydrolase family protein	1173	1.16471	1.15362e-241	1.8132e-240	Up	14874.2	37688	173.78	501.25
UV8b_937	F-box domain containing protein	1860	1.16385	5.27399e-215	2.90732e-214	Up	1478.22	3304.39	19.06	49.535
UV8b_1082	hypothetical protein	1119	1.16357	1.20396e-19	2.72043e-19	Up	847	2108	36.015	116.055
UV8b_8284	hypothetical protein	639	1.16323	1.21283e-19	2.11503e-19	Up	276	638	29.73	85.49
UV8b_4227	putative glycosyl transferase	1242	1.16265	1.8419e-12	3.48518e-12	Up	175	405	4.155	12.39	GO:0016021(cellular_component:integral component of membrane); GO:0016740(molecular_function:transferase activity)
UV8b_5336	CwfJ domain protein	1641	1.1619	1.51783e-51	3.75539e-51	Up	727.14	1672.53	14.23	36.58	GO:0043085(biological_process:positive regulation of catalytic activity); GO:0005634(cellular_component:nucleus); GO:0005829(cellular_component:cytosol); GO:0000398(biological_process:mRNA splicing, via spliceosome); GO:0061632(molecular_function:RNA lariat debranching enzyme activator activity)
UV8b_996	DnaJ domain containing protein	1845	1.16158	4.28266e-22	1.01939e-21	Up	884	2183	23.305	68.105
UV8b_549	dienelactone hydrolase family protein	765	1.16052	5.42367e-62	1.4603e-61	Up	395	880.5	10.31	33.31
UV8b_945	DNA-directed RNA polymerase II subunit RPB1	786	1.16052	2.2991e-83	7.1722e-83	Up	824.105	1857.23	36.57	95.45
UV8b_3481	pentatricopeptide repeat containing protein	1776	1.16049	2.33428e-32	5.08216e-32	Up	194.5	433.5	5.55	14.4
UV8b_5967	hypothetical protein	1368	1.16001	0	0	Up	5189.93	11580.3	196.57	527.325
UV8b_4595	hypothetical protein	258	1.15963	7.96827e-16	1.64678e-15	Up	120	268.5	31.9	69.545
UV8b_7828	mitogen activated protein kinase kinase	2013	1.15826	0	0	Up	3430.5	7637	35.07	71.33	GO:0032268(biological_process:regulation of cellular protein metabolic process); GO:0032991(cellular_component:macromolecular complex); GO:0000161(biological_process:MAPK cascade involved in osmosensory signaling pathway); GO:0016310(biological_process:phosphorylation); GO:0016301(molecular_function:kinase activity); GO:0030427(cellular_component:site of polarized growth); GO:0018193(biological_p…
UV8b_3964	hypothetical protein	495	1.15816	0.0252844	0.0307165	Up	48.72	122.16	1.46	4.295
UV8b_7817	hypothetical protein	1338	1.15659	2.69716e-94	1.60014e-93	Up	2084.27	4893.93	34.465	78.425
UV8b_3218	hypothetical protein	579	1.1565	4.2785e-18	7.27032e-18	Up	132.845	296.35	17.92	46.93	GO:0016021(cellular_component:integral component of membrane); GO:0005783(cellular_component:endoplasmic reticulum)
UV8b_3161	hypothetical protein	297	1.15608	3.92536e-06	5.9687e-06	Up	124.13	295.945	3.89	11.25
UV8b_4643	mitochondrial precursor	276	1.15558	0.0119049	0.0148772	Up	12.955	29.22	0.855	4.645	GO:0019878(biological_process:lysine biosynthetic process via aminoadipic acid); GO:0008652(biological_process:cellular amino acid biosynthetic process); GO:0051539(molecular_function:4 iron, 4 sulfur cluster binding); GO:0004409(molecular_function:homoaconitate hydratase activity); GO:0051536(molecular_function:iron-sulfur cluster binding); GO:0005739(cellular_component:mitochondrion); GO:000548…
UV8b_406	putative GTP-binding protein Sey1	447	1.15409	3.12987e-57	1.27652e-56	Up	1328.66	3126.05	32.355	93.375	GO:0004497(molecular_function:monooxygenase activity); GO:0016705(molecular_function:oxidoreductase activity, acting on paired donors, with incorporation or reduction of molecular oxygen); GO:0055114(biological_process:oxidation-reduction process); GO:0005506(molecular_function:iron ion binding); GO:0020037(molecular_function:heme binding)
UV8b_8410	succinate dehydrogenase flavoprotein subunit precursor	240	1.15404	7.90715e-09	1.12786e-08	Up	121.5	280.5	245.96	693.665	GO:0050660(molecular_function:flavin adenine dinucleotide binding); GO:0016020(cellular_component:membrane); GO:0005743(cellular_component:mitochondrial inner membrane); GO:0006099(biological_process:tricarboxylic acid cycle); GO:0022900(biological_process:electron transport chain); GO:0008177(molecular_function:succinate dehydrogenase (ubiquinone) activity)
UV8b_4028	multiple myeloma tumor-associated protein 2	840	1.15226	0.000933229	0.00115395	Up	126.5	317	9.095	28.055	GO:0016310(biological_process:phosphorylation); GO:0016301(molecular_function:kinase activity)
UV8b_1518	hypothetical protein	591	1.15211	3.18897e-21	7.4571e-21	Up	255.005	577.355	2.225	10.35
UV8b_2146	MFS transporter	1608	1.15024	0	0	Up	5307.11	11919.9	105.68	272.44	GO:0016020(cellular_component:membrane)
UV8b_5531	magnesium and cobalt transporter	1821	1.14519	1.93061e-160	1.90703e-159	Up	1594.85	3546.18	19.305	70.115	GO:0016020(cellular_component:membrane); GO:0006810(biological_process:transport)
UV8b_8366	ubiquitin-conjugating enzyme	699	1.14504	2.03272e-17	4.37864e-17	Up	174.11	388.87	16.44	44.29
UV8b_4781	putative polysaccharide deacetylase (NodB)	816	1.14486	0.00440012	0.00566575	Up	98.5	245.5	7.52	21.79	GO:0016810(molecular_function:hydrolase activity, acting on carbon-nitrogen (but not peptide) bonds); GO:0016021(cellular_component:integral component of membrane); GO:0005975(biological_process:carbohydrate metabolic process); GO:0016829(molecular_function:lyase activity); GO:0030170(molecular_function:pyridoxal phosphate binding)
UV8b_5056	polyketide synthase	7131	1.14444	4.54372e-05	6.59323e-05	Up	926	2481.5	4.875	15.525	GO:0003824(molecular_function:catalytic activity); GO:0008152(biological_process:metabolic process)
UV8b_4751	carbohydrate esterase family 3 protein	753	1.14413	8.94762e-16	1.4705e-15	Up	161.5	361.5	14.27	37.185
UV8b_4221	hypothetical protein	504	1.14357	2.73224e-19	6.13133e-19	Up	448.795	1050.91	9.075	19.795
UV8b_1122	ring finger domain protein	1119	1.14269	2.35909e-33	4.8985e-33	Up	237.5	523.5	11.52	30.745
UV8b_942	WD domain-containing protein	1413	1.14216	5.12748e-71	2.45063e-70	Up	762	1696.5	28.345	73.6
UV8b_1330	tyrosine-protein phosphatase non-receptor type 6	2760	1.14208	8.04206e-49	2.96679e-48	Up	727.5	1647.49	9.975	30.18
UV8b_5689	RSC complex subunit Rsc7	1962	1.14206	4.32944e-06	6.57675e-06	Up	2647.82	8288.7	46.04	159.58	GO:0016020(cellular_component:membrane)
UV8b_7211	hypothetical protein	1311	1.14067	3.24106e-128	2.53943e-127	Up	1185.84	2621.51	38.085	97.65
UV8b_1434	DSBA-like thioredoxin domain protein	741	1.14039	1.78651e-132	1.43561e-131	Up	3054.71	7083.46	274.725	759.91	GO:0015035(molecular_function:protein disulfide oxidoreductase activity); GO:0055114(biological_process:oxidation-reduction process)
UV8b_1487	carnitine acetyl transferase	2535	1.13858	4.48416e-45	1.5771e-44	Up	1926.5	4656	34.73	95.65	GO:0016746(molecular_function:transferase activity, transferring acyl groups)
UV8b_8357	4-hydroxyphenylpyruvate dioxygenase	684	1.13779	0.00802878	0.0101531	Up	29	67	2.86	7.845
UV8b_6685	MFS multidrug transporter	1857	1.13725	6.5479e-05	8.44804e-05	Up	9.79	460.98	0.28	15.13	GO:0016021(cellular_component:integral component of membrane); GO:0016020(cellular_component:membrane); GO:0055085(biological_process:transmembrane transport)
UV8b_2005	IMP-specific 5'-nucleotidase 1	1623	1.13593	2.91508e-235	4.45672e-234	Up	3096.5	6916.5	56.43	156.365	GO:0016311(biological_process:dephosphorylation); GO:0009117(biological_process:nucleotide metabolic process); GO:0000287(molecular_function:magnesium ion binding); GO:0050483(molecular_function:IMP 5'-nucleotidase activity); GO:0006190(biological_process:inosine salvage)
UV8b_7201	MFS phospholipid transporter Git1	1518	1.13545	1.07819e-196	1.32543e-195	Up	1508.12	3306.55	38.935	104.875	GO:0022857(molecular_function:transmembrane transporter activity); GO:0016021(cellular_component:integral component of membrane); GO:0055085(biological_process:transmembrane transport)
UV8b_2913	PHD finger domain-containing protein	468	1.13545	4.17651e-28	8.15797e-28	Up	556.615	1280.49	5.62	15.65	GO:0016310(biological_process:phosphorylation); GO:0016301(molecular_function:kinase activity)
UV8b_6829	hypothetical protein	300	1.13509	1.51881e-18	3.34608e-18	Up	526.8	2231.96	6.665	31.98
UV8b_3611	hypothetical protein	1062	1.13164	5.11261e-19	8.83006e-19	Up	790.59	1908.66	41.61	121.935
UV8b_2260	succinate semialdehyde dehydrogenase	1512	1.13152	4.92484e-146	4.3694e-145	Up	7309.65	17684.6	165.195	317.235	GO:0055114(biological_process:oxidation-reduction process); GO:0009013(molecular_function:succinate-semialdehyde dehydrogenase [NAD(P)+] activity); GO:0009450(biological_process:gamma-aminobutyric acid catabolic process)
UV8b_257	hypothetical protein	504	1.13143	6.42838e-10	1.11524e-09	Up	57.905	126.5	9.54	26.05
UV8b_2445	hypothetical protein	1035	1.13048	7.92276e-22	1.87785e-21	Up	407.41	928.635	22.255	59.595	GO:0003824(molecular_function:catalytic activity); GO:0009987(biological_process:cellular process); GO:0003677(molecular_function:DNA binding)
UV8b_7312	hypothetical protein	609	1.12929	6.5165e-06	9.79286e-06	Up	243.77	593.945	4.155	11.43	GO:0051539(molecular_function:4 iron, 4 sulfur cluster binding); GO:0051536(molecular_function:iron-sulfur cluster binding); GO:0003824(molecular_function:catalytic activity); GO:0046872(molecular_function:metal ion binding); GO:0016829(molecular_function:lyase activity); GO:0055114(biological_process:oxidation-reduction process); GO:0016491(molecular_function:oxidoreductase activity)
UV8b_5289	5'-nucleotidase precursor	1749	1.12872	0.0382845	0.0457024	Up	599.965	1638.17	13.25	46.8	GO:0009166(biological_process:nucleotide catabolic process); GO:0016787(molecular_function:hydrolase activity); GO:0000166(molecular_function:nucleotide binding)
UV8b_2326	WSC domain containing protein	438	1.12848	4.27701e-13	8.2399e-13	Up	233.155	531.02	12.835	28.45
UV8b_1495	FF domain protein	1821	1.12663	1.14883e-107	7.50858e-107	Up	843.11	1837.53	20.29	52.2
UV8b_7230	CaaX farnesyltransferase beta subunit Ram1	693	1.12655	3.83904e-27	1.01619e-26	Up	1017.38	2414.31	14.63	29.96	GO:0042127(biological_process:regulation of cell proliferation); GO:0018343(biological_process:protein farnesylation); GO:0005965(cellular_component:protein farnesyltransferase complex); GO:0005634(cellular_component:nucleus); GO:0016740(molecular_function:transferase activity); GO:0004660(molecular_function:protein farnesyltransferase activity); GO:0005829(cellular_component:cytosol)
UV8b_7308	hypothetical protein	174	1.12582	0.000109004	0.000155581	Up	109.5	258	1.925	28.305
UV8b_1421	hypothetical protein	264	1.12565	2.81626e-06	3.78743e-06	Up	255.785	621.92	3.15	7.375
UV8b_1242	histone H3 lysine 36 (K36) methyltransferase	2733	1.12516	6.78477e-34	1.99598e-33	Up	1041.5	2434	12.48	32.72	GO:0010452(biological_process:histone H3-K36 methylation); GO:0006354(biological_process:DNA-templated transcription, elongation); GO:0006355(biological_process:regulation of transcription, DNA-templated); GO:0046975(molecular_function:histone methyltransferase activity (H3-K36 specific)); GO:0003677(molecular_function:DNA binding); GO:0005694(cellular_component:chromosome); GO:0005634(cellular_c…
UV8b_5058	putative MFS multidrug transporter	228	1.12412	4.76576e-05	6.90265e-05	Up	414.72	1049.02	4.955	12	GO:0005215(molecular_function:transporter activity); GO:0016021(cellular_component:integral component of membrane); GO:0055085(biological_process:transmembrane transport)
UV8b_4780	hypothetical protein	534	1.12348	6.79876e-22	1.22732e-21	Up	160.745	349.75	2.3	19.08
UV8b_1246	4-aminobutyrate aminotransferase	1536	1.12343	5.85906e-110	3.91419e-109	Up	3846.9	9025.5	67.65	186.555	GO:0009448(biological_process:gamma-aminobutyric acid metabolic process); GO:0005829(cellular_component:cytosol); GO:0009450(biological_process:gamma-aminobutyric acid catabolic process); GO:0006536(biological_process:glutamate metabolic process); GO:0030170(molecular_function:pyridoxal phosphate binding); GO:0003867(molecular_function:4-aminobutyrate transaminase activity)
UV8b_5823	hypothetical protein	303	1.12201	6.58483e-13	1.26117e-12	Up	133	292.5	23.86	81.895
UV8b_3344	putative RNA polymerase II mediator complex component Med8	816	1.11956	1.60344e-74	7.99984e-74	Up	698	1519.5	53.88	137	GO:0001104(molecular_function:RNA polymerase II transcription cofactor activity); GO:0016592(cellular_component:mediator complex); GO:0006357(biological_process:regulation of transcription from RNA polymerase II promoter)
UV8b_7246	hypothetical protein	1455	1.11877	4.70629e-16	9.79082e-16	Up	192.825	425.315	4.67	12.11	GO:0006812(biological_process:cation transport); GO:0016020(cellular_component:membrane); GO:0055085(biological_process:transmembrane transport)
UV8b_6528	heterogeneous nuclear ribonucleoprotein HRP1	1824	1.1183	0	0	Up	3457.5	7485.5	66.615	169.82	GO:0000166(molecular_function:nucleotide binding); GO:0019013(cellular_component:viral nucleocapsid); GO:0003676(molecular_function:nucleic acid binding); GO:0030529(cellular_component:intracellular ribonucleoprotein complex)
UV8b_6764	hypothetical protein	1731	1.11775	2.03327e-256	3.40021e-255	Up	3887.5	8614	49.755	137.275
UV8b_5553	putative translation factor pelota	1233	1.11568	4.72244e-117	3.34581e-116	Up	962	2081.5	42.185	107.45	GO:0005737(cellular_component:cytoplasm); GO:0070966(biological_process:nuclear-transcribed mRNA catabolic process, no-go decay); GO:0004519(molecular_function:endonuclease activity); GO:0005829(cellular_component:cytosol); GO:0070317(biological_process:negative regulation of G0 to G1 transition); GO:0090305(biological_process:nucleic acid phosphodiester bond hydrolysis); GO:0071025(biological_pr…
UV8b_978	FHA domain containing protein	1770	1.11551	1.28196e-182	6.36151e-182	Up	1676.35	3636.89	28.835	82.565	GO:0045930(biological_process:negative regulation of mitotic cell cycle); GO:0044464(cellular_component:cell part); GO:0051129(biological_process:negative regulation of cellular component organization); GO:0010948(biological_process:negative regulation of cell cycle process); GO:1901990(biological_process:regulation of mitotic cell cycle phase transition); GO:0007088(biological_process:regulation…
UV8b_8297	serine threonine protein kinase	1842	1.11543	8.78458e-24	2.16522e-23	Up	1123	2677	20.295	53.09
UV8b_8236	2-nitropropane dioxygenase	1164	1.11498	1.97666e-266	3.53949e-265	Up	7562.06	17351.3	132.725	361.205	GO:0003824(molecular_function:catalytic activity)
UV8b_4851	maleylacetoacetate isomerase	687	1.11423	7.27688e-43	1.66014e-42	Up	392	850.5	39.385	100.695	GO:0005737(cellular_component:cytoplasm); GO:0016740(molecular_function:transferase activity); GO:0016853(molecular_function:isomerase activity); GO:0009072(biological_process:aromatic amino acid family metabolic process)
UV8b_2805	MEAB protein	1155	1.11366	1.33021e-153	1.26001e-152	Up	1918.36	4198.27	38.16	94.255	GO:0003700(molecular_function:transcription factor activity, sequence-specific DNA binding); GO:0006355(biological_process:regulation of transcription, DNA-templated); GO:0043565(molecular_function:sequence-specific DNA binding)
UV8b_7857	Karyogamy protein KAR9	3489	1.11099	0.000114041	0.000162504	Up	66.775	301.675	0.855	6.775
UV8b_4942	potassium channel	2142	1.11058	6.44311e-155	2.97239e-154	Up	1080.98	2327.32	7.29	20.31	GO:0006811(biological_process:ion transport); GO:0016020(cellular_component:membrane); GO:0006810(biological_process:transport)
UV8b_492	mitochondrion organization and biogenesis protein	1002	1.10994	1.93531e-116	7.21294e-116	Up	1493.68	3268.06	44.69	109.555
UV8b_925	putative DNA-binding protein	1065	1.10958	0.0023471	0.00307985	Up	523.87	1356.03	13.78	49.6
UV8b_3288	putative MFS transporter	1593	1.10949	2.77316e-75	1.39066e-74	Up	721.58	1559.84	6.975	17.31
UV8b_7026	putative esterase	1059	1.1088	2.97468e-24	7.40884e-24	Up	580.5	1317	30.56	81.87	GO:0016787(molecular_function:hydrolase activity); GO:0008152(biological_process:metabolic process)
UV8b_6019	serine carboxypeptidase	1491	1.10773	1.00783e-09	1.75148e-09	Up	182	409.5	2.87	8.355	GO:0008233(molecular_function:peptidase activity); GO:0004180(molecular_function:carboxypeptidase activity)
UV8b_6872	secreted in xylem 2 six2	711	1.10725	2.05172e-09	3.52191e-09	Up	146.25	325.435	14.02	35.92
UV8b_7381	hypothetical protein	1956	1.10695	9.24489e-58	2.40477e-57	Up	2508.48	5899.28	34.96	97.045
UV8b_4793	histidine kinase group protein	2313	1.10615	3.83089e-51	1.455e-50	Up	384	824.5	7.11	17.655
UV8b_4907	C6 zinc finger domain containing protein	3063	1.10584	1.36773e-44	3.17531e-44	Up	1061.9	2401.97	15.38	41.955	GO:0006355(biological_process:regulation of transcription, DNA-templated); GO:0046872(molecular_function:metal ion binding)
UV8b_5933	siderophore regulation protein	1713	1.10551	4.04471e-160	1.85246e-159	Up	1482.5	3193	32.945	83.795
UV8b_2274	DNA-binding protein	1047	1.10383	3.12767e-106	2.0173e-105	Up	805.5	1726.5	43.175	110.33
UV8b_3073	putative nitrilase family protein (Nit3)	948	1.10275	4.60353e-54	1.16116e-53	Up	415.4	890.165	23.995	62.46
UV8b_4949	putative GNAT family acetyltransferase	813	1.1027	1.26446e-31	3.61282e-31	Up	380.5	826	15.19	38.095	GO:0008080(molecular_function:N-acetyltransferase activity)
UV8b_7100	putative carboxyphosphonoenolpyruvate phosphonomutase	1029	1.10171	0	0	Up	16532	37280	869.955	2415.68	GO:0016310(biological_process:phosphorylation); GO:0016301(molecular_function:kinase activity); GO:0008152(biological_process:metabolic process); GO:0003824(molecular_function:catalytic activity)
UV8b_7809	carboxypeptidase cpdS	1575	1.1017	2.89964e-30	5.82212e-30	Up	792.05	1798.06	14.415	38.67	GO:0016787(molecular_function:hydrolase activity)
UV8b_3968	hypothetical protein	1425	1.10122	1.69735e-11	3.12276e-11	Up	337	773.5	12.34	32.92
UV8b_1656	putative MFS monocarboxylate transporter	1356	1.10061	2.01703e-42	4.57915e-42	Up	741.58	1638.94	13.68	33.745	GO:0016021(cellular_component:integral component of membrane); GO:0055085(biological_process:transmembrane transport)
UV8b_1664	glutamyl-tRNA(Gln) amidotransferase subunit A	1323	1.1001	1.22142e-08	2.0443e-08	Up	373.99	881.67	13.34	36.555	GO:0003824(molecular_function:catalytic activity)
UV8b_3091	serine-type carboxypeptidase	1722	1.10005	1.29216e-51	4.92919e-51	Up	560	1207	16.485	41.34	GO:0006508(biological_process:proteolysis); GO:0004180(molecular_function:carboxypeptidase activity); GO:0004185(molecular_function:serine-type carboxypeptidase activity)
UV8b_423	hypothetical protein	369	1.09994	0.0115855	0.0144852	Up	672.35	1760.9	27.5	103.6
UV8b_6023	short chain dehydrogenase reductase family protein	846	1.09985	0.00475219	0.00581551	Up	13.365	28.62	0.855	2.465
UV8b_3488	Ras family GTPase	1047	1.09925	1.12019e-76	5.68651e-76	Up	711.56	1525.03	14.255	38.175	GO:0005622(cellular_component:intracellular); GO:0007264(biological_process:small GTPase mediated signal transduction); GO:0005525(molecular_function:GTP binding)
UV8b_5005	DNA mismatch repair protein MUTl	2739	1.09923	4.48523e-05	5.82005e-05	Up	49.5	108	1.375	7.445
UV8b_4870	gamma-glutamyltranspeptidase	1707	1.09859	0.0029569	0.00385617	Up	699.79	2112.66	6.95	42.49	GO:0003840(molecular_function:gamma-glutamyltransferase activity); GO:0006749(biological_process:glutathione metabolic process)
UV8b_2315	HCNGP-like protein	855	1.09831	1.42999e-68	4.02136e-68	Up	827.775	1790.34	33.835	92.94
UV8b_344	hypothetical protein	765	1.09791	2.59384e-05	3.80324e-05	Up	42	90.5	3.11	8.965
UV8b_134	GTP cyclohydrolase 1	1398	1.09714	8.97638e-103	3.12042e-102	Up	846.175	1807.14	10.745	26.53	GO:0005737(cellular_component:cytoplasm); GO:0003934(molecular_function:GTP cyclohydrolase I activity); GO:0046654(biological_process:tetrahydrofolate biosynthetic process)
UV8b_1111	putative two-component response regulator SSK1p	2652	1.09302	1.49158e-175	7.194e-175	Up	1744.49	3728.86	24.325	63.875	GO:0001932(biological_process:regulation of protein phosphorylation); GO:0000165(biological_process:MAPK cascade); GO:0033554(biological_process:cellular response to stress); GO:0048522(biological_process:positive regulation of cellular process)
UV8b_8260	putative SUMO ligase SizA	666	1.09253	3.54865e-27	9.39639e-27	Up	284.655	609.98	28.305	72.465	GO:0051276(biological_process:chromosome organization); GO:0033043(biological_process:regulation of organelle organization); GO:0000019(biological_process:regulation of mitotic recombination); GO:0019789(molecular_function:SUMO transferase activity); GO:0043229(cellular_component:intracellular organelle); GO:0007131(biological_process:reciprocal meiotic recombination)
UV8b_4165	nuclear envelope protein Cut8	810	1.09184	2.86226e-16	4.73945e-16	Up	197.685	427.3	15.45	39.41	GO:0005737(cellular_component:cytoplasm); GO:0005634(cellular_component:nucleus); GO:0031144(biological_process:proteasome localization); GO:0015031(biological_process:protein transport); GO:0071630(biological_process:nucleus-associated proteasomal ubiquitin-dependent protein catabolic process); GO:0019031(cellular_component:viral envelope)
UV8b_5975	hypothetical protein	1542	1.09059	2.24017e-06	3.43828e-06	Up	327.5	776.475	6.29	17.125
UV8b_94	translation initiation factor	870	1.08944	1.08644e-10	1.94942e-10	Up	91	194	6.23	15.945
UV8b_5878	putative ubiquitin conjugating enzyme	1071	1.089	1.35899e-111	4.93696e-111	Up	1183.5	2527.5	62.185	157.65	GO:0016020(cellular_component:membrane)
UV8b_6281	hypothetical protein	861	1.08894	3.90084e-15	7.92804e-15	Up	268	588.5	9.945	26.025
UV8b_3032	hypothetical protein	2016	1.08883	1.03485e-08	1.47423e-08	Up	177.835	397	2.105	5.865	GO:0016021(cellular_component:integral component of membrane)
UV8b_3744	alpha-1,3-mannosidase family protein	1557	1.08862	1.5231e-08	2.54271e-08	Up	129.5	283.5	2.445	7.38
UV8b_1655	phosphopantothenate-cysteine ligase	1407	1.08825	3.34088e-143	2.92112e-142	Up	2459.97	5353.25	90.98	232.745	GO:0044424(cellular_component:intracellular part); GO:0016874(molecular_function:ligase activity)
UV8b_184	hypothetical protein	3018	1.08816	4.11198e-21	9.58972e-21	Up	253.5	1367.5	3.715	24.015
UV8b_1020	hypothetical protein	1584	1.08799	2.79168e-97	9.46321e-97	Up	891.5	1895	28.645	72.28
UV8b_6791	hypothetical protein	2532	1.0834	3.54178e-09	6.03349e-09	Up	117	252.5	2.225	5.55
UV8b_5148	ankyrin repeat and BTB/POZ domain-containing protein 1	1782	1.08247	1.897e-69	5.37483e-69	Up	2019.62	4522.5	47.175	130.635
UV8b_7291	ankyrin repeat containing protein	5553	1.08218	5.06223e-259	8.53829e-258	Up	3893	8370.5	27	66.79
UV8b_3966	hypothetical protein	657	1.08212	8.27534e-32	2.37047e-31	Up	470.15	1012.94	7.715	19.065
UV8b_1331	hypothetical protein	351	1.0815	8.71014e-16	1.79915e-15	Up	500	1128.51	8.995	30.7
UV8b_6412	ABC multidrug transporter	6684	1.08108	0.00984884	0.0123869	Up	2510	7079	35.295	121.185	GO:0042626(molecular_function:ATPase activity, coupled to transmembrane movement of substances); GO:0016021(cellular_component:integral component of membrane); GO:0055085(biological_process:transmembrane transport); GO:0005524(molecular_function:ATP binding)
UV8b_732	DUF726 domain-containing protein	1887	1.07988	0.000339299	0.000472332	Up	45.5	98.5	1.18	3.02
UV8b_7004	hypothetical protein	486	1.07872	2.82107e-30	7.85432e-30	Up	296.16	626.485	18.15	35.64
UV8b_3186	cell wall protein	621	1.07735	0	0	Up	19748.5	43978.5	2326.06	6218.29
UV8b_4842	inner membrane transport protein yeiJ	2169	1.07729	1.94466e-135	1.60042e-134	Up	1199	2525.5	26.195	63.12	GO:0016020(cellular_component:membrane)
UV8b_2001	G-protein coupled receptor	1377	1.0772	1.14246e-07	1.85016e-07	Up	1129.25	2775.03	21.99	59.655
UV8b_4876	hypothetical protein	960	1.07717	4.34754e-06	6.60297e-06	Up	549.695	1325.52	10.13	29.48
UV8b_1323	putative calcineurin-like phosphoesterase	1956	1.07657	0.000295093	0.000412257	Up	1097.06	3226.18	8.72	47.245	GO:0009166(biological_process:nucleotide catabolic process); GO:0016787(molecular_function:hydrolase activity)
UV8b_3742	mitochondrial outer membrane protein	864	1.07573	1.02207e-22	2.4627e-22	Up	906.74	2059.01	34.205	107.41
UV8b_4191	hypothetical protein	303	1.07526	4.87486e-34	1.01893e-33	Up	1228.03	2773.46	44.875	120.865
UV8b_7784	endonuclease/exonuclease/phosphatase family protein	1845	1.07522	2.73388e-40	8.91922e-40	Up	422.36	892.345	2.34	6.515	GO:0004518(molecular_function:nuclease activity); GO:0004519(molecular_function:endonuclease activity); GO:0004527(molecular_function:exonuclease activity); GO:0090305(biological_process:nucleic acid phosphodiester bond hydrolysis)
UV8b_6529	C2H2 finger domain-containing protein	2169	1.07454	1.28275e-143	1.12409e-142	Up	1571.72	3319.27	21.89	54.645	GO:0046872(molecular_function:metal ion binding); GO:0003676(molecular_function:nucleic acid binding)
UV8b_1086	Isopenicillin N synthase and related dioxygenase	1134	1.07425	5.02447e-89	1.62714e-88	Up	1156	2459	47.69	124.2	GO:0055114(biological_process:oxidation-reduction process); GO:0051213(molecular_function:dioxygenase activity)
UV8b_941	DNA-directed RNA polymerase II largest subunit	5292	1.07398	6.69909e-85	3.64868e-84	Up	3427.09	7742.44	20.775	57.285
UV8b_8290	sugar isomerase, KpsF/GutQ	1239	1.07344	1.43762e-32	2.96025e-32	Up	290	610	10.695	27.36
UV8b_439	putative lipase/esterase family protein	438	1.07279	2.18637e-11	4.0046e-11	Up	191.5	414.5	13.03	24.085
UV8b_7738	hypothetical protein	1005	1.06994	2.2502e-124	1.70023e-123	Up	3235.78	7092.04	71.27	214.95	GO:0005506(molecular_function:iron ion binding); GO:0055114(biological_process:oxidation-reduction process); GO:0051213(molecular_function:dioxygenase activity)
UV8b_3738	indoleamine 2,3-dioxygenase-like protein	2391	1.06854	2.54538e-44	8.82948e-44	Up	1546.55	3450.87	27.055	61.87	GO:0055114(biological_process:oxidation-reduction process); GO:0051213(molecular_function:dioxygenase activity); GO:0020037(molecular_function:heme binding)
UV8b_3445	hypothetical protein	4662	1.06849	5.51198e-143	4.80338e-142	Up	1968.5	4171	18.11	47.38
UV8b_7382	glutathione s-transferase	579	1.06831	0.01622	0.0188364	Up	644.015	1640.71	85.695	265.26
UV8b_992	amidase protein	3246	1.06759	0	0	Up	9533.5	19959.5	110.12	274.02	GO:0016884(molecular_function:carbon-nitrogen ligase activity, with glutamine as amido-N-donor)
UV8b_3312	RNA polymerase subunit	2175	1.06673	3.0839e-08	5.0963e-08	Up	429.05	989.965	10.445	26.99
UV8b_997	allantoinase	1557	1.06662	3.03587e-207	3.97501e-206	Up	1757	3670.5	45.465	100.085	GO:0016787(molecular_function:hydrolase activity); GO:0016810(molecular_function:hydrolase activity, acting on carbon-nitrogen (but not peptide) bonds)
UV8b_6343	hypothetical protein	1122	1.06582	5.26669e-64	1.43414e-63	Up	593	1240.5	28.99	72.65
UV8b_3141	hypothetical protein	204	1.06451	2.01311e-08	3.34789e-08	Up	64.57	134.94	4.7	10.52
UV8b_3515	vacuolar protein sorting-associated protein Vps28	789	1.06444	1.41737e-120	1.03795e-119	Up	1125	2349.5	72.805	177.215	GO:0032403(molecular_function:protein complex binding); GO:0006612(biological_process:protein targeting to membrane); GO:0000813(cellular_component:ESCRT I complex); GO:0043328(biological_process:protein targeting to vacuole involved in ubiquitin-dependent protein catabolic process via the multivesicular body sorting pathway)
UV8b_7271	hypothetical protein	636	1.06335	1.89294e-05	2.79119e-05	Up	206.605	470.195	14.985	51.61
UV8b_8201	covalently-linked cell wall protein	1092	1.06295	0	0	Up	12523.8	27903.6	289.395	902.04
UV8b_2860	DUF1740-domain-containing protein	3399	1.06284	2.37562e-06	3.64191e-06	Up	1072.11	2615.56	8.84	30.56
UV8b_6877	putative facilitated glucose transporter	1890	1.0625	6.84452e-195	8.30984e-194	Up	5207.84	11351.3	93.925	214.27	GO:0022891(molecular_function:substrate-specific transmembrane transporter activity); GO:0016021(cellular_component:integral component of membrane); GO:0055085(biological_process:transmembrane transport); GO:0008643(biological_process:carbohydrate transport)
UV8b_6027	Vacuolar protein sorting 55 superfamily	390	1.06212	3.31088e-15	5.38085e-15	Up	185	390.5	58.17	149.01	GO:0032511(biological_process:late endosome to vacuole transport via multivesicular body sorting pathway); GO:0005794(cellular_component:Golgi apparatus); GO:0016021(cellular_component:integral component of membrane); GO:0005770(cellular_component:late endosome); GO:0000329(cellular_component:fungal-type vacuole membrane); GO:0034424(cellular_component:Vps55/Vps68 complex)
UV8b_3554	hypothetical protein	1410	1.06182	1.71084e-72	8.33423e-72	Up	673	1403	24.985	61.27
UV8b_528	hypothetical protein	1596	1.06068	3.78419e-16	7.90396e-16	Up	3193.48	7760.81	46.015	127.09
UV8b_3443	hypothetical protein	1179	1.06063	1.51847e-16	2.52492e-16	Up	239	507.5	9.44	24.79
UV8b_5976	putative monocarboxylate transporter	1308	1.06001	9.55566e-116	3.54303e-115	Up	1766.5	3739.5	39.44	114.39	GO:0016020(cellular_component:membrane)
UV8b_7082	thioredoxin reductase	741	1.05961	2.05869e-10	3.66544e-10	Up	231.5	503.5	20.61	52.035
UV8b_5381	putative histone acetyltransferase (MysT1)	2019	1.05906	1.6748e-41	5.57295e-41	Up	677	1436.5	12.465	30.87	GO:0044238(biological_process:primary metabolic process); GO:0044260(biological_process:cellular macromolecule metabolic process); GO:0006325(biological_process:chromatin organization); GO:0005634(cellular_component:nucleus); GO:0044446(cellular_component:intracellular organelle part); GO:0016740(molecular_function:transferase activity); GO:0016746(molecular_function:transferase activity, transfe…
UV8b_7963	haloacid dehalogenase, type II	924	1.0579	2.45981e-06	3.76803e-06	Up	166.75	619.965	3.91	11.65	GO:0016787(molecular_function:hydrolase activity)
UV8b_7781	fatty acid desaturase	1566	1.05752	1.87928e-38	5.93842e-38	Up	1437.63	3189.2	56.87	141.36	GO:0016021(cellular_component:integral component of membrane); GO:0006629(biological_process:lipid metabolic process); GO:0055114(biological_process:oxidation-reduction process); GO:0016491(molecular_function:oxidoreductase activity)
UV8b_446	IQ calmodulin-binding motif domain protein	3126	1.05671	9.95021e-71	4.74116e-70	Up	1049.5	2211	14.16	35.89
UV8b_1253	ornithine aminotransferase	1536	1.05669	3.82712e-24	9.50479e-24	Up	3665.95	8759.92	87.255	296.975	GO:0008483(molecular_function:transaminase activity); GO:0030170(molecular_function:pyridoxal phosphate binding)
UV8b_3075	hypothetical protein	540	1.05443	3.64739e-18	7.97504e-18	Up	315.5	671	33.16	81.38
UV8b_721	DUF726 domain-containing protein	576	1.05394	1.47808e-49	5.50979e-49	Up	450.91	934.535	18.675	46.62
UV8b_393	hypothetical protein	1122	1.05356	1.08896e-54	2.75815e-54	Up	759.055	1593.31	20.915	47.885
UV8b_3408	putative vesicular transport protein	3342	1.05301	3.90357e-47	1.40568e-46	Up	1203	2598.5	11.235	28.98
UV8b_4022	hypothetical protein	5475	1.05182	3.50986e-05	5.11194e-05	Up	3892.26	10758.4	25.84	77.12
UV8b_7207	Ran1-like protein kinase	1632	1.04924	1.41671e-23	3.47445e-23	Up	3356	7935.98	63.38	156.625	GO:0018107(biological_process:peptidyl-threonine phosphorylation); GO:0006468(biological_process:protein phosphorylation); GO:0018105(biological_process:peptidyl-serine phosphorylation); GO:0000122(biological_process:negative regulation of transcription from RNA polymerase II promoter); GO:0010515(biological_process:negative regulation of induction of conjugation with cellular fusion); GO:0005829…
UV8b_1397	hypothetical protein	720	1.04922	2.25e-83	1.20374e-82	Up	1728.76	3676.36	59.515	217.91	GO:0016020(cellular_component:membrane)
UV8b_4508	hypothetical protein	735	1.04867	1.29643e-20	2.29319e-20	Up	333	703	30.105	75.175	GO:0016021(cellular_component:integral component of membrane)
UV8b_2505	putative Phospholipid:diacylglycerol acyltransferase	2625	1.04866	3.41718e-06	4.58466e-06	Up	270.02	610.955	5.015	13.225	GO:0008374(molecular_function:O-acyltransferase activity); GO:0016021(cellular_component:integral component of membrane); GO:0006629(biological_process:lipid metabolic process)
UV8b_420	Gtr1/RagA G domain containing protein	852	1.04859	3.52449e-05	4.58619e-05	Up	105.84	230.08	7.61	19.825	GO:0005829(cellular_component:cytosol); GO:0005525(molecular_function:GTP binding)
UV8b_5858	mitochondrial inner membrane protein	1254	1.04834	1.30681e-09	1.89686e-09	Up	178.56	381.865	7.555	19.55	GO:0016020(cellular_component:membrane)
UV8b_4844	integral membrane protein	2256	1.04756	3.22992e-117	2.29251e-116	Up	989.5	2039.5	21.215	51.45	GO:0016020(cellular_component:membrane)
UV8b_3139	putative pentafunctional AROM polypeptide	2265	1.0475	5.25085e-28	1.02438e-27	Up	322.415	669.76	7.32	16.905	GO:0003855(molecular_function:3-dehydroquinate dehydratase activity)
UV8b_510	putative heat shock transcription factor Hsf1	1689	1.04634	5.63547e-83	1.75249e-82	Up	1069.62	2224.68	19.52	55.475	GO:0003677(molecular_function:DNA binding)
UV8b_1499	hypothetical protein	330	1.04543	3.6287e-20	6.3815e-20	Up	322.065	677.77	162.79	432.9
UV8b_8055	putative L-fucose permease	2862	1.04523	2.48362e-27	6.58965e-27	Up	470	989.5	7.57	18.975	GO:0016020(cellular_component:membrane)
UV8b_3688	fatty acid activator	411	1.04485	1.10614e-59	4.65421e-59	Up	1526.98	3273.11	15.11	37.68
UV8b_2115	putative DNA-directed RNA polymerase III subunit Rpc34	1194	1.04422	7.51459e-09	1.07225e-08	Up	150.5	319.5	6.74	17.4	GO:0044444(cellular_component:cytoplasmic part); GO:0006383(biological_process:transcription from RNA polymerase III promoter); GO:0005634(cellular_component:nucleus); GO:0032774(biological_process:RNA biosynthetic process)
UV8b_6217	cytochrome P450	1740	1.04401	3.06225e-18	6.70497e-18	Up	171.5	353.5	4.95	12.805	GO:0046872(molecular_function:metal ion binding); GO:0016020(cellular_component:membrane); GO:0016491(molecular_function:oxidoreductase activity)
UV8b_329	hexokinase XprF	1677	1.04312	1.22413e-07	1.97997e-07	Up	445.5	1011.5	9.5	32.08	GO:0005975(biological_process:carbohydrate metabolic process); GO:0016773(molecular_function:phosphotransferase activity, alcohol group as acceptor); GO:0016310(biological_process:phosphorylation); GO:0016301(molecular_function:kinase activity); GO:0000166(molecular_function:nucleotide binding); GO:0044763(biological_process:single-organism cellular process)
UV8b_993	DUF1776-domain-containing protein	1419	1.0428	4.99692e-101	1.72341e-100	Up	1516.7	3163.88	32.11	79.25
UV8b_2873	hypothetical protein	1530	1.04262	0.00484318	0.00622094	Up	153.5	354	5.08	13.77
UV8b_6073	FAD/FMN-binding domain-containing protein	1446	1.04252	2.33495e-06	3.58096e-06	Up	201.5	443.5	7.265	18.54
UV8b_3226	phytase	1470	1.04165	0.0167295	0.0206531	Up	2234.75	5643.82	58.15	77.91	GO:0016020(cellular_component:membrane); GO:0016791(molecular_function:phosphatase activity)
UV8b_2991	M protein repeat protein	2664	1.04128	5.52648e-12	1.032e-11	Up	646.72	1451.94	10.57	27.355
UV8b_6049	putative alpha/beta hydrolase	897	1.0407	0.00113241	0.00152315	Up	225.815	521.14	2.605	7.155	GO:0016787(molecular_function:hydrolase activity)
UV8b_6632	ADP-ribosylation factor	561	1.04067	0	0	Up	4614.45	9518.47	139.28	359.055	GO:0005622(cellular_component:intracellular); GO:0007264(biological_process:small GTPase mediated signal transduction); GO:0005525(molecular_function:GTP binding)
UV8b_6058	ADP-ribosylation factor family protein	552	1.04062	4.20555e-10	7.39223e-10	Up	406.17	898.19	36.98	88.95	GO:0005622(cellular_component:intracellular); GO:0007264(biological_process:small GTPase mediated signal transduction); GO:0005525(molecular_function:GTP binding)
UV8b_4943	hypothetical protein	1065	1.04062	5.15565e-12	9.63675e-12	Up	258.5	551	11.24	29.715
UV8b_1317	short chain dehydrogenase/reductase family protein	1008	1.04056	0.0215562	0.0263587	Up	38.025	134.14	2.065	6.215
UV8b_607	hypothetical protein	261	1.0402	1.21903e-09	2.1129e-09	Up	331.61	727.01	45.045	98.445	GO:0009306(biological_process:protein secretion); GO:0016021(cellular_component:integral component of membrane)
UV8b_5875	hypothetical protein	3570	1.03919	4.4454e-42	1.49701e-41	Up	994.31	2113.37	12.96	31.81
UV8b_3759	peroxin 20	1026	1.03875	1.17068e-45	2.74605e-45	Up	747.205	1561.24	19.365	53.485
UV8b_3379	C6 transcription factor	2046	1.03865	0.00277955	0.00363152	Up	852	2379.05	10.945	35.9
UV8b_8272	malonyl CoA-acyl carrier protein transacylase	1332	1.03781	5.23554e-63	2.28887e-62	Up	553.12	1132.61	21.635	53.13	GO:0016740(molecular_function:transferase activity); GO:0005739(cellular_component:mitochondrion); GO:0008152(biological_process:metabolic process)
UV8b_2403	Serine/threonine-protein kinase bur-1	1674	1.03718	1.83743e-13	3.57769e-13	Up	872	1967	21.785	57.295	GO:0016301(molecular_function:kinase activity)
UV8b_2290	transcription initiation factor tfiid 55 kd subunit	1674	1.037	1.02112e-118	7.35413e-118	Up	1116.5	2286	32.135	81.255	GO:0044238(biological_process:primary metabolic process); GO:0010467(biological_process:gene expression); GO:0044271(biological_process:cellular nitrogen compound biosynthetic process); GO:0034645(biological_process:cellular macromolecule biosynthetic process)
UV8b_1210	glucoamylase	2229	1.03528	4.98321e-151	4.58725e-150	Up	3251.31	6840.56	17.22	52.07	GO:0005634(cellular_component:nucleus); GO:0008270(molecular_function:zinc ion binding); GO:0006351(biological_process:transcription, DNA-templated); GO:0003677(molecular_function:DNA binding)
UV8b_6571	squalene phytoene synthase	1092	1.03481	1.56807e-09	2.27025e-09	Up	476.745	1578.13	24.845	98.62	GO:0009058(biological_process:biosynthetic process); GO:0016740(molecular_function:transferase activity); GO:0005840(cellular_component:ribosome)
UV8b_3771	fructose-1,6-bisphosphatase	1638	1.03348	4.38101e-142	3.78835e-141	Up	1502.05	3072.85	47.195	111.935	GO:0016311(biological_process:dephosphorylation); GO:0042132(molecular_function:fructose 1,6-bisphosphate 1-phosphatase activity); GO:0005975(biological_process:carbohydrate metabolic process)
UV8b_2585	putative ribonuclease P complex subunit Pop2	909	1.03222	1.48773e-16	2.47434e-16	Up	290.5	608	19.09	47.605	GO:0016070(biological_process:RNA metabolic process); GO:0090501(biological_process:RNA phosphodiester bond hydrolysis); GO:0034470(biological_process:ncRNA processing); GO:1902494(cellular_component:catalytic complex); GO:0005634(cellular_component:nucleus); GO:0030529(cellular_component:intracellular ribonucleoprotein complex); GO:0003824(molecular_function:catalytic activity)
UV8b_774	lariat debranching enzyme	1581	1.0319	2.00818e-36	6.1261e-36	Up	659	1374	21.955	51.905	GO:0007124(biological_process:pseudohyphal growth); GO:0008419(molecular_function:RNA lariat debranching enzyme activity); GO:0016074(biological_process:snoRNA metabolic process); GO:0045292(biological_process:mRNA cis splicing, via spliceosome); GO:0016788(molecular_function:hydrolase activity, acting on ester bonds); GO:0090502(biological_process:RNA phosphodiester bond hydrolysis, endonucleoly…
UV8b_6542	forkhead domain-containing protein	4050	1.03157	1.60721e-31	4.58044e-31	Up	609.5	1275	6.875	16.78	GO:0006351(biological_process:transcription, DNA-templated); GO:0003677(molecular_function:DNA binding)
UV8b_4481	hypothetical protein	1485	1.0315	1.23066e-108	8.12463e-108	Up	941.005	1918	14.315	35.02
UV8b_2764	hypothetical protein	705	1.03122	7.70523e-05	9.92728e-05	Up	34	69.5	3.38	7.885
UV8b_5735	glutathione s-transferase	882	1.02819	0.0385822	0.0460368	Up	154.195	442.97	5.09	18.15
UV8b_6578	Chitin synthase export chaperone	1005	1.028	1.54775e-22	3.70997e-22	Up	446.5	933.5	25.97	62.465	GO:0006888(biological_process:ER to Golgi vesicle-mediated transport); GO:0016021(cellular_component:integral component of membrane); GO:0051082(molecular_function:unfolded protein binding); GO:0005789(cellular_component:endoplasmic reticulum membrane); GO:0034221(biological_process:fungal-type cell wall chitin biosynthetic process); GO:0006457(biological_process:protein folding)
UV8b_6204	hypothetical protein	1275	1.02662	0.00522318	0.00669478	Up	115.5	363	3.5	14.165
UV8b_806	putative TFIIH and nucleotide excision repair factor 3 complexes subunit (Tfb2)	1632	1.02564	2.70058e-28	5.29598e-28	Up	485.755	1007.47	14.925	37.28	GO:0004003(molecular_function:ATP-dependent DNA helicase activity); GO:0000439(cellular_component:core TFIIH complex); GO:0032508(biological_process:DNA duplex unwinding); GO:0006289(biological_process:nucleotide-excision repair)
UV8b_6244	transport protein sec13	882	1.02488	0.000946016	0.00128101	Up	749.41	1782.63	20.51	61.78
UV8b_1435	putative C2H2 finger domain protein	1233	1.02456	1.47236e-68	6.85732e-68	Up	2350.79	5026.54	18.615	46.295	GO:0005488(molecular_function:binding)
UV8b_443	hypothetical protein	864	1.02338	4.64581e-27	1.22725e-26	Up	537.285	1118.16	3.76	9.36
UV8b_1500	putative RNA polymerase II mediator complex protein (Med7)	927	1.02246	6.57762e-100	2.2607e-99	Up	992.03	2012.11	79.315	186.11	GO:0070847(cellular_component:core mediator complex); GO:0000122(biological_process:negative regulation of transcription from RNA polymerase II promoter); GO:0001104(molecular_function:RNA polymerase II transcription cofactor activity); GO:0006357(biological_process:regulation of transcription from RNA polymerase II promoter); GO:0045944(biological_process:positive regulation of transcription fro…
UV8b_4515	cytochrome P450 alkane hydroxylase	1518	1.01856	1.25994e-20	2.91495e-20	Up	543.16	1143.28	9.27	26.01	GO:0046872(molecular_function:metal ion binding); GO:0016020(cellular_component:membrane); GO:0016491(molecular_function:oxidoreductase activity)
UV8b_3812	transcription factor	2181	1.01834	5.17856e-81	2.72222e-80	Up	783.87	1584.19	12.435	29.595
UV8b_773	sam domain containing protein	882	1.0182	3.49982e-07	5.56664e-07	Up	612.3	1383.15	11.82	31.885
UV8b_4054	glutathione S-transferase-like protein	726	1.01798	1.71566e-30	4.79371e-30	Up	563.5	1163	50.52	124.525
UV8b_6146	acetate-CoA ligase	2001	1.01789	2.86971e-40	9.35459e-40	Up	742.5	1531	18.215	43.895	GO:0003824(molecular_function:catalytic activity); GO:0016874(molecular_function:ligase activity); GO:0008152(biological_process:metabolic process)
UV8b_3620	hypothetical protein	7575	1.01778	1.22765e-08	2.05429e-08	Up	1022.66	2338.19	5.205	14.48	GO:0007118(biological_process:budding cell apical bud growth); GO:0043332(cellular_component:mating projection tip); GO:0000902(biological_process:cell morphogenesis); GO:0005933(cellular_component:cellular bud); GO:0000131(cellular_component:incipient cellular bud site)
UV8b_5277	peroxisomal membrane protein PEX31	1902	1.01735	2.59527e-77	1.32604e-76	Up	1914.68	3997.45	46.365	114.365	GO:0016021(cellular_component:integral component of membrane); GO:0016020(cellular_component:membrane)
UV8b_3830	hypothetical protein	9741	1.0172	3.75838e-14	7.42681e-14	Up	667	2188	7.275	56.115
UV8b_1463	WSC domain containing protein	1152	1.01636	1.52876e-05	2.2657e-05	Up	46	236	2.23	13.785
UV8b_5181	putative transcription factor TFIIH subunit Tfb4	1065	1.01583	1.36195e-13	2.66047e-13	Up	607.95	1317.03	14.32	34.52
UV8b_5275	putative MFS transporter	519	1.01533	1.09997e-30	2.23015e-30	Up	257	518	41.5	100.67
UV8b_2414	protein tyrosine phosphatase	2091	1.01528	4.63587e-62	2.00215e-61	Up	1218.5	2512	21.735	52.65	GO:0016311(biological_process:dephosphorylation); GO:0016791(molecular_function:phosphatase activity)
UV8b_4198	sterol esterase precursor	1704	1.01516	0.00740076	0.0093877	Up	50	106.5	1.38	3.66	GO:0016787(molecular_function:hydrolase activity)
UV8b_287	hypothetical protein	1464	1.01483	1.43369e-34	4.26734e-34	Up	434.355	880.87	15.21	33.225
UV8b_5351	hypothetical protein	1386	1.0147	6.29838e-27	1.6571e-26	Up	371.5	756	14.12	40.725
UV8b_8365	hypothetical protein	1578	1.01413	1.30701e-32	3.77563e-32	Up	1098.38	2328.48	13.81	25.37
UV8b_2438	integral membrane family protein	705	1.01406	6.65519e-15	1.34493e-14	Up	151	305	5.965	10.335	GO:0016021(cellular_component:integral component of membrane)
UV8b_2446	hypothetical protein	618	1.01382	1.38424e-123	5.35082e-123	Up	1719.5	3494	130.985	333.865
UV8b_6767	hypothetical protein	1395	1.01238	2.49378e-83	1.33325e-82	Up	1000.77	2021.35	33.455	73.385
UV8b_8318	hypothetical protein	543	1.01123	0.000451319	0.000624174	Up	161.02	508.78	4.065	15.2
UV8b_3140	fungal transcriptional regulatory-like protein	2370	1.00984	0.000319582	0.000445675	Up	1880.51	4492.3	15.57	53.455	GO:0006355(biological_process:regulation of transcription, DNA-templated); GO:0016020(cellular_component:membrane); GO:0046872(molecular_function:metal ion binding); GO:0005488(molecular_function:binding); GO:0006351(biological_process:transcription, DNA-templated)
UV8b_5226	hypothetical protein	258	1.00984	9.00742e-05	0.000115459	Up	197.39	431.325	8.325	22.73
UV8b_2813	PHD finger domain-containing protein	1947	1.0098	2.67355e-12	5.03449e-12	Up	749.08	1641.08	18.55	48.16
UV8b_3797	NAD-dependent deacetylase sirtuin-5	906	1.00975	1.80686e-91	5.91681e-91	Up	1037.36	2089.61	19.235	42.825
UV8b_4860	hypothetical protein	846	1.00866	1.52039e-12	2.88517e-12	Up	246.5	508.5	5.09	12.265	GO:0016021(cellular_component:integral component of membrane)
UV8b_7406	VPS9 domain protein	2106	1.00863	1.83171e-244	2.93186e-243	Up	3474.5	7027	57.61	123.62
UV8b_3407	hypothetical protein	1056	1.00861	1.67868e-40	3.74119e-40	Up	2165.5	4692.5	107.265	285.87
UV8b_6464	ThiJ/PfpI family protein	876	1.00825	2.00432e-149	1.82366e-148	Up	3041.5	6237.5	213.11	505.24
UV8b_5272	hypothetical protein	843	1.00739	2.59832e-24	4.84428e-24	Up	415	848	30.705	73.82	GO:0016020(cellular_component:membrane)
UV8b_4606	uv excision repair protein	1398	1.0069	7.91101e-48	1.89218e-47	Up	704.5	1428	13.755	34.035
UV8b_7220	hypothetical protein	1590	1.00533	6.85729e-09	1.15834e-08	Up	337.305	720.3	1.9	4.51
UV8b_4376	glutamyl-tRNA(Gln) amidotransferase subunit A	1647	1.00452	0.000514183	0.000707994	Up	1221.67	2876.14	21.335	51.6	GO:0003824(molecular_function:catalytic activity)
UV8b_5421	ARID/BRIGHT DNA binding domain containing protein	3126	1.00449	4.30964e-05	6.25935e-05	Up	1436.76	3363.76	14.71	36.415
UV8b_960	mercuric reductase	1452	1.00435	2.86177e-05	3.73367e-05	Up	69.5	142	2.59	6.045	GO:0044699(biological_process:single-organism process)
UV8b_1925	methyltransferase type 11	2538	1.00424	3.17571e-16	6.64011e-16	Up	526.415	1107.57	6.115	14.925	GO:0008168(molecular_function:methyltransferase activity); GO:0032259(biological_process:methylation)
UV8b_6048	integral membrane protein	1245	1.00377	8.85946e-13	1.69021e-12	Up	381.07	799.31	12.83	35.135	GO:0016020(cellular_component:membrane)
UV8b_4562	hypothetical protein	2343	1.0027	7.48197e-204	4.63974e-203	Up	1813.06	3622.2	23.045	47.49
UV8b_1715	DUF1649 domain protein	606	1.00232	7.07407e-25	1.32891e-24	Up	295.5	593.5	31.38	74.485	GO:0005829(cellular_component:cytosol); GO:0005634(cellular_component:nucleus); GO:0016236(biological_process:macroautophagy); GO:0000407(cellular_component:pre-autophagosomal structure)
UV8b_6447	regulator of G-protein signaling	588	1.00201	7.03899e-112	2.56184e-111	Up	1056.62	2110.56	10.175	34.12
UV8b_2174	putative SNF2 family helicase/ATPase	3483	1.00191	7.85376e-12	1.45826e-11	Up	949.675	2093.51	8.97	23.3	GO:0005524(molecular_function:ATP binding); GO:0004386(molecular_function:helicase activity)
UV8b_4805	hypothetical protein	411	-1.00219	0.00557774	0.00699138	Down	5.73	8.135	1.365	2.8	GO:0016740(molecular_function:transferase activity)
UV8b_2863	DUF543 domain protein	288	-1.00442	2.78029e-38	8.76088e-38	Down	1377.5	706.5	394.925	265.775	GO:0005743(cellular_component:mitochondrial inner membrane); GO:0016021(cellular_component:integral component of membrane); GO:0016020(cellular_component:membrane); GO:0005739(cellular_component:mitochondrion)
UV8b_1581	40S ribosomal protein S9	576	-1.00533	6.09447e-49	2.25466e-48	Down	10513	5969	1265.5	835.69	GO:0003735(molecular_function:structural constituent of ribosome); GO:0019843(molecular_function:rRNA binding); GO:0015935(cellular_component:small ribosomal subunit); GO:0006412(biological_process:translation)
UV8b_837	hypothetical protein	1758	-1.00624	1.4997e-84	8.13988e-84	Down	419.245	527.42	11.94	33.68	GO:0005634(cellular_component:nucleus); GO:0032040(cellular_component:small-subunit processome); GO:0000462(biological_process:maturation of SSU-rRNA from tricistronic rRNA transcript (SSU-rRNA, 5.8S rRNA, LSU-rRNA)); GO:0030686(cellular_component:90S preribosome); GO:0005730(cellular_component:nucleolus)
UV8b_3249	fatty acid synthase beta subunit dehydratase	6306	-1.00847	1.03844e-30	2.91709e-30	Down	5060.29	2838.5	68.51	59.84	GO:0006633(biological_process:fatty acid biosynthetic process); GO:0005835(cellular_component:fatty acid synthase complex); GO:0004318(molecular_function:enoyl-[acyl-carrier-protein] reductase (NADH) activity); GO:0055114(biological_process:oxidation-reduction process)
UV8b_1908	Pyridoxine biosynthesis protein PDX1	939	-1.00851	0	0	Down	1534.5	1990.5	112.47	159.56	GO:0042823(biological_process:pyridoxal phosphate biosynthetic process); GO:0042819(biological_process:vitamin B6 biosynthetic process); GO:0003824(molecular_function:catalytic activity)
UV8b_2665	putative 60S ribosomal protein L4	1059	-1.00962	2.15852e-14	4.29895e-14	Down	9150	5403	510.215	348.155	GO:0003735(molecular_function:structural constituent of ribosome); GO:0005840(cellular_component:ribosome); GO:0006412(biological_process:translation)
UV8b_1120	DNA methyltransferase DIM-2	3579	-1.01002	5.43144e-14	1.06871e-13	Down	1698.5	941.5	16.79	11.14
UV8b_5706	fatty-acid amide hydrolase	1569	-1.0101	2.76399e-05	4.04666e-05	Down	160.5	83	5.045	3.23
UV8b_1162	oxidosqualene:lanosterol cyclase	1980	-1.01086	9.69051e-41	3.18003e-40	Down	2258	1187	41.01	25.385	GO:0016866(molecular_function:intramolecular transferase activity)
UV8b_6423	ribosome biogenesis protein brx1	984	-1.01293	1.87591e-07	3.01553e-07	Down	1142.5	644	56.985	37.64
UV8b_7684	hypothetical protein	1128	-1.01332	8.21699e-62	3.53515e-61	Down	1255.73	622.02	61.82	36.19
UV8b_1180	adenosylhomocysteinase	1350	-1.01335	0	0	Down	9966.69	4924.9	369.795	227.72	GO:0004013(molecular_function:adenosylhomocysteinase activity); GO:0006656(biological_process:phosphatidylcholine biosynthetic process); GO:0006730(biological_process:one-carbon metabolic process); GO:0019510(biological_process:S-adenosylhomocysteine catabolic process); GO:0006641(biological_process:triglyceride metabolic process)
UV8b_2616	hypothetical protein	666	-1.01532	1.2078e-37	3.75607e-37	Down	702.835	347.165	44.585	25.26
UV8b_3602	putative GNAT family acetyltransferase	723	-1.0165	5.88296e-267	1.05584e-265	Down	3430.47	3337.07	326.15	376.105	GO:0016740(molecular_function:transferase activity); GO:0016746(molecular_function:transferase activity, transferring acyl groups); GO:0008080(molecular_function:N-acetyltransferase activity)
UV8b_1698	Eukaryotic release factor 1	1308	-1.01687	8.78947e-239	1.36237e-237	Down	5861.68	2914.63	85.785	38.225	GO:0010494(cellular_component:cytoplasmic stress granule); GO:0016149(molecular_function:translation release factor activity, codon specific); GO:0005829(cellular_component:cytosol); GO:0018444(cellular_component:translation release factor complex); GO:0006353(biological_process:DNA-templated transcription, termination); GO:0005634(cellular_component:nucleus); GO:0002184(biological_process:cytopl…
UV8b_582	40S ribosomal protein S5	642	-1.01739	2.13324e-87	1.18828e-86	Down	11743.3	6482.84	1094.07	676.605	GO:0003735(molecular_function:structural constituent of ribosome); GO:0006412(biological_process:translation); GO:0003723(molecular_function:RNA binding); GO:0015935(cellular_component:small ribosomal subunit)
UV8b_6006	cell surface glycoprotein	3459	-1.01744	2.73197e-05	4.00127e-05	Down	212.65	111.635	29.465	16.525
UV8b_4617	putative WSC domain protein	1830	-1.01832	6.03079e-44	1.3899e-43	Down	2651.4	1392.08	48.8	23.115
UV8b_6611	mitochondrial peroxiredoxin PRX1	657	-1.0185	0	0	Down	11201	11776.5	1191.58	1549.61	GO:0098869(biological_process:cellular oxidant detoxification); GO:0055114(biological_process:oxidation-reduction process); GO:0051920(molecular_function:peroxiredoxin activity)
UV8b_4653	hypothetical protein	1029	-1.01988	5.36595e-09	9.08181e-09	Down	263.175	133.635	8.82	5.75
UV8b_532	Zn 2Cys6 transcription factor	1413	-1.02012	4.33996e-82	2.29214e-81	Down	1443.01	709.54	51.165	31	GO:0006355(biological_process:regulation of transcription, DNA-templated); GO:0005634(cellular_component:nucleus); GO:0006357(biological_process:regulation of transcription from RNA polymerase II promoter); GO:0008270(molecular_function:zinc ion binding); GO:0000981(molecular_function:RNA polymerase II transcription factor activity, sequence-specific DNA binding)
UV8b_4114	aconitate hydratase	2481	-1.02178	1.75349e-21	4.12372e-21	Down	1161.48	886.545	22.46	20.73	GO:0051539(molecular_function:4 iron, 4 sulfur cluster binding); GO:0005634(cellular_component:nucleus); GO:0005739(cellular_component:mitochondrion); GO:0006099(biological_process:tricarboxylic acid cycle); GO:0003994(molecular_function:aconitate hydratase activity); GO:0046872(molecular_function:metal ion binding)
UV8b_2086	polyketide synthetase PksP	7437	-1.02545	2.43394e-164	1.12979e-163	Down	5972.43	3016.3	36.14	32.02	GO:0003824(molecular_function:catalytic activity); GO:0008152(biological_process:metabolic process)
UV8b_1137	FLOculation protein FLO1	1041	-1.02599	1.12309e-06	1.74527e-06	Down	148	74	7.905	4.81
UV8b_6665	hypothetical protein	435	-1.02672	3.82228e-11	6.93921e-11	Down	189.5	93	22.125	10.115
UV8b_5015	60S ribosomal protein L9	579	-1.02775	1.22291e-188	1.41049e-187	Down	10102	5242.39	1138.47	660.55	GO:0003735(molecular_function:structural constituent of ribosome); GO:0019843(molecular_function:rRNA binding); GO:0005840(cellular_component:ribosome); GO:0006412(biological_process:translation)
UV8b_7054	serine/threonine-protein kinase RIO1	1671	-1.02844	0	0	Down	11379.6	9496.07	277.625	260.095	GO:0005737(cellular_component:cytoplasm); GO:0044238(biological_process:primary metabolic process); GO:0044260(biological_process:cellular macromolecule metabolic process); GO:0016310(biological_process:phosphorylation); GO:0016301(molecular_function:kinase activity); GO:0000166(molecular_function:nucleotide binding); GO:0071840(biological_process:cellular component organization or biogenesis)
UV8b_1422	hypothetical protein	1041	-1.03315	0.00107557	0.00143906	Down	41	20	1.99	1.29
UV8b_5973	putative calcium/calmodulin-dependent protein kinase	1830	-1.0383	1.21685e-99	4.17319e-99	Down	2055.16	1001.19	52.865	37.665	GO:0004674(molecular_function:protein serine/threonine kinase activity); GO:0006468(biological_process:protein phosphorylation); GO:0005524(molecular_function:ATP binding)
UV8b_7976	pumilio domain-containing protein	2637	-1.04148	0.000402112	0.000503676	Down	355.34	194.15	6.095	4.035
UV8b_485	acetyl-hydrolase	2427	-1.04256	5.45699e-13	1.04823e-12	Down	578.5	297.5	11.05	6.98
UV8b_7240	hypothetical protein	1254	-1.04406	3.30049e-26	8.55444e-26	Down	1556.5	811.5	64.31	41.6
UV8b_1993	FAD binding domain containing protein	1863	-1.04471	1.02955e-08	1.72795e-08	Down	1476.5	1015.5	35.73	28.22	GO:0055114(biological_process:oxidation-reduction process); GO:0016491(molecular_function:oxidoreductase activity)
UV8b_3614	delta-9 fatty acid desaturase	1419	-1.04516	3.7581e-300	7.40573e-299	Down	5331	4836	194.38	217.425	GO:0004768(molecular_function:stearoyl-CoA 9-desaturase activity); GO:0006636(biological_process:unsaturated fatty acid biosynthetic process); GO:0020037(molecular_function:heme binding); GO:0016021(cellular_component:integral component of membrane); GO:0046872(molecular_function:metal ion binding); GO:0055114(biological_process:oxidation-reduction process)
UV8b_468	xanthine dehydrogenase	2379	-1.04572	1.69328e-177	1.83177e-176	Down	3611.18	1751.05	31.965	17.525	GO:0050660(molecular_function:flavin adenine dinucleotide binding); GO:0016614(molecular_function:oxidoreductase activity, acting on CH-OH group of donors); GO:0051537(molecular_function:2 iron, 2 sulfur cluster binding); GO:0004855(molecular_function:xanthine oxidase activity); GO:0004854(molecular_function:xanthine dehydrogenase activity); GO:0005506(molecular_function:iron ion binding); GO:005…
UV8b_5271	60S ribosomal protein L13	789	-1.04638	8.44927e-17	1.78812e-16	Down	9341	5430	780.525	528.88	GO:0003735(molecular_function:structural constituent of ribosome); GO:0005829(cellular_component:cytosol); GO:0005840(cellular_component:ribosome); GO:0006412(biological_process:translation)
UV8b_3117	G-protein beta subunit	864	-1.04656	1.03427e-256	1.73329e-255	Down	14448.3	7457.97	795.335	483.92	GO:0032995(biological_process:regulation of fungal-type cell wall biogenesis); GO:0050790(biological_process:regulation of catalytic activity); GO:0022627(cellular_component:cytosolic small ribosomal subunit); GO:0031139(biological_process:positive regulation of conjugation with cellular fusion); GO:0005092(molecular_function:GDP-dissociation inhibitor activity); GO:0005080(molecular_function:pro…
UV8b_6901	hypothetical protein	1020	-1.05091	7.47633e-08	1.2193e-07	Down	130.13	63.015	7.525	4.19
UV8b_3718	60S ribosomal protein L22	375	-1.05093	1.82731e-10	3.2557e-10	Down	2585	1463	951.805	634.24	GO:0005840(cellular_component:ribosome); GO:0005730(cellular_component:nucleolus); GO:0005829(cellular_component:cytosol); GO:0005622(cellular_component:intracellular); GO:0003735(molecular_function:structural constituent of ribosome); GO:0006412(biological_process:translation)
UV8b_5302	taurine catabolism dioxygenase	303	-1.05267	2.75595e-20	6.33312e-20	Down	1288.28	673.32	34.8	19.055	GO:0051213(molecular_function:dioxygenase activity); GO:0055114(biological_process:oxidation-reduction process); GO:0016491(molecular_function:oxidoreductase activity)
UV8b_2192	putative C2H2 transcription factor (Egr2)	1041	-1.05514	5.33204e-26	1.3737e-25	Down	411.5	197.5	22.08	12.74	GO:0046872(molecular_function:metal ion binding); GO:0005488(molecular_function:binding); GO:0003676(molecular_function:nucleic acid binding); GO:0003677(molecular_function:DNA binding)
UV8b_2172	heat shock 70 kDa protein precursor	2121	-1.05528	0	0	Down	21782.3	17902.8	409.025	400.555	GO:0006457(biological_process:protein folding); GO:0051082(molecular_function:unfolded protein binding); GO:0005524(molecular_function:ATP binding)
UV8b_5074	Dienelactone hydrolase family	1314	-1.05545	1.87911e-44	6.53275e-44	Down	4763.5	2562.5	72.895	45.505	GO:0016787(molecular_function:hydrolase activity)
UV8b_7558	putative phosphatidylinositol transporter	1335	-1.0562	3.27254e-141	2.80815e-140	Down	2538	2290.5	99.445	108.38
UV8b_2304	putative ribosomal protein L6.e.B, cytosolic	603	-1.05712	6.59176e-08	1.07819e-07	Down	6043	3543.5	678.01	472.335	GO:0003735(molecular_function:structural constituent of ribosome); GO:0005829(cellular_component:cytosol); GO:0006412(biological_process:translation); GO:0005840(cellular_component:ribosome); GO:0005730(cellular_component:nucleolus)
UV8b_46	haloalkanoic acid dehalogenase	717	-1.05738	1.17095e-31	3.34684e-31	Down	1291.5	1016.5	117.23	115.745	GO:0016787(molecular_function:hydrolase activity); GO:0008152(biological_process:metabolic process)
UV8b_975	putative rRNA biogenesis protein RRP5	5436	-1.05879	5.23113e-117	3.70286e-116	Down	2115.5	1014	17.76	9.88	GO:0006396(biological_process:RNA processing); GO:0003676(molecular_function:nucleic acid binding); GO:0005730(cellular_component:nucleolus)
UV8b_2536	30S ribosomal protein S9	435	-1.06025	6.58909e-107	4.27093e-106	Down	5148	2614	1303.85	768.795	GO:0003735(molecular_function:structural constituent of ribosome); GO:0005840(cellular_component:ribosome); GO:0006412(biological_process:translation)
UV8b_6667	putative cyclic nucleotide gated channel beta 1	729	-1.06635	0.0131046	0.0152716	Down	38.5	19	3.295	2.02
UV8b_8166	putative mitochondrial inner membrane translocase subunit TIM44	1173	-1.06672	7.72143e-55	3.07563e-54	Down	1514.5	738	72.905	41.055	GO:0030674(molecular_function:protein binding, bridging); GO:0001405(cellular_component:presequence translocase-associated import motor)
UV8b_1222	mitochondrial import inner membrane translocase subunit tim23	681	-1.06734	0.00011103	0.000158329	Down	162.875	124.6	16.74	15.395	GO:0005737(cellular_component:cytoplasm); GO:0016021(cellular_component:integral component of membrane); GO:0030943(molecular_function:mitochondrion targeting sequence binding); GO:0015266(molecular_function:protein channel activity); GO:0030150(biological_process:protein import into mitochondrial matrix)
UV8b_5313	60S ribosomal protein L16	1992	-1.06771	3.47948e-257	5.84359e-256	Down	17009.4	8799.06	167.65	99.315	GO:0003735(molecular_function:structural constituent of ribosome); GO:0015934(cellular_component:large ribosomal subunit); GO:0006412(biological_process:translation)
UV8b_1702	60S ribosomal protein L2	765	-1.06881	6.33517e-189	7.32842e-188	Down	14846.5	7770.5	1004.54	608.625	GO:0003735(molecular_function:structural constituent of ribosome); GO:0005840(cellular_component:ribosome); GO:0006412(biological_process:translation)
UV8b_6626	putative serine-tRNA ligase, cytosolic	1401	-1.07076	0	0	Down	8349.56	3980.94	168.08	83.17	GO:0005737(cellular_component:cytoplasm); GO:0006434(biological_process:seryl-tRNA aminoacylation); GO:0004828(molecular_function:serine-tRNA ligase activity); GO:0005524(molecular_function:ATP binding)
UV8b_6026	hypercellular protein HypA	2766	-1.07088	4.50802e-57	1.83574e-56	Down	2122.7	1053.74	37.42	21.425	GO:0018342(biological_process:protein prenylation); GO:0009058(biological_process:biosynthetic process); GO:0008318(molecular_function:protein prenyltransferase activity); GO:0016833(molecular_function:oxo-acid-lyase activity)
UV8b_665	AAA family ATPase Pontin	936	-1.07256	6.2802e-09	1.03976e-08	Down	120.32	57.06	7.5	4.255	GO:0006281(biological_process:DNA repair); GO:0043486(biological_process:histone exchange); GO:0032508(biological_process:DNA duplex unwinding); GO:0031011(cellular_component:Ino80 complex); GO:0097255(cellular_component:R2TP complex); GO:0000812(cellular_component:Swr1 complex); GO:0006355(biological_process:regulation of transcription, DNA-templated); GO:0006357(biological_process:regulation of…
UV8b_3573	mitochondrial carrier protein	1020	-1.07397	4.66776e-11	8.44894e-11	Down	572.815	294.24	33.38	19.805	GO:0016021(cellular_component:integral component of membrane); GO:0006810(biological_process:transport)
UV8b_7538	hypothetical protein	306	-1.07557	1.91166e-54	7.57994e-54	Down	1748.07	1422.8	36.82	41.62	GO:0000502(cellular_component:proteasome complex); GO:0031325(biological_process:positive regulation of cellular metabolic process); GO:0046872(molecular_function:metal ion binding); GO:0010604(biological_process:positive regulation of macromolecule metabolic process); GO:0006357(biological_process:regulation of transcription from RNA polymerase II promoter)
UV8b_4547	DNA mismatch repair protein MSH2	2769	-1.07626	3.16774e-64	1.40763e-63	Down	1575.8	757.885	24.805	14.695	GO:0032300(cellular_component:mismatch repair complex); GO:0006298(biological_process:mismatch repair); GO:0005524(molecular_function:ATP binding); GO:0030983(molecular_function:mismatched DNA binding)
UV8b_2039	deoxyhypusine hydroxylase	969	-1.07874	7.41392e-39	2.3551e-38	Down	821	391.5	45.415	24.49	GO:0005737(cellular_component:cytoplasm); GO:0019135(molecular_function:deoxyhypusine monooxygenase activity); GO:0005634(cellular_component:nucleus); GO:0000226(biological_process:microtubule cytoskeleton organization); GO:0046872(molecular_function:metal ion binding); GO:0008612(biological_process:peptidyl-lysine modification to peptidyl-hypusine); GO:0055114(biological_process:oxidation-reduct…
UV8b_4631	hypothetical protein	4233	-1.08069	8.44842e-17	1.78842e-16	Down	42	196.5	0.41	2.035
UV8b_7676	asparaginyl-tRNA synthetase	1590	-1.08431	4.21979e-09	7.17135e-09	Down	5990	3870.02	163.585	129.185	GO:0005737(cellular_component:cytoplasm); GO:0006421(biological_process:asparaginyl-tRNA aminoacylation); GO:0005829(cellular_component:cytosol); GO:0004816(molecular_function:asparagine-tRNA ligase activity); GO:0003676(molecular_function:nucleic acid binding); GO:0005524(molecular_function:ATP binding)
UV8b_1721	nitrate reductase	942	-1.08478	4.21942e-08	6.93626e-08	Down	4117.5	2369	137.655	74.56	GO:0004128(molecular_function:cytochrome-b5 reductase activity, acting on NAD(P)H); GO:0016021(cellular_component:integral component of membrane); GO:0005783(cellular_component:endoplasmic reticulum); GO:0055114(biological_process:oxidation-reduction process); GO:0016491(molecular_function:oxidoreductase activity)
UV8b_4018	glutamyl-tRNA synthetase	1896	-1.0848	3.87137e-08	6.37078e-08	Down	5417.5	3140	143.465	98.955	GO:0005737(cellular_component:cytoplasm); GO:0004818(molecular_function:glutamate-tRNA ligase activity); GO:0006424(biological_process:glutamyl-tRNA aminoacylation); GO:0005524(molecular_function:ATP binding)
UV8b_7910	40S ribosomal protein S17	570	-1.0872	2.15424e-29	5.91172e-29	Down	6952.56	3860.55	441.99	290.505	GO:0005622(cellular_component:intracellular)
UV8b_3592	chaperonin	597	-1.08871	0	0	Down	20361.5	18356	1608.11	1725.3	GO:0006457(biological_process:protein folding); GO:0005739(cellular_component:mitochondrion); GO:0005524(molecular_function:ATP binding)
UV8b_8255	C2H2 type zinc finger containing protein	2427	-1.09051	6.34056e-19	1.41115e-18	Down	2241.5	1202	46.075	28.485	GO:0008270(molecular_function:zinc ion binding); GO:0003676(molecular_function:nucleic acid binding)
UV8b_6828	phosphoglucomutase 2	1662	-1.0911	1.94047e-255	3.22439e-254	Down	8575.84	4173.29	188.825	91.535	GO:0000287(molecular_function:magnesium ion binding); GO:0005975(biological_process:carbohydrate metabolic process); GO:0016868(molecular_function:intramolecular transferase activity, phosphotransferases)
UV8b_83	transcriptional regulator	1062	-1.09211	0.0498384	0.0559302	Down	210	117.5	7.98	4.51
UV8b_2050	hypothetical protein	561	-1.09455	0.00132076	0.00162146	Down	68	33	9.61	5.455
UV8b_401	putative eukaryotic translation initiation factor subunit eIF-4F	4551	-1.09655	4.73616e-98	2.89072e-97	Down	4307.37	2136.61	34.735	20.09	GO:0003723(molecular_function:RNA binding)
UV8b_3071	G protein alpha subunit	1104	-1.09759	1.0749e-60	2.86192e-60	Down	1106.2	517.13	28.69	14.535	GO:0031683(molecular_function:G-protein beta/gamma-subunit complex binding); GO:0005834(cellular_component:heterotrimeric G-protein complex); GO:0003924(molecular_function:GTPase activity); GO:0004871(molecular_function:signal transducer activity); GO:0001664(molecular_function:G-protein coupled receptor binding); GO:0007186(biological_process:G-protein coupled receptor signaling pathway); GO:000…
UV8b_3677	hypothetical protein	714	-1.0983	8.71419e-14	1.70693e-13	Down	1858.46	1003.6	103.145	54.115	GO:0016787(molecular_function:hydrolase activity); GO:0008152(biological_process:metabolic process)
UV8b_6482	isoleucyl-tRNA synthetase	6351	-1.09982	0	0	Down	9316.92	4441.5	139.42	86.065	GO:0005737(cellular_component:cytoplasm); GO:0006450(biological_process:regulation of translational fidelity); GO:0004822(molecular_function:isoleucine-tRNA ligase activity); GO:0006428(biological_process:isoleucyl-tRNA aminoacylation); GO:0002161(molecular_function:aminoacyl-tRNA editing activity); GO:0005524(molecular_function:ATP binding)
UV8b_7661	putative acyl-CoA sterol acyltransferase	1803	-1.10039	1.26963e-182	1.41044e-181	Down	587.385	946.23	31.01	36.83	GO:0005783(cellular_component:endoplasmic reticulum); GO:0016021(cellular_component:integral component of membrane); GO:0005789(cellular_component:endoplasmic reticulum membrane); GO:0016746(molecular_function:transferase activity, transferring acyl groups); GO:0008374(molecular_function:O-acyltransferase activity); GO:0044425(cellular_component:membrane part)
UV8b_4741	hypothetical protein	1680	-1.10248	5.73586e-92	3.3472e-91	Down	2200.5	1040.5	66.43	37.175
UV8b_7485	sam-dependent methyltransferase	1092	-1.10494	0.0329249	0.0376361	Down	22	10.5	1.125	0.625
UV8b_2775	glutathione s-transferase GST3	1056	-1.10756	7.45752e-16	1.54285e-15	Down	1659.15	1172.33	86.615	83.865	GO:0016740(molecular_function:transferase activity)
UV8b_5201	hypothetical protein	474	-1.1112	0.00172042	0.00222971	Down	32.5	15	6.125	3.52
UV8b_7670	ubiquitin	462	-1.11157	6.00712e-218	8.36836e-217	Down	20680.3	10782.2	2899.8	1763.03	GO:0003735(molecular_function:structural constituent of ribosome); GO:0005840(cellular_component:ribosome); GO:0006412(biological_process:translation)
UV8b_4968	hypothetical protein	459	-1.11321	0.00101122	0.00136647	Down	172.5	89	36.465	22.895
UV8b_5396	ATP synthase protein 9 precursor (Lipid-binding protein)	555	-1.11613	1.31314e-07	2.12087e-07	Down	28686.2	17796.7	1022.07	804.375	GO:0045263(cellular_component:proton-transporting ATP synthase complex, coupling factor F(o)); GO:0016021(cellular_component:integral component of membrane); GO:0015986(biological_process:ATP synthesis coupled proton transport); GO:0015078(molecular_function:hydrogen ion transmembrane transporter activity); GO:0015991(biological_process:ATP hydrolysis coupled proton transport)
UV8b_5962	40S ribosomal protein S21 (CRP7)	264	-1.11775	2.57179e-34	7.62014e-34	Down	8862.9	4891.05	587.045	407.025	GO:0005840(cellular_component:ribosome); GO:0042274(biological_process:ribosomal small subunit biogenesis); GO:0005634(cellular_component:nucleus); GO:0006412(biological_process:translation); GO:0003735(molecular_function:structural constituent of ribosome); GO:0006364(biological_process:rRNA processing); GO:0005829(cellular_component:cytosol)
UV8b_1646	translation elongation factor 1 alpha	1290	-1.11953	1.15861e-36	3.55376e-36	Down	104522	65214.4	3124.97	2297.26	GO:0005737(cellular_component:cytoplasm); GO:0003746(molecular_function:translation elongation factor activity); GO:0006414(biological_process:translational elongation); GO:0003924(molecular_function:GTPase activity); GO:0005525(molecular_function:GTP binding)
UV8b_4445	putative ATP dependent RNA helicase	2034	-1.12021	1.35539e-07	1.88401e-07	Down	260.5	127.5	6.445	3.59	GO:0008026(molecular_function:ATP-dependent helicase activity); GO:0005524(molecular_function:ATP binding); GO:0003676(molecular_function:nucleic acid binding)
UV8b_5484	bifunctional D12/D15 fatty acid desaturase	1155	-1.121	7.06242e-29	1.92596e-28	Down	484.5	223	24.165	12.35
UV8b_3216	Eukaryotic translation initiation factor eIF-5A	519	-1.12342	2.18402e-263	3.83205e-262	Down	15014	7504.5	752.565	438.795	GO:0006452(biological_process:translational frameshifting); GO:0003746(molecular_function:translation elongation factor activity); GO:0043022(molecular_function:ribosome binding); GO:0045901(biological_process:positive regulation of translational elongation); GO:0045905(biological_process:positive regulation of translational termination)
UV8b_129	60s ribosomal protein l38	1272	-1.12359	4.52638e-125	3.44329e-124	Down	2036	933	110.17	82.215	GO:0003735(molecular_function:structural constituent of ribosome); GO:0006412(biological_process:translation); GO:0005840(cellular_component:ribosome); GO:0022625(cellular_component:cytosolic large ribosomal subunit)
UV8b_1102	cation transport ATPase	3267	-1.12554	4.57725e-84	2.46562e-83	Down	3117	1505.5	34.825	21.45
UV8b_4211	Phosphoglycerate kinase	1257	-1.12862	7.27587e-92	4.23643e-91	Down	5593.65	2807.99	241.475	144.245	GO:0004618(molecular_function:phosphoglycerate kinase activity); GO:0006096(biological_process:glycolytic process); GO:0005524(molecular_function:ATP binding)
UV8b_4998	UTP-ammonia ligase	1146	-1.12934	2.64629e-38	8.34197e-38	Down	1371.42	661	42.86	33.945	GO:0006221(biological_process:pyrimidine nucleotide biosynthetic process); GO:0016874(molecular_function:ligase activity); GO:0000166(molecular_function:nucleotide binding)
UV8b_7606	ubiquitin carboxyl-terminal hydrolase	8070	-1.13034	0	0	Down	10564	4840	81.455	54.495	GO:0044267(biological_process:cellular protein metabolic process); GO:0036459(molecular_function:thiol-dependent ubiquitinyl hydrolase activity); GO:0006508(biological_process:proteolysis)
UV8b_4319	inorganic pyrophosphatase	873	-1.13317	1.68238e-25	4.29382e-25	Down	4257	2290.5	301.095	192.205	GO:0005737(cellular_component:cytoplasm); GO:0006796(biological_process:phosphate-containing compound metabolic process); GO:0000287(molecular_function:magnesium ion binding); GO:0005634(cellular_component:nucleus); GO:0004427(molecular_function:inorganic diphosphatase activity)
UV8b_6352	hypothetical protein	372	-1.13378	1.39609e-31	3.986e-31	Down	858	708	32.665	26.68
UV8b_4521	hypothetical protein	810	-1.13549	4.20285e-68	1.95047e-67	Down	1271.81	581.79	14.15	7.155	GO:0016798(molecular_function:hydrolase activity, acting on glycosyl bonds); GO:0008152(biological_process:metabolic process)
UV8b_8423	hypothetical protein	321	-1.13801	4.68452e-14	7.47952e-14	Down	13246	8348.74	826.52	640.19
UV8b_739	60S ribosomal protein L3	1176	-1.13939	1.92136e-121	1.42162e-120	Down	15248.8	8021.68	740.405	453.89	GO:0003735(molecular_function:structural constituent of ribosome); GO:0005840(cellular_component:ribosome); GO:0000027(biological_process:ribosomal large subunit assembly); GO:0006412(biological_process:translation); GO:0022625(cellular_component:cytosolic large ribosomal subunit)
UV8b_1564	delta12 fatty acid desaturase	1437	-1.13979	4.53393e-14	8.94357e-14	Down	7826.68	4430.64	85.93	86.04	GO:0044710(biological_process:single-organism metabolic process); GO:0006629(biological_process:lipid metabolic process); GO:0016021(cellular_component:integral component of membrane); GO:0016020(cellular_component:membrane); GO:0016717(molecular_function:oxidoreductase activity, acting on paired donors, with oxidation of a pair of donors resulting in the reduction of molecular oxygen to two mole…
UV8b_5770	eukaryotic translation initiation factor 2 gamma subunit	516	-1.13997	1.28596e-27	2.49891e-27	Down	406.805	184.18	68.775	36.135	GO:0043614(cellular_component:multi-eIF complex); GO:0000049(molecular_function:tRNA binding); GO:0005850(cellular_component:eukaryotic translation initiation factor 2 complex); GO:0045903(biological_process:positive regulation of translational fidelity); GO:0016282(cellular_component:eukaryotic 43S preinitiation complex); GO:0003924(molecular_function:GTPase activity); GO:0033290(cellular_compon…
UV8b_5430	phenylalanyl-tRNA synthetase alpha chain	1611	-1.14012	0.000363163	0.0005043	Down	6302	3925.5	115.005	119.09	GO:0005737(cellular_component:cytoplasm); GO:0004826(molecular_function:phenylalanine-tRNA ligase activity); GO:0000049(molecular_function:tRNA binding); GO:0006432(biological_process:phenylalanyl-tRNA aminoacylation); GO:0009328(cellular_component:phenylalanine-tRNA ligase complex); GO:0005829(cellular_component:cytosol); GO:0005524(molecular_function:ATP binding)
UV8b_3147	sucrose-6-phosphate hydrolase	1770	-1.14023	1.35887e-55	5.44869e-55	Down	8583.5	5905	252.545	202.99	GO:0016798(molecular_function:hydrolase activity, acting on glycosyl bonds); GO:0008152(biological_process:metabolic process)
UV8b_8419	hypothetical protein	162	-1.1412	0	0	Down	55854.3	25314.8	2685.95	1468.61
UV8b_1480	60S ribosomal protein L15	1470	-1.1429	3.76921e-52	1.44912e-51	Down	8471.34	4526.33	310.105	192.485	GO:0003735(molecular_function:structural constituent of ribosome); GO:0005840(cellular_component:ribosome); GO:0006412(biological_process:translation)
UV8b_4140	Multiprotein-bridging factor 1	465	-1.14366	3.64898e-163	3.65971e-162	Down	11873	8703.33	693.235	547.22	GO:0043565(molecular_function:sequence-specific DNA binding); GO:0045944(biological_process:positive regulation of transcription from RNA polymerase II promoter); GO:0005739(cellular_component:mitochondrion); GO:0003713(molecular_function:transcription coactivator activity)
UV8b_7429	mitochondrial import inner membrane translocase subunit TIM13	258	-1.14595	6.95571e-05	9.86221e-05	Down	51	23	74.97	39.275	GO:0008565(molecular_function:protein transporter activity); GO:0005829(cellular_component:cytosol); GO:0042719(cellular_component:mitochondrial intermembrane space protein transporter complex); GO:0005739(cellular_component:mitochondrion); GO:0045039(biological_process:protein import into mitochondrial inner membrane); GO:0015031(biological_process:protein transport); GO:0046872(molecular_functi…
UV8b_3180	hypothetical protein	375	-1.14865	0.00744557	0.00884679	Down	29.5	13.5	10.55	5.66
UV8b_5222	cobalamin-independent methionine synthase	2301	-1.14975	0	0	Down	26969	12847	502.36	310.33	GO:0003871(molecular_function:5-methyltetrahydropteroyltriglutamate-homocysteine S-methyltransferase activity); GO:0005829(cellular_component:cytosol); GO:0032259(biological_process:methylation); GO:0019280(biological_process:L-methionine biosynthetic process from homoserine via O-acetyl-L-homoserine and cystathionine); GO:0009086(biological_process:methionine biosynthetic process); GO:0046084(bi…
UV8b_4039	histidine kinase m232p	3780	-1.15063	7.14386e-17	1.19341e-16	Down	364.5	167.5	4.245	2.36
UV8b_1083	hypothetical protein	471	-1.15459	8.19338e-120	3.32298e-119	Down	1688	756	50.69	25.48	GO:0016021(cellular_component:integral component of membrane); GO:0016020(cellular_component:membrane)
UV8b_4405	zinc finger domain-containing lyar-type	1029	-1.1555	5.10202e-37	1.09865e-36	Down	570.035	255.595	31.905	16.69
UV8b_1582	60S ribosomal protein L21	483	-1.15777	4.13466e-75	2.06944e-74	Down	6196.5	3149.5	1210.48	724.41	GO:0003735(molecular_function:structural constituent of ribosome); GO:0005840(cellular_component:ribosome); GO:0006412(biological_process:translation)
UV8b_3814	Aha1 domain family	978	-1.15789	2.98701e-46	1.06632e-45	Down	5050.51	2621.4	310.81	187.705
UV8b_3341	60S ribosomal protein L8	717	-1.15842	1.74592e-190	2.05296e-189	Down	12646.5	6311	862.795	497.765	GO:0005840(cellular_component:ribosome); GO:0042254(biological_process:ribosome biogenesis); GO:0030529(cellular_component:intracellular ribonucleoprotein complex)
UV8b_6536	60S ribosomal protein L5	957	-1.15991	5.73131e-18	1.24759e-17	Down	11384.4	6428.56	553.4	362.31	GO:0008097(molecular_function:5S rRNA binding); GO:0005840(cellular_component:ribosome); GO:0022625(cellular_component:cytosolic large ribosomal subunit); GO:0003735(molecular_function:structural constituent of ribosome); GO:0006412(biological_process:translation); GO:0000027(biological_process:ribosomal large subunit assembly)
UV8b_3274	hypothetical protein	483	-1.16242	1.56129e-07	2.16717e-07	Down	789	412	143.185	90.705
UV8b_1486	hypothetical protein	1596	-1.16316	3.48809e-07	5.5491e-07	Down	2432.51	1351.85	76.38	52.2
UV8b_580	ADP,ATP carrier protein	1455	-1.16733	0	0	Down	75021.5	62590.5	1625.38	1740.11	GO:0009987(biological_process:cellular process); GO:0005215(molecular_function:transporter activity); GO:0016021(cellular_component:integral component of membrane); GO:0016020(cellular_component:membrane); GO:0005743(cellular_component:mitochondrial inner membrane); GO:0006810(biological_process:transport); GO:0055085(biological_process:transmembrane transport)
UV8b_7298	mannitol-1-phosphate 5-dehydrogenase	1188	-1.17153	4.70782e-06	7.13221e-06	Down	4179.52	2373.49	193.21	132.11	GO:0050662(molecular_function:coenzyme binding); GO:0019594(biological_process:mannitol metabolic process); GO:0008926(molecular_function:mannitol-1-phosphate 5-dehydrogenase activity); GO:0055114(biological_process:oxidation-reduction process)
UV8b_8015	hypothetical protein	507	-1.17207	7.40551e-33	1.52847e-32	Down	203708	118792	21781.2	16203.7
UV8b_5859	phosphoserine phosphatase	753	-1.17216	7.05737e-57	2.86644e-56	Down	2268.12	1080.49	43.16	24.46	GO:0016311(biological_process:dephosphorylation); GO:0005829(cellular_component:cytosol); GO:0016791(molecular_function:phosphatase activity)
UV8b_2662	elongation factor Tu precursor	1290	-1.17481	2.86556e-73	1.41084e-72	Down	3865.77	1883.7	89.365	61.415	GO:0070125(biological_process:mitochondrial translational elongation); GO:0003924(molecular_function:GTPase activity); GO:0005739(cellular_component:mitochondrion); GO:0005622(cellular_component:intracellular); GO:0003746(molecular_function:translation elongation factor activity); GO:0006414(biological_process:translational elongation); GO:0005525(molecular_function:GTP binding)
UV8b_2711	putative GTP cyclohydrolase II	1647	-1.17547	0	0	Down	34386.1	16348.2	817.5	422.2	GO:0016787(molecular_function:hydrolase activity)
UV8b_36	hypothetical protein	429	-1.17772	2.19051e-17	4.71673e-17	Down	234.5	103.5	12.955	6.075
UV8b_1928	urease	1182	-1.18082	0.0355831	0.0426139	Down	188.85	125.185	9.155	7.05	GO:0043419(biological_process:urea catabolic process); GO:0016151(molecular_function:nickel cation binding); GO:0005829(cellular_component:cytosol); GO:0009039(molecular_function:urease activity)
UV8b_4401	putative glyoxal oxidase precursor	3405	-1.18083	1.18227e-171	1.23799e-170	Down	8567	4138	97.78	68.59
UV8b_7693	putative GPI anchored protein	702	-1.18188	3.86568e-19	8.64514e-19	Down	2384.37	1645.47	158.855	147.06
UV8b_1625	adhesin protein Mad1	2859	-1.18473	0	0	Down	52855.6	24822.7	681.795	359.01
UV8b_5078	phospholipase C	1620	-1.18706	5.77494e-18	1.25674e-17	Down	1162.33	847.785	37.33	37.415	GO:0016787(molecular_function:hydrolase activity); GO:0007165(biological_process:signal transduction); GO:0006629(biological_process:lipid metabolic process); GO:0044699(biological_process:single-organism process); GO:0008081(molecular_function:phosphoric diester hydrolase activity)
UV8b_3289	copper resistance protein Crd2	333	-1.18722	0.036827	0.0440229	Down	3473.07	2121.36	692.235	485.84
UV8b_5338	DNA polymerase	3213	-1.19119	1.47682e-25	3.77779e-25	Down	1239.5	598.5	18.67	10.385	GO:0090304(biological_process:nucleic acid metabolic process); GO:0034654(biological_process:nucleobase-containing compound biosynthetic process); GO:0034645(biological_process:cellular macromolecule biosynthetic process)
UV8b_3862	Translationally-controlled tumor protein	495	-1.19505	6.19637e-160	6.08999e-159	Down	8326.25	4014.09	539.43	315.325
UV8b_5534	sulfatase domain protein	2613	-1.19595	4.41474e-05	6.40963e-05	Down	514	268.5	8.995	5.875	GO:0016021(cellular_component:integral component of membrane); GO:0008152(biological_process:metabolic process); GO:0008484(molecular_function:sulfuric ester hydrolase activity)
UV8b_1806	hypothetical protein	402	-1.19846	0.0371753	0.042126	Down	52.575	25.99	15.385	8.865
UV8b_4705	cutinase negative acting protein	1566	-1.20938	2.3203e-112	1.58935e-111	Down	3838	1770	129.685	69.23	GO:0003697(molecular_function:single-stranded DNA binding); GO:0043231(cellular_component:intracellular membrane-bounded organelle); GO:0097159(molecular_function:organic cyclic compound binding); GO:0005739(cellular_component:mitochondrion); GO:0000166(molecular_function:nucleotide binding); GO:0001651(cellular_component:dense fibrillar component); GO:0003723(molecular_function:RNA binding); GO:…
UV8b_913	receptor-associated protein	615	-1.21237	0	0	Down	6859.84	2994.18	299.135	121.49	GO:0016021(cellular_component:integral component of membrane); GO:0005783(cellular_component:endoplasmic reticulum); GO:0006886(biological_process:intracellular protein transport)
UV8b_4215	hypothetical protein	804	-1.21354	7.48474e-07	1.17101e-06	Down	162	74	12.64	6.945
UV8b_6289	inosine triphosphate pyrophosphatase	240	-1.217	3.38699e-20	5.96041e-20	Down	696.93	322.195	24.205	14.295	GO:0005737(cellular_component:cytoplasm); GO:0016787(molecular_function:hydrolase activity); GO:0009204(biological_process:deoxyribonucleoside triphosphate catabolic process); GO:0005634(cellular_component:nucleus); GO:0000166(molecular_function:nucleotide binding); GO:0009117(biological_process:nucleotide metabolic process); GO:0047429(molecular_function:nucleoside-triphosphate diphosphatase act…
UV8b_7690	heat shock protein 30	636	-1.21733	0	0	Down	88143.1	134266	6613.99	14095.7
UV8b_8171	serine threonine protein kinase	879	-1.21981	8.14205e-11	1.21439e-10	Down	237.5	106	16.15	8.515	GO:0016310(biological_process:phosphorylation); GO:0016301(molecular_function:kinase activity)
UV8b_2643	hypothetical protein	1020	-1.22203	1.97397e-17	3.33276e-17	Down	214	91.5	12.11	6.055
UV8b_4754	PHD finger domain-containing protein	1287	-1.22674	0	0	Down	24511.3	10798.9	480.69	258.635
UV8b_4753	hypothetical protein	903	-1.22835	0	0	Down	24618.2	11519.6	1628.14	917.61
UV8b_6425	putative histone deacetylase A	2214	-1.233	3.38321e-119	1.27597e-118	Down	5043	2341.22	86	33.86	GO:0016787(molecular_function:hydrolase activity)
UV8b_5173	carboxyl-terminal proteinase	1299	-1.2333	9.29688e-07	1.26907e-06	Down	422	208	16.15	9.865
UV8b_1061	1,2-a-D-mannosidase	1545	-1.23646	1.8248e-68	8.4937e-68	Down	1935	866.5	61.59	34.405	GO:0016798(molecular_function:hydrolase activity, acting on glycosyl bonds)
UV8b_7398	ligninase h2 precursor	1089	-1.24134	5.7621e-12	1.07498e-11	Down	318.5	143.5	15.315	8.31
UV8b_2981	argininosuccinate synthase	1203	-1.24613	0.00080178	0.00109211	Down	18256.2	10955.9	201.9	143.43	GO:0004055(molecular_function:argininosuccinate synthase activity); GO:0006526(biological_process:arginine biosynthetic process); GO:0005524(molecular_function:ATP binding)
UV8b_6515	major facilitator superfamily transporter	2454	-1.24687	1.47771e-25	3.77843e-25	Down	317.5	133.5	5.225	2.8
UV8b_5601	glycoside hydrolase family 55 protein	2277	-1.24891	3.57805e-69	1.01305e-68	Down	1661.83	726.135	35.065	17.91	GO:0016787(molecular_function:hydrolase activity)
UV8b_969	40S ribosomal protein S19	456	-1.25169	4.42447e-43	1.50678e-42	Down	14459.9	7768.49	1292.18	939.115	GO:0003735(molecular_function:structural constituent of ribosome); GO:0005840(cellular_component:ribosome); GO:0006412(biological_process:translation)
UV8b_8040	hypothetical protein	1275	-1.25412	7.12885e-24	1.76099e-23	Down	848.43	388.025	21.875	10.47
UV8b_2256	hypothetical protein	285	-1.25466	2.63109e-66	1.19696e-65	Down	1026.5	432.5	94.85	45.415
UV8b_411	phenylalanyl-tRNA synthetase, beta subunit	1830	-1.25578	2.52308e-11	4.61164e-11	Down	3399	1826	78.68	47.46	GO:0005737(cellular_component:cytoplasm); GO:0004826(molecular_function:phenylalanine-tRNA ligase activity); GO:0006432(biological_process:phenylalanyl-tRNA aminoacylation); GO:0009328(cellular_component:phenylalanine-tRNA ligase complex); GO:0005829(cellular_component:cytosol); GO:0000287(molecular_function:magnesium ion binding); GO:0003723(molecular_function:RNA binding); GO:0005634(cellular_c…
UV8b_5096	hypothetical protein	585	-1.2599	0.00532181	0.00681675	Down	511.255	329.43	68.03	52.7	GO:0005737(cellular_component:cytoplasm); GO:0006437(biological_process:tyrosyl-tRNA aminoacylation); GO:0005634(cellular_component:nucleus); GO:0004831(molecular_function:tyrosine-tRNA ligase activity); GO:0005524(molecular_function:ATP binding)
UV8b_5239	vesicle fusion factor NSFI	2514	-1.26558	4.92878e-203	6.34753e-202	Down	5671.12	2496.98	110.88	60.925	GO:0005737(cellular_component:cytoplasm); GO:0005524(molecular_function:ATP binding)
UV8b_5955	hypothetical protein	354	-1.26937	0	0	Down	9105	3935	304.485	150.235	GO:0003735(molecular_function:structural constituent of ribosome); GO:0070180(molecular_function:large ribosomal subunit rRNA binding); GO:0022625(cellular_component:cytosolic large ribosomal subunit); GO:0005840(cellular_component:ribosome); GO:0006412(biological_process:translation)
UV8b_3315	calmodulin-dependent protein kinase	1290	-1.27038	2.0964e-25	3.95702e-25	Down	507.6	216.725	21.585	10.485	GO:0004674(molecular_function:protein serine/threonine kinase activity); GO:0006468(biological_process:protein phosphorylation); GO:0005524(molecular_function:ATP binding)
UV8b_2596	60S ribosomal protein L20	537	-1.27107	1.24202e-307	2.49774e-306	Down	15749.5	7359	1189.34	745.585	GO:0003735(molecular_function:structural constituent of ribosome); GO:0005840(cellular_component:ribosome); GO:0006412(biological_process:translation)
UV8b_2908	hypothetical protein	2433	-1.27292	1.22427e-22	2.22736e-22	Down	449	191.5	6.975	3.675
UV8b_4769	60S ribosomal protein L36	318	-1.27783	8.61773e-13	1.6445e-12	Down	892	434	556.45	320.675	GO:0003735(molecular_function:structural constituent of ribosome); GO:0005840(cellular_component:ribosome); GO:0006412(biological_process:translation)
UV8b_4517	hypothetical protein	4773	-1.27833	0.000275928	0.000386171	Down	1439.77	908.21	13.96	19.42
UV8b_2311	60S ribosomal protein L35	540	-1.28166	0	0	Down	15533.5	7073.13	617.555	409.405	GO:0003735(molecular_function:structural constituent of ribosome); GO:0005840(cellular_component:ribosome); GO:0006412(biological_process:translation)
UV8b_3411	SWIRM domain-containing protein	1401	-1.28898	5.50484e-168	5.67339e-167	Down	38487.9	25259.9	380.685	311.875
UV8b_2609	putative translation release factor erf3	2142	-1.296	1.95305e-152	1.82572e-151	Down	3419	1451	103.455	57.22	GO:0010494(cellular_component:cytoplasmic stress granule); GO:0000288(biological_process:nuclear-transcribed mRNA catabolic process, deadenylation-dependent decay); GO:0005829(cellular_component:cytosol); GO:0003924(molecular_function:GTPase activity); GO:0018444(cellular_component:translation release factor complex); GO:0006415(biological_process:translational termination); GO:0003747(molecular_…
UV8b_211	hypothetical protein	318	-1.29673	4.55778e-11	8.25559e-11	Down	927.5	646	58.805	41.065
UV8b_27	ferric-chelate reductase	2556	-1.29782	5.17812e-06	7.82204e-06	Down	339	163.5	4.42	2.605
UV8b_1534	hypothetical protein	207	-1.30037	0.000242474	0.000328972	Down	8.985	13.23	8.43	16.475
UV8b_7629	WSC domain containing protein	1374	-1.30308	0.0422638	0.0503106	Down	10.5	9.5	14.2	0.445
UV8b_8262	60S ribosomal protein L28	471	-1.30659	3.53405e-08	5.82669e-08	Down	2447.47	1302.15	512.135	318.695	GO:0003735(molecular_function:structural constituent of ribosome); GO:0005829(cellular_component:cytosol); GO:0005840(cellular_component:ribosome); GO:0006412(biological_process:translation)
UV8b_518	hypothetical protein	600	-1.30714	3.15197e-12	4.85112e-12	Down	133.655	53.925	16.985	7.965
UV8b_700	glyceraldehyde-3-phosphate dehydrogenase	882	-1.30788	0	0	Down	42160	20633.7	1477.95	900.48	GO:0004365(molecular_function:glyceraldehyde-3-phosphate dehydrogenase (NAD+) (phosphorylating) activity); GO:0051287(molecular_function:NAD binding); GO:0050661(molecular_function:NADP binding); GO:0006006(biological_process:glucose metabolic process); GO:0006096(biological_process:glycolytic process); GO:0055114(biological_process:oxidation-reduction process)
UV8b_8379	hypothetical protein	246	-1.31006	0	0	Down	83793.5	43166.4	5086.57	5169.58
UV8b_6327	PH domain protein	1503	-1.31356	2.25247e-237	3.47758e-236	Down	3259.47	1314	98.9	51.85	GO:0051285(cellular_component:cell cortex of cell tip)
UV8b_2918	exopolygalacturonase	1308	-1.31392	4.30192e-63	1.88386e-62	Down	419.5	472	9.4	12.905	GO:0016787(molecular_function:hydrolase activity); GO:0016798(molecular_function:hydrolase activity, acting on glycosyl bonds); GO:0008152(biological_process:metabolic process)
UV8b_6705	putative polyketide synthase	7710	-1.3182	5.10898e-183	5.68365e-182	Down	2775	1122.62	11.025	6.15	GO:0003824(molecular_function:catalytic activity); GO:0016740(molecular_function:transferase activity); GO:0031177(molecular_function:phosphopantetheine binding); GO:0008152(biological_process:metabolic process); GO:0055114(biological_process:oxidation-reduction process); GO:0016491(molecular_function:oxidoreductase activity)
UV8b_5197	hypothetical protein	945	-1.31947	4.65547e-49	1.72393e-48	Down	709.5	650.5	18.47	20.71
UV8b_7486	C6 transcription factor	1170	-1.32661	0.00063343	0.000788297	Down	67.5	29	1.69	0.795	GO:0005634(cellular_component:nucleus); GO:0006357(biological_process:regulation of transcription from RNA polymerase II promoter); GO:0008270(molecular_function:zinc ion binding); GO:0000981(molecular_function:RNA polymerase II transcription factor activity, sequence-specific DNA binding)
UV8b_1390	hypothetical protein	1344	-1.32792	0.0117131	0.0146423	Down	334.5	174.925	7.94	6.675
UV8b_6805	methylenetetrahydrofolate dehydrogenase	1020	-1.32818	3.79216e-54	1.49607e-53	Down	1838	807.5	65.98	34.11	GO:0004487(molecular_function:methylenetetrahydrofolate dehydrogenase (NAD+) activity); GO:0009396(biological_process:folic acid-containing compound biosynthetic process); GO:0005829(cellular_component:cytosol); GO:0004488(molecular_function:methylenetetrahydrofolate dehydrogenase (NADP+) activity); GO:0009113(biological_process:purine nucleobase biosynthetic process); GO:0005634(cellular_compone…
UV8b_5470	60S ribosomal protein L27a	450	-1.32833	7.23045e-126	5.52176e-125	Down	4097	1786.5	940.98	473.005	GO:0003735(molecular_function:structural constituent of ribosome); GO:0005634(cellular_component:nucleus); GO:0015934(cellular_component:large ribosomal subunit); GO:0003723(molecular_function:RNA binding); GO:0006412(biological_process:translation)
UV8b_1575	hypothetical protein	441	-1.33119	0.0341135	0.0387907	Down	11	10	2.505	2.655	GO:0005543(molecular_function:phospholipid binding); GO:0032065(biological_process:cortical protein anchoring); GO:0005938(cellular_component:cell cortex)
UV8b_4798	hypothetical protein	1494	-1.3313	1.13148e-226	1.65254e-225	Down	8873.36	6851	318.89	290.295
UV8b_3441	hypothetical protein	549	-1.33165	1.30909e-14	2.62185e-14	Down	105.275	111.92	14.515	20.275
UV8b_1991	60s ribosomal protein l17	705	-1.33401	0	0	Down	13619.5	6103.5	1016.56	508.37	GO:0003735(molecular_function:structural constituent of ribosome); GO:0015934(cellular_component:large ribosomal subunit); GO:0006412(biological_process:translation)
UV8b_890	tyrosinase 2	1638	-1.34049	0.000590593	0.000799787	Down	8.835	12.1	0.245	0.46
UV8b_5267	1,3-beta-glucanosyltransferase Gel2	1443	-1.34126	0.0178558	0.0219917	Down	5569.5	3143.5	203.9	137.74	GO:0016787(molecular_function:hydrolase activity); GO:0005975(biological_process:carbohydrate metabolic process); GO:0016740(molecular_function:transferase activity); GO:0009277(cellular_component:fungal-type cell wall); GO:0005886(cellular_component:plasma membrane); GO:0031225(cellular_component:anchored component of membrane)
UV8b_197	cytokinesis protein	3648	-1.3433	0.0473374	0.0561325	Down	6.275	6.08	0.4	0.095	GO:0003779(molecular_function:actin binding); GO:0017048(molecular_function:Rho GTPase binding); GO:0030036(biological_process:actin cytoskeleton organization)
UV8b_7123	V8-like Glu-specific endopeptidase	831	-1.34421	6.2831e-169	6.5011e-168	Down	2236.12	882.89	89.195	46.98
UV8b_3296	putative 1-acylglycerol-3-phosphate acyltransferase	1965	-1.34575	2.45712e-28	5.93764e-28	Down	298.13	116.955	6.82	6.13	GO:0005737(cellular_component:cytoplasm); GO:0016740(molecular_function:transferase activity); GO:0016020(cellular_component:membrane)
UV8b_6622	Pyruvate kinase	1617	-1.34766	2.43736e-173	2.57979e-172	Down	12682	5980	411.22	226.95	GO:0030955(molecular_function:potassium ion binding); GO:0016301(molecular_function:kinase activity); GO:0005829(cellular_component:cytosol); GO:0000287(molecular_function:magnesium ion binding); GO:0042866(biological_process:pyruvate biosynthetic process); GO:0061621(biological_process:canonical glycolysis); GO:0004743(molecular_function:pyruvate kinase activity); GO:0006096(biological_process:g…
UV8b_3670	endoplasmic oxidoreductin-1 precursor	1893	-1.34784	1.09923e-24	2.76499e-24	Down	438.765	178.445	10.865	5.565	GO:0003824(molecular_function:catalytic activity)
UV8b_716	L-threonine 3-dehydrogenase	690	-1.34921	0	0	Down	16625.9	7204.77	688.85	266.015	GO:0008270(molecular_function:zinc ion binding); GO:0055114(biological_process:oxidation-reduction process); GO:0016491(molecular_function:oxidoreductase activity)
UV8b_5019	endopolyphosphatase	1980	-1.35143	4.51129e-214	2.47996e-213	Down	3372.5	1340	87.625	38.925	GO:0005773(cellular_component:vacuole); GO:0016787(molecular_function:hydrolase activity); GO:0016020(cellular_component:membrane)
UV8b_1628	hypothetical protein	468	-1.35291	4.09369e-195	4.9778e-194	Down	2611.14	1025.96	132.105	55.9	GO:0006508(biological_process:proteolysis); GO:0004190(molecular_function:aspartic-type endopeptidase activity)
UV8b_6349	Golgi integral membrane protein (Cln3)	1392	-1.35652	2.43929e-05	3.23835e-05	Down	10.94	18.145	0.43	0.84	GO:0005773(cellular_component:vacuole); GO:0006812(biological_process:cation transport); GO:0016020(cellular_component:membrane); GO:0015802(biological_process:basic amino acid transport)
UV8b_2560	60S ribosomal protein L34	351	-1.35654	8.21804e-141	7.04416e-140	Down	5354.5	2350.5	1246.6	603.205	GO:0003735(molecular_function:structural constituent of ribosome); GO:0005840(cellular_component:ribosome); GO:0006412(biological_process:translation)
UV8b_7390	immunodominant surface protein gp36	1335	-1.35941	2.95377e-50	1.10844e-49	Down	4285.72	2047.88	292.07	315.195
UV8b_3177	ATP synthase D chain	621	-1.3616	4.23234e-38	1.32724e-37	Down	2201.56	1014.49	274.98	144.355	GO:0000274(cellular_component:mitochondrial proton-transporting ATP synthase, stator stalk); GO:0006461(biological_process:protein complex assembly); GO:0015986(biological_process:ATP synthesis coupled proton transport); GO:0046961(molecular_function:proton-transporting ATPase activity, rotational mechanism); GO:0046933(molecular_function:proton-transporting ATP synthase activity, rotational mech…
UV8b_7024	putative arsenite efflux transporter	1989	-1.36338	5.34347e-154	2.37705e-153	Down	2738	1093.5	45.835	21.8	GO:0016020(cellular_component:membrane)
UV8b_4317	sphingolipid long chain base-responsive protein PIL1	969	-1.37005	4.51642e-07	6.20264e-07	Down	83.105	32.66	4.855	6.235	GO:0070056(cellular_component:prospore membrane leading edge); GO:0070057(cellular_component:prospore membrane spindle pole body attachment site); GO:0035974(cellular_component:meiotic spindle pole body); GO:0031322(biological_process:ascospore-type prospore-specific spindle pole body remodeling)
UV8b_5034	N-acetylglucosamine-phosphate mutase	1617	-1.37406	3.34969e-137	2.79188e-136	Down	2589.5	1038	81.185	38.955	GO:0000287(molecular_function:magnesium ion binding); GO:0005829(cellular_component:cytosol); GO:0004610(molecular_function:phosphoacetylglucosamine mutase activity); GO:0005975(biological_process:carbohydrate metabolic process); GO:0005634(cellular_component:nucleus)
UV8b_2189	acetate kinase	1149	-1.37567	0.0369647	0.0419013	Down	25.5	11	1.115	0.61	GO:0016310(biological_process:phosphorylation); GO:0016301(molecular_function:kinase activity)
UV8b_1520	integral membrane protein	1203	-1.37592	0.00470211	0.00570017	Down	7.985	9.41	0.365	0.48
UV8b_7401	transcriptional regulator	1647	-1.37638	8.3795e-30	2.31491e-29	Down	593.055	240.52	7.11	5.73
UV8b_1051	putative aflatoxin efflux pump AFLT	1704	-1.37853	4.69682e-16	9.77372e-16	Down	1534.5	742	42.315	26.52	GO:0016021(cellular_component:integral component of membrane); GO:0055085(biological_process:transmembrane transport)
UV8b_7283	hypothetical protein	3690	-1.3857	1.78588e-26	3.42157e-26	Down	584.5	238.5	6.87	3.355
UV8b_7186	ethyl tert-butyl ether degradation	303	-1.38658	0.0178021	0.0206041	Down	106.975	51.415	77.145	42.86
UV8b_7274	calcium-transporting ATPase 3	5598	-1.39035	0	0	Down	20718	8589.5	144.05	90.275	GO:0016021(cellular_component:integral component of membrane); GO:0046872(molecular_function:metal ion binding); GO:0019829(molecular_function:cation-transporting ATPase activity); GO:0005524(molecular_function:ATP binding); GO:0098655(biological_process:cation transmembrane transport)
UV8b_5558	60S ribosomal protein L11	522	-1.39099	9.20605e-101	5.71227e-100	Down	3952.5	1721	662.945	337.305	GO:0003735(molecular_function:structural constituent of ribosome); GO:0005840(cellular_component:ribosome); GO:0006412(biological_process:translation)
UV8b_1572	hypothetical protein	567	-1.39261	0.000991248	0.00122511	Down	79	34	24.65	8.415	GO:0005543(molecular_function:phospholipid binding); GO:0032065(biological_process:cortical protein anchoring); GO:0005938(cellular_component:cell cortex)
UV8b_7400	transcriptional activator hac1	1095	-1.39605	3.95961e-21	9.23987e-21	Down	573	240.315	27.74	14.75
UV8b_2661	40S ribosomal protein S29	225	-1.4017	0	0	Down	10452.2	4226.31	530.31	247.92	GO:0003735(molecular_function:structural constituent of ribosome); GO:0005840(cellular_component:ribosome); GO:0006412(biological_process:translation)
UV8b_791	hypothetical protein	504	-1.40301	7.82459e-05	0.000112305	Down	45.975	17.66	8.04	3.67
UV8b_3612	hypothetical protein	369	-1.40378	2.55211e-07	3.52402e-07	Down	78.5	30	3.645	1.59
UV8b_1341	dtdp-glucose 4,6-dehydratase	1365	-1.40585	0.00358917	0.00431257	Down	109.215	50.025	4.475	2.225	GO:0008460(molecular_function:dTDP-glucose 4,6-dehydratase activity); GO:0009225(biological_process:nucleotide-sugar metabolic process)
UV8b_7779	glucose-regulated protein	1998	-1.41078	2.29599e-45	8.10782e-45	Down	49800.7	26917	1122.56	732.415	GO:0005794(cellular_component:Golgi apparatus); GO:0006986(biological_process:response to unfolded protein); GO:0000742(biological_process:karyogamy involved in conjugation with cellular fusion); GO:0051084(biological_process:'de novo' posttranslational protein folding); GO:0034099(cellular_component:luminal surveillance complex); GO:0031965(cellular_component:nuclear membrane); GO:0051082(molecu…
UV8b_8006	hypothetical protein	2673	-1.41157	2.55352e-68	7.17071e-68	Down	1005.4	384.67	18.335	7.95
UV8b_1258	trifunctional tryptophan biosynthesis enzyme	324	-1.42154	1.00007e-05	1.44233e-05	Down	44.025	16.39	23.62	11.05	GO:0004425(molecular_function:indole-3-glycerol-phosphate synthase activity); GO:0004640(molecular_function:phosphoribosylanthranilate isomerase activity); GO:0000162(biological_process:tryptophan biosynthetic process); GO:0006541(biological_process:glutamine metabolic process); GO:0004049(molecular_function:anthranilate synthase activity); GO:0016740(molecular_function:transferase activity); GO:…
UV8b_2958	hypothetical protein	1020	-1.42211	0	0	Down	29259.1	22705	797.46	782.85	GO:0004356(molecular_function:glutamate-ammonia ligase activity); GO:0005524(molecular_function:ATP binding); GO:0006542(biological_process:glutamine biosynthetic process)
UV8b_4264	40S ribosomal protein S27	297	-1.42416	0	0	Down	17054	7319.5	1081.77	539.735	GO:0003735(molecular_function:structural constituent of ribosome); GO:0005840(cellular_component:ribosome); GO:0006412(biological_process:translation)
UV8b_3668	hypothetical protein	201	-1.4294	1.75471e-113	6.43664e-113	Down	1327.58	1268.6	23.645	28.83
UV8b_1187	glucosyltransferase	2076	-1.43612	1.06603e-34	3.18024e-34	Down	365.54	134.995	9	3.755	GO:0016758(molecular_function:transferase activity, transferring hexosyl groups); GO:0016021(cellular_component:integral component of membrane); GO:0005789(cellular_component:endoplasmic reticulum membrane)
UV8b_8375	hypothetical protein	639	-1.43659	8.11851e-229	4.6708e-228	Down	45270.8	22423.4	5252.53	3227.85
UV8b_1833	hypothetical protein	1077	-1.43675	0.00453563	0.00583785	Down	20.74	7.765	0.965	0.485
UV8b_3410	hypothetical protein	318	-1.44258	1.10134e-52	4.25717e-52	Down	3876.93	2728.15	2193.99	2047.15
UV8b_940	heat shock protein 70	1845	-1.44901	0	0	Down	11447.1	4565.32	265.985	119.765	GO:0005829(cellular_component:cytosol); GO:0005524(molecular_function:ATP binding)
UV8b_6011	polyketide synthase	7242	-1.45029	0	0	Down	18442.2	6916.19	115.535	101.84	GO:0016740(molecular_function:transferase activity); GO:0031177(molecular_function:phosphopantetheine binding); GO:0055114(biological_process:oxidation-reduction process); GO:0016491(molecular_function:oxidoreductase activity)
UV8b_4652	hypothetical protein	780	-1.45286	0.0477399	0.0538645	Down	7	6.5	0.565	0.605
UV8b_8378	hypothetical protein	306	-1.45421	0	0	Down	476093	255626	29472.6	19856.9
UV8b_4725	choriogenin hminor	2061	-1.46364	3.92001e-84	2.11303e-83	Down	1404.19	531.3	20.78	9.06
UV8b_2674	putative glycosyltransferase family 2 protein	2697	-1.46642	4.11259e-179	2.0155e-178	Down	3559.5	1369.5	44.575	17.96	GO:0016021(cellular_component:integral component of membrane); GO:0016740(molecular_function:transferase activity)
UV8b_2917	extracellular EXO protein	1269	-1.46949	0.00343791	0.00446421	Down	9	10.5	0.165	0.375	GO:0016787(molecular_function:hydrolase activity); GO:0016798(molecular_function:hydrolase activity, acting on glycosyl bonds); GO:0008152(biological_process:metabolic process)
UV8b_351	elongation factor G 1 precursor	2136	-1.47176	0	0	Down	3786.69	1361.45	67.865	27.57	GO:0070125(biological_process:mitochondrial translational elongation); GO:0003924(molecular_function:GTPase activity); GO:0005739(cellular_component:mitochondrion); GO:0005622(cellular_component:intracellular); GO:0003746(molecular_function:translation elongation factor activity); GO:0006414(biological_process:translational elongation); GO:0005525(molecular_function:GTP binding)
UV8b_1189	60S acidic ribosomal protein P2	339	-1.47194	0	0	Down	18897.4	7939.29	1197.28	587.64	GO:0003735(molecular_function:structural constituent of ribosome); GO:0006414(biological_process:translational elongation); GO:0005840(cellular_component:ribosome)
UV8b_6623	D-3-phosphoglycerate dehydrogenase 1	1248	-1.47393	1.42061e-145	1.25471e-144	Down	4829.5	1997.5	123.725	60.485	GO:0044710(biological_process:single-organism metabolic process); GO:0006564(biological_process:L-serine biosynthetic process); GO:0016616(molecular_function:oxidoreductase activity, acting on the CH-OH group of donors, NAD or NADP as acceptor); GO:0051287(molecular_function:NAD binding); GO:0004617(molecular_function:phosphoglycerate dehydrogenase activity); GO:0055114(biological_process:oxidati…
UV8b_6691	hypothetical protein	2313	-1.47788	2.72724e-16	5.71154e-16	Down	584	247.5	13.585	6.2
UV8b_2642	Cytochrome P450 family protein	1665	-1.4788	7.11328e-14	1.13359e-13	Down	127	45.5	2.63	1.055	GO:0016020(cellular_component:membrane); GO:0046872(molecular_function:metal ion binding); GO:0044699(biological_process:single-organism process); GO:0016491(molecular_function:oxidoreductase activity)
UV8b_7980	hypothetical protein	621	-1.47996	0.000688339	0.000855153	Down	44.5	17	5.27	2.335
UV8b_164	Homocitrate synthase	1308	-1.48171	0	0	Down	4200.49	1502.24	80.51	20.535	GO:0019878(biological_process:lysine biosynthetic process via aminoadipic acid); GO:0005829(cellular_component:cytosol); GO:0004410(molecular_function:homocitrate synthase activity)
UV8b_7568	hypothetical protein	189	-1.48258	2.06693e-08	2.92973e-08	Down	95.5	35	785.31	335.13
UV8b_6232	syntaxin 5	942	-1.48334	2.56602e-19	5.76327e-19	Down	303.2	266.485	21.67	22.17	GO:0006891(biological_process:intra-Golgi vesicle-mediated transport); GO:0006888(biological_process:ER to Golgi vesicle-mediated transport); GO:0016192(biological_process:vesicle-mediated transport); GO:0005801(cellular_component:cis-Golgi network); GO:0016021(cellular_component:integral component of membrane); GO:0048280(biological_process:vesicle fusion with Golgi apparatus); GO:0005484(molecu…
UV8b_5585	glycosyl hydrolase	1656	-1.48397	0.00114009	0.00153322	Down	378	185.5	6.905	4.05	GO:0016787(molecular_function:hydrolase activity); GO:0005634(cellular_component:nucleus); GO:0005829(cellular_component:cytosol)
UV8b_8374	cleavage factor ii protein 1	315	-1.48899	0	0	Down	2.44625e+06	1.18738e+06	97291.6	63649.4	GO:0005847(cellular_component:mRNA cleavage and polyadenylation specificity factor complex); GO:0005829(cellular_component:cytosol); GO:0005739(cellular_component:mitochondrion); GO:0003723(molecular_function:RNA binding); GO:0003676(molecular_function:nucleic acid binding); GO:0006369(biological_process:termination of RNA polymerase II transcription); GO:0006378(biological_process:mRNA polyadeny…
UV8b_4809	hypothetical protein	2430	-1.48964	1.74756e-67	4.86595e-67	Down	700.93	249.415	11.97	4.855
UV8b_5113	glucan 1,3-beta-glucosidase	1449	-1.48984	2.68755e-70	1.27285e-69	Down	1647.5	646.5	58.67	27.855	GO:0016021(cellular_component:integral component of membrane); GO:0005975(biological_process:carbohydrate metabolic process); GO:0004553(molecular_function:hydrolase activity, hydrolyzing O-glycosyl compounds)
UV8b_5810	MDR efflux pump ABC3	3462	-1.49006	0	0	Down	27976.3	24218.2	328.745	345.51	GO:0042626(molecular_function:ATPase activity, coupled to transmembrane movement of substances); GO:0016021(cellular_component:integral component of membrane); GO:0055085(biological_process:transmembrane transport); GO:0005524(molecular_function:ATP binding)
UV8b_66	hypothetical protein	513	-1.4943	1.65354e-12	3.13481e-12	Down	29.865	111.71	4.795	21.235
UV8b_1818	hypothetical protein	900	-1.49623	1.89123e-41	6.27716e-41	Down	636.77	235.39	21.35	8.535	GO:0016021(cellular_component:integral component of membrane)
UV8b_1013	hypothetical protein	225	-1.49804	1.67333e-06	2.58294e-06	Down	2200	1133	618.12	541.85
UV8b_6436	cystathionine beta-lyase	1407	-1.49814	2.66278e-89	1.51225e-88	Down	514.665	603.48	19.39	27.535	GO:0004121(molecular_function:cystathionine beta-lyase activity); GO:0071266(biological_process:'de novo' L-methionine biosynthetic process); GO:0030170(molecular_function:pyridoxal phosphate binding)
UV8b_8042	hypothetical protein	681	-1.49871	3.05812e-76	9.05409e-76	Down	900	321	91.855	38.14
UV8b_4291	hypothetical protein	1671	-1.50105	5.05511e-12	9.45557e-12	Down	28.505	100.82	2.095	3.45	GO:0016021(cellular_component:integral component of membrane); GO:0016020(cellular_component:membrane)
UV8b_8372	immunodominant surface protein gp36	621	-1.50413	2.96834e-32	8.54023e-32	Down	1116.92	463.29	401.735	194.89
UV8b_7041	hypothetical protein	288	-1.50469	0.00459398	0.00590956	Down	27	23.5	22.165	25.9
UV8b_5481	protein kinase-like protein	330	-1.50493	0.0103692	0.0121513	Down	27.34	10.575	13.815	6.545	GO:0016310(biological_process:phosphorylation); GO:0016301(molecular_function:kinase activity); GO:0000166(molecular_function:nucleotide binding)
UV8b_6997	lipid particle protein	1347	-1.5075	4.95955e-177	2.40671e-176	Down	1762.07	618.36	39.475	16.235	GO:0016021(cellular_component:integral component of membrane)
UV8b_29	putative amino acid transporter	1440	-1.50761	0.00710935	0.00903266	Down	86.5	61.5	1.35	1.59	GO:0016020(cellular_component:membrane)
UV8b_4611	ABC multidrug transporter Mdr1	4011	-1.51218	7.4918e-20	1.70264e-19	Down	2671.74	1282.64	31.255	17.695	GO:0042626(molecular_function:ATPase activity, coupled to transmembrane movement of substances); GO:0005773(cellular_component:vacuole); GO:0016021(cellular_component:integral component of membrane); GO:0006855(biological_process:drug transmembrane transport); GO:0005886(cellular_component:plasma membrane); GO:0055085(biological_process:transmembrane transport); GO:0005524(molecular_function:ATP …
UV8b_7752	40S ribosomal protein S12	366	-1.51398	0	0	Down	10819.6	3987.19	1053.56	386.87	GO:0003735(molecular_function:structural constituent of ribosome); GO:0005840(cellular_component:ribosome); GO:0022627(cellular_component:cytosolic small ribosomal subunit); GO:0006412(biological_process:translation)
UV8b_795	WSC domain containing protein	1140	-1.52022	5.9979e-162	2.76141e-161	Down	2452.5	887	134.67	70.495
UV8b_3756	putative BCS1 protein precursor	1602	-1.52289	5.62612e-162	5.58552e-161	Down	4376	1727	111.515	56.91	GO:0000166(molecular_function:nucleotide binding)
UV8b_6668	UbiD family decarboxylase	1185	-1.52473	7.27426e-09	1.12421e-08	Down	67.89	23.525	1.775	0.665	GO:0016020(cellular_component:membrane)
UV8b_7898	SCP-like extracellular protein	963	-1.53537	0	0	Down	11666.4	4014.29	347.27	150.41
UV8b_3596	hypothetical protein	630	-1.5369	1.38438e-07	1.92399e-07	Down	16.585	32.475	1.67	4.605	GO:0003723(molecular_function:RNA binding); GO:0000447(biological_process:endonucleolytic cleavage in ITS1 to separate SSU-rRNA from 5.8S rRNA and LSU-rRNA from tricistronic rRNA transcript (SSU-rRNA, 5.8S rRNA, LSU-rRNA)); GO:0032040(cellular_component:small-subunit processome); GO:0030686(cellular_component:90S preribosome); GO:0005730(cellular_component:nucleolus)
UV8b_3452	mitochondrial phosphate carrier protein	489	-1.53739	0.000267869	0.000375161	Down	17527	9576.5	424.925	270.26	GO:0016021(cellular_component:integral component of membrane); GO:0006810(biological_process:transport)
UV8b_1115	glycosyltransferase family 31 protein	1590	-1.54283	3.72229e-80	1.94626e-79	Down	3437.78	1442.54	109.225	60.7
UV8b_3876	hypothetical protein	360	-1.54311	2.25917e-11	4.13407e-11	Down	259	101.5	105.955	49.595
UV8b_1916	lysyl-tRNA synthetase	1770	-1.54529	1.79966e-89	1.02503e-88	Down	32637.9	16488.2	269.095	161.14	GO:0004824(molecular_function:lysine-tRNA ligase activity); GO:0005737(cellular_component:cytoplasm); GO:0005524(molecular_function:ATP binding); GO:0003676(molecular_function:nucleic acid binding); GO:0006430(biological_process:lysyl-tRNA aminoacylation)
UV8b_6459	GPI-anchored cell wall beta-1,3-endoglucanase EglC	1200	-1.54895	3.49526e-26	9.05328e-26	Down	7550	3776	349.23	208.38	GO:0005975(biological_process:carbohydrate metabolic process)
UV8b_3893	putative stress response protein (Ish1)	1626	-1.5511	1.51631e-23	2.79599e-23	Down	800	325.5	19.82	9.77
UV8b_2293	hypothetical protein	471	-1.55374	2.26054e-06	3.46719e-06	Down	51	17.5	9.5	4.19
UV8b_2641	pyoverdine dityrosine biosynthesis protein	1662	-1.55445	0.00157142	0.00192639	Down	27	9.5	0.815	0.335
UV8b_2335	telomerase reverse transcriptase	3315	-1.56085	1.97316e-99	6.75524e-99	Down	1176.48	404.63	14.345	6.155
UV8b_1734	glycyl-tRNA synthetase 1	285	-1.5622	2.55961e-05	3.34719e-05	Down	71.55	26.395	63.51	28.35	GO:0006426(biological_process:glycyl-tRNA aminoacylation); GO:0005737(cellular_component:cytoplasm); GO:0004820(molecular_function:glycine-tRNA ligase activity); GO:0005524(molecular_function:ATP binding)
UV8b_5833	carboxypeptidase Y precursor	1644	-1.56529	2.54397e-180	2.79837e-179	Down	16088.5	7298.5	491.47	281.405	GO:0005773(cellular_component:vacuole); GO:0006508(biological_process:proteolysis); GO:0004185(molecular_function:serine-type carboxypeptidase activity)
UV8b_4058	DUF1761-domain-containing protein	495	-1.56754	0	0	Down	3752.41	1264.04	188.53	24.23	GO:0005737(cellular_component:cytoplasm); GO:0016021(cellular_component:integral component of membrane)
UV8b_619	hypothetical protein	489	-1.56759	2.28701e-15	3.73452e-15	Down	199.04	70.02	3.05	1.26
UV8b_4033	Amino-acid permease inda1	1734	-1.57247	7.45354e-23	1.36106e-22	Down	620.905	242.885	14.245	6.23	GO:0003333(biological_process:amino acid transmembrane transport); GO:0016021(cellular_component:integral component of membrane); GO:0015171(molecular_function:amino acid transmembrane transporter activity)
UV8b_3998	mitochondrial presequence protease	3021	-1.57926	2.92945e-38	9.22719e-38	Down	378.92	127.41	6.215	2.31	GO:0051603(biological_process:proteolysis involved in cellular protein catabolic process); GO:0004222(molecular_function:metalloendopeptidase activity); GO:0003824(molecular_function:catalytic activity); GO:0006508(biological_process:proteolysis); GO:0005758(cellular_component:mitochondrial intermembrane space); GO:0008233(molecular_function:peptidase activity); GO:0046872(molecular_function:meta…
UV8b_7250	hypothetical protein	414	-1.58112	2.36698e-22	5.66154e-22	Down	217	73	56.455	23.74
UV8b_7674	hypothetical protein	519	-1.58193	4.98459e-178	5.4147e-177	Down	18262.2	12302.1	3037.41	2480.49
UV8b_6801	S-adenosylmethionine synthetase	1185	-1.58578	4.54219e-196	5.55763e-195	Down	12035.5	5213.5	317.18	248.215	GO:0004478(molecular_function:methionine adenosyltransferase activity); GO:0006556(biological_process:S-adenosylmethionine biosynthetic process); GO:0005829(cellular_component:cytosol); GO:0006555(biological_process:methionine metabolic process); GO:0005634(cellular_component:nucleus); GO:0046872(molecular_function:metal ion binding); GO:0006730(biological_process:one-carbon metabolic process); G…
UV8b_3234	aspartate-tRNA ligase	2757	-1.58894	1.47738e-22	3.54346e-22	Down	6772.35	3372.48	86.52	47.185	GO:0005737(cellular_component:cytoplasm); GO:0004815(molecular_function:aspartate-tRNA ligase activity); GO:0006422(biological_process:aspartyl-tRNA aminoacylation); GO:0005524(molecular_function:ATP binding)
UV8b_2980	putative enolase	1317	-1.58954	5.10067e-131	4.06137e-130	Down	8801.81	3852.58	370.515	199.855	GO:0000015(cellular_component:phosphopyruvate hydratase complex); GO:0000287(molecular_function:magnesium ion binding); GO:0006096(biological_process:glycolytic process); GO:0004634(molecular_function:phosphopyruvate hydratase activity)
UV8b_8054	hypothetical protein	969	-1.5969	0.00746033	0.0088265	Down	22.5	8	1.315	0.56
UV8b_7939	egg shell protein	756	-1.60591	2.77578e-13	5.37541e-13	Down	5036.57	3066.76	87.335	55.705
UV8b_7470	putative bifunctional purine biosynthetic protein Ade1	2445	-1.60603	1.09039e-45	3.87317e-45	Down	1969	814.5	34.555	16.46	GO:0005737(cellular_component:cytoplasm); GO:0004641(molecular_function:phosphoribosylformylglycinamidine cyclo-ligase activity); GO:0009113(biological_process:purine nucleobase biosynthetic process); GO:0006189(biological_process:'de novo' IMP biosynthetic process); GO:0005524(molecular_function:ATP binding); GO:0046872(molecular_function:metal ion binding); GO:0004637(molecular_function:phospho…
UV8b_3635	alpha-ketoglutarate-dependent taurine dioxygenase	1137	-1.6141	1.42493e-100	8.82758e-100	Down	23710	14914	1099.1	878.975	GO:0055114(biological_process:oxidation-reduction process); GO:0051213(molecular_function:dioxygenase activity)
UV8b_2353	hypothetical protein	1563	-1.6155	5.0343e-05	7.28353e-05	Down	232.935	101.74	8.05	4.035
UV8b_5112	putative glycosyltransferase family 2 protein	2682	-1.62022	9.22946e-34	2.71009e-33	Down	3319.47	1510.08	47.43	25.985	GO:0016021(cellular_component:integral component of membrane); GO:0016740(molecular_function:transferase activity)
UV8b_7831	hypothetical protein	264	-1.62544	6.12135e-09	8.75824e-09	Down	137	49	3.71	1.545
UV8b_758	tubulin specific chaperone cofactor B	405	-1.62564	1.91414e-09	2.76422e-09	Down	86.36	28.46	24.605	9.645
UV8b_2881	hypothetical protein	1770	-1.63003	1.81161e-11	3.32828e-11	Down	599.735	257.43	8.18	4.34
UV8b_3455	cell wall galactomannoprotein Mp2/allergen F17-like protein	1935	-1.63972	1.16541e-207	6.25855e-207	Down	7828.5	3112.5	213.85	96
UV8b_5436	hypothetical protein	552	-1.64969	0.0341909	0.0410469	Down	1149	666	45.55	32.39
UV8b_1861	homeoprotein	360	-1.6524	0.0224808	0.0274295	Down	66.585	46.035	25.295	22.915
UV8b_2858	hypothetical protein	927	-1.65843	2.62846e-90	1.50805e-89	Down	11847.1	5472.46	550.71	353.91
UV8b_1315	C6 transcription factor	945	-1.66268	0.0233327	0.0268208	Down	16.5	14	1.005	0.99
UV8b_915	putative sphingolipid long chain base sensory protein	1038	-1.66388	0	0	Down	6152.34	1946.64	241.815	85.39
UV8b_6156	NB-ARC and TPR domain protein	2841	-1.66666	3.74251e-133	3.01981e-132	Down	1724	569	24.84	8.85	GO:0043531(molecular_function:ADP binding)
UV8b_7394	hypothetical protein	612	-1.67063	7.74996e-07	1.21154e-06	Down	98.24	34.73	15.72	7.485
UV8b_7237	ino80 chromatin remodeling complex protein	1491	-1.67438	1.44392e-277	2.68995e-276	Down	3336.5	1082.5	80.045	27.98
UV8b_7109	hypothetical protein	1305	-1.67511	9.85234e-17	1.64379e-16	Down	756.88	311.27	32.105	14.59
UV8b_8306	biotin protein ligase	1164	-1.68628	4.66355e-242	2.76352e-241	Down	2794.08	893.345	64.195	23.63	GO:0016874(molecular_function:ligase activity)
UV8b_5256	cyclophilin A	198	-1.68706	0.00279339	0.003649	Down	6609.03	3509.12	1170.1	753.155	GO:0000413(biological_process:protein peptidyl-prolyl isomerization); GO:0006457(biological_process:protein folding); GO:0045836(biological_process:positive regulation of meiotic nuclear division); GO:0016575(biological_process:histone deacetylation); GO:0030437(biological_process:ascospore formation); GO:0003755(molecular_function:peptidyl-prolyl cis-trans isomerase activity); GO:0005758(cellula…
UV8b_4633	hypothetical protein	1563	-1.69235	0.029757	0.0359218	Down	158	75	5.225	2.99
UV8b_5997	kinesin	3153	-1.70066	0.00102322	0.00138197	Down	417.335	263.53	6.365	4.75	GO:0005881(cellular_component:cytoplasmic microtubule); GO:0070463(molecular_function:tubulin-dependent ATPase activity); GO:0008574(molecular_function:ATP-dependent microtubule motor activity, plus-end-directed); GO:0030473(biological_process:nuclear migration along microtubule); GO:0000132(biological_process:establishment of mitotic spindle orientation); GO:0031115(biological_process:negative r…
UV8b_7520	GABA permease	1404	-1.70923	0.00199204	0.00243206	Down	22	7	0.755	0.305
UV8b_2227	putative dicarboxylate carrier protein	693	-1.71765	3.47995e-25	8.82992e-25	Down	807.25	311.7	49.19	21.66	GO:0016021(cellular_component:integral component of membrane); GO:0006810(biological_process:transport); GO:0055085(biological_process:transmembrane transport)
UV8b_802	BMR1-like protein	4425	-1.72404	0.000458629	0.000633391	Down	73.715	27.815	0.8	0.345	GO:0042626(molecular_function:ATPase activity, coupled to transmembrane movement of substances); GO:0016021(cellular_component:integral component of membrane); GO:0055085(biological_process:transmembrane transport); GO:0005524(molecular_function:ATP binding)
UV8b_172	hypothetical protein	2373	-1.72876	1.14076e-45	2.67667e-45	Down	283.45	317.6	5.72	7.265
UV8b_1900	MMC protein	693	-1.72876	0	0	Down	9575.12	9656.7	422.7	512.33
UV8b_864	hypothetical protein	1389	-1.74014	2.49498e-20	5.73845e-20	Down	304	101.5	11.87	4.61
UV8b_5116	beta-Ig-H3/Fasciclin	1155	-1.74315	0	0	Down	12587.4	4553.65	366.085	169.795
UV8b_471	kynurenine-oxoglutarate transaminase	354	-1.77335	0.0216138	0.0264251	Down	42.495	17.01	17.95	8.84	GO:0003824(molecular_function:catalytic activity); GO:0034276(biological_process:kynurenic acid biosynthetic process); GO:0005634(cellular_component:nucleus); GO:0047536(molecular_function:2-aminoadipate transaminase activity); GO:0016212(molecular_function:kynurenine-oxoglutarate transaminase activity); GO:0097052(biological_process:L-kynurenine metabolic process); GO:0008483(molecular_function:…
UV8b_194	glucosidase I	2421	-1.78175	3.56635e-106	2.29646e-105	Down	11569.8	5136.45	1522.24	697.39	GO:0009272(biological_process:fungal-type cell wall biogenesis); GO:0004573(molecular_function:mannosyl-oligosaccharide glucosidase activity); GO:0006487(biological_process:protein N-linked glycosylation); GO:0009311(biological_process:oligosaccharide metabolic process); GO:0005789(cellular_component:endoplasmic reticulum membrane)
UV8b_187	DNase1 protein	504	-1.78957	7.49349e-06	1.00895e-05	Down	34.5	10	5.31	2.055
UV8b_5011	heat shock protein 30	1539	-1.79381	0	0	Down	73023.4	83382.1	1674.41	2360.25
UV8b_5518	hypothetical protein	501	-1.80086	2.22092e-07	3.5592e-07	Down	63	19	4.015	1.605
UV8b_3965	cell surface flocculin	2796	-1.8022	2.31932e-48	5.5761e-48	Down	781.28	254.66	12.705	4.96
UV8b_972	hypothetical protein	2580	-1.80753	0	0	Down	11097	3317.5	187.845	63.905
UV8b_2840	hypothetical protein	399	-1.81326	1.58307e-05	2.34485e-05	Down	48.475	45.06	14.59	16.75
UV8b_5398	trehalose-6-phosphate synthase 1	1545	-1.81359	6.00004e-239	9.31847e-238	Down	2012.91	576.315	54.505	18.925	GO:0005946(cellular_component:alpha,alpha-trehalose-phosphate synthase complex (UDP-forming)); GO:0005829(cellular_component:cytosol); GO:0005992(biological_process:trehalose biosynthetic process); GO:0003825(molecular_function:alpha,alpha-trehalose-phosphate synthase (UDP-forming) activity); GO:0030437(biological_process:ascospore formation); GO:0090441(biological_process:trehalose biosynthesis …
UV8b_1942	hypothetical protein	1608	-1.81995	4.98206e-94	1.65615e-93	Down	3076.39	1142.42	76.715	31.815
UV8b_4958	transcriptional regulator	1347	-1.82015	0.00253311	0.00331839	Down	42.5	15	1.665	0.715
UV8b_2985	arginyl-tRNA synthetase	1917	-1.8215	1.33851e-06	2.07305e-06	Down	28512.7	15833.7	222.915	166.075	GO:0005737(cellular_component:cytoplasm); GO:0005524(molecular_function:ATP binding); GO:0006420(biological_process:arginyl-tRNA aminoacylation); GO:0004814(molecular_function:arginine-tRNA ligase activity)
UV8b_7798	hypothetical protein	945	-1.82566	0	0	Down	5770.27	1820.16	193.265	66.295
UV8b_7088	NACHT domain protein	3036	-1.83747	6.46962e-87	3.59357e-86	Down	1402.83	451.67	32.69	25.47
UV8b_7032	hypothetical protein	918	-1.84503	3.37473e-118	2.41276e-117	Down	1243	363	28.02	10.32
UV8b_6989	DNA replication initiation factor cdc45	1380	-1.84512	3.01888e-54	1.194e-53	Down	147.295	279.97	6.53	13.28
UV8b_7556	putative glutathione S-transferase	669	-1.84636	6.43725e-05	8.3218e-05	Down	15.76	19.095	1.025	1.43	GO:0004364(molecular_function:glutathione transferase activity); GO:0005783(cellular_component:endoplasmic reticulum); GO:0009987(biological_process:cellular process); GO:0005739(cellular_component:mitochondrion); GO:0098869(biological_process:cellular oxidant detoxification); GO:0003824(molecular_function:catalytic activity); GO:0016740(molecular_function:transferase activity); GO:0004602(molecu…
UV8b_5066	myosin class II heavy chain	663	-1.8471	0.00948768	0.0119522	Down	12.5	12	1.175	1.565
UV8b_4043	hypothetical protein	306	-1.84717	1.04065e-214	1.43694e-213	Down	7292	2718.5	1097.92	487.22
UV8b_2848	vacuolar Zn-iron permease	1839	-1.8556	0	0	Down	15701.1	4945.23	157.57	75.735	GO:0006810(biological_process:transport); GO:0005783(cellular_component:endoplasmic reticulum); GO:0016020(cellular_component:membrane); GO:0044446(cellular_component:intracellular organelle part); GO:0044425(cellular_component:membrane part); GO:0046873(molecular_function:metal ion transmembrane transporter activity); GO:0006829(biological_process:zinc II ion transport); GO:0055085(biological_pr…
UV8b_7711	glycosyl transferase	786	-1.86409	1.35905e-111	9.21267e-111	Down	5475.68	2166.78	481.03	325
UV8b_6672	alpha-ketoglutarate-dependent sulfonate dioxygenase	2094	-1.87063	1.31616e-93	7.75557e-93	Down	1344.14	416.305	18.6	8.27
UV8b_1059	hypothetical protein	483	-1.87298	1.24144e-26	3.25095e-26	Down	241.61	68.47	42.41	15.62
UV8b_5324	hypothetical protein	1029	-1.88173	0.000231908	0.000325726	Down	71	25	3.455	1.615	GO:0016884(molecular_function:carbon-nitrogen ligase activity, with glutamine as amido-N-donor)
UV8b_7537	hypothetical protein	183	-1.89296	2.4191e-25	6.15009e-25	Down	557.815	191.645	22.29	8.065
UV8b_6560	hypothetical protein	966	-1.92882	6.39535e-12	1.19085e-11	Down	28.22	54.61	1.5	3.73
UV8b_7742	hypothetical protein	681	-1.93156	0.0105801	0.0132704	Down	7200	3746	749.895	464.415
UV8b_6993	putative MFS monosaccharide transporter	1497	-1.933	0	0	Down	4524	1191	142.515	46.3	GO:0016020(cellular_component:membrane); GO:0022857(molecular_function:transmembrane transporter activity); GO:0006810(biological_process:transport)
UV8b_4877	tripeptidyl peptidase precursor	1749	-1.93339	2.69545e-37	5.82014e-37	Down	1043.42	368.76	30.93	12.12	GO:0008236(molecular_function:serine-type peptidase activity)
UV8b_5445	hypothetical protein	252	-1.93522	3.4014e-58	8.87395e-58	Down	575	159	14.46	10.72
UV8b_4082	hypothetical protein	387	-1.93577	0.0493144	0.0581888	Down	12	9.78	3.765	3.96
UV8b_7253	cation-transporting ATPase pma1	3288	-1.94041	2.97523e-121	2.19518e-120	Down	2448	802.5	36.01	13.675	GO:0016787(molecular_function:hydrolase activity); GO:0016021(cellular_component:integral component of membrane); GO:0046872(molecular_function:metal ion binding); GO:0005524(molecular_function:ATP binding)
UV8b_1565	hypothetical protein	1845	-1.94574	2.10457e-177	2.27044e-176	Down	3336.03	1072.32	90.77	34.895
UV8b_6932	small secreted protein	453	-1.94898	1.75483e-05	2.59144e-05	Down	723	329.5	155.61	88.785
UV8b_6154	serine threonine-protein kinase	900	-1.94945	1.91304e-22	3.47247e-22	Down	284	84	19.86	6.47	GO:0006468(biological_process:protein phosphorylation); GO:0005524(molecular_function:ATP binding); GO:0004672(molecular_function:protein kinase activity)
UV8b_7347	hypothetical protein	282	-1.95219	2.41632e-18	5.30103e-18	Down	131.5	34.5	11.515	9.605	GO:0016021(cellular_component:integral component of membrane)
UV8b_6382	phosphatidylinositol-4-phosphate 5-kinase its3	903	-1.95533	0.0170238	0.0209969	Down	13.485	12.02	0.785	0.98	GO:0000935(cellular_component:barrier septum); GO:0016308(molecular_function:1-phosphatidylinositol-4-phosphate 5-kinase activity); GO:0005886(cellular_component:plasma membrane); GO:0016307(molecular_function:phosphatidylinositol phosphate kinase activity); GO:0046854(biological_process:phosphatidylinositol phosphorylation)
UV8b_6986	putative Ras guanine-nucleotide exchange protein	3672	-1.9567	1.91092e-10	2.82563e-10	Down	200.57	67.095	2.42	0.965	GO:0007264(biological_process:small GTPase mediated signal transduction); GO:0005085(molecular_function:guanyl-nucleotide exchange factor activity); GO:0043547(biological_process:positive regulation of GTPase activity); GO:0005622(cellular_component:intracellular)
UV8b_7199	hypothetical protein	1056	-1.95672	1.46243e-12	2.65719e-12	Down	72	18.5	3.84	1.17
UV8b_6348	hypothetical protein	546	-1.96515	0.000326548	0.000410868	Down	23.395	6.235	1.86	0.385
UV8b_498	hypothetical protein	357	-1.97056	0.012338	0.0153989	Down	52	20	20.985	10.15
UV8b_4810	hypothetical protein	873	-1.97546	7.13626e-46	2.54177e-45	Down	333	85.5	23.33	7.065
UV8b_3245	transcriptional activator xlnR	3192	-1.98403	2.05879e-41	4.63009e-41	Down	395.5	106.5	5.975	1.8
UV8b_3101	ABC transporter	2469	-1.98887	0	0	Down	21828	8012.02	432.695	188.07
UV8b_8046	short-chain dehydrogenase/reductase sdr	369	-2.00073	6.62491e-05	9.37355e-05	Down	9.315	15.05	3.54	6.36	GO:0055114(biological_process:oxidation-reduction process); GO:0016491(molecular_function:oxidoreductase activity)
UV8b_1866	hypothetical protein	366	-2.00498	2.34038e-12	4.41772e-12	Down	112	30.5	5.585	2.555
UV8b_8056	hypothetical protein	603	-2.00592	6.98982e-273	1.28387e-271	Down	2082.13	526.025	176.7	51.23
UV8b_2900	FAD binding domain protein	1560	-2.02419	1.37877e-100	8.54835e-100	Down	5201.62	2019.16	159.48	80.7	GO:0050660(molecular_function:flavin adenine dinucleotide binding); GO:0016614(molecular_function:oxidoreductase activity, acting on CH-OH group of donors); GO:0055114(biological_process:oxidation-reduction process); GO:0016491(molecular_function:oxidoreductase activity)
UV8b_2538	hypothetical protein	963	-2.04012	0.000480686	0.000639785	Down	16.5	4	0.965	0.285
UV8b_3431	alkaline phytoceramidase	549	-2.04421	1.13435e-58	2.97218e-58	Down	403.62	98.5	7.785	2.26	GO:0016020(cellular_component:membrane)
UV8b_2640	putative autophagic vesicle breakdown protein atg22	1653	-2.07031	2.98184e-26	5.69227e-26	Down	161.5	38.5	4.17	1.195	GO:0016020(cellular_component:membrane)
UV8b_1541	hypothetical protein	495	-2.08069	0.0458952	0.054691	Down	6	1.5	1.06	0.325
UV8b_3303	hypothetical protein	468	-2.09205	0.00984975	0.0123946	Down	16	4.5	2.935	1.115
UV8b_1401	2,5-diketo-D-gluconic acid reductase A	936	-2.0943	3.56511e-82	1.88418e-81	Down	506.5	118.5	15.02	2.39	GO:0055114(biological_process:oxidation-reduction process); GO:0016491(molecular_function:oxidoreductase activity)
UV8b_6467	arrestin (or S-antigen)	1533	-2.10971	3.64853e-106	2.34745e-105	Down	1534.5	440.5	41.825	15.48	GO:0044444(cellular_component:cytoplasmic part)
UV8b_1538	hypothetical protein	510	-2.11153	0.0360355	0.0416971	Down	6.755	1.67	1.03	0.335
UV8b_7226	phosphoglycerate mutase family protein	873	-2.12568	1.01943e-12	1.94157e-12	Down	259.12	84.485	17.63	7.145
UV8b_1093	hypothetical protein	513	-2.12749	2.01822e-10	3.59502e-10	Down	120.5	34	8.06	3.01
UV8b_6603	purine permease	1800	-2.13144	0.00191659	0.00233699	Down	18.525	17.77	0.545	0.555	GO:0005215(molecular_function:transporter activity); GO:0016021(cellular_component:integral component of membrane); GO:0055085(biological_process:transmembrane transport)
UV8b_2795	hypothetical protein	630	-2.13525	7.11224e-06	9.45547e-06	Down	44.5	11.5	5.155	1.53
UV8b_8313	magnesium-translocating P-type ATPase family protein	2712	-2.13607	0	0	Down	11002.3	2495.7	139.7	40.515	GO:0015444(molecular_function:magnesium-importing ATPase activity); GO:0016021(cellular_component:integral component of membrane); GO:1903830(biological_process:magnesium ion transmembrane transport); GO:0015693(biological_process:magnesium ion transport); GO:0046872(molecular_function:metal ion binding); GO:0005524(molecular_function:ATP binding)
UV8b_571	hypothetical protein	1104	-2.15366	1.01229e-26	2.65709e-26	Down	774	267	28.02	11.33
UV8b_6871	hypothetical protein	324	-2.16565	0.00669605	0.00794423	Down	18	16	10.395	10.24
UV8b_1657	WW domain binding protein 11	939	-2.1714	2.2535e-73	1.11159e-72	Down	380.92	455.56	23.925	35.17
UV8b_2334	hypothetical protein	1167	-2.18766	6.91507e-178	3.3743e-177	Down	1436.52	334.37	39.185	9.515
UV8b_6098	hypothetical protein	303	-2.19023	0.0214325	0.0262117	Down	38.35	14.015	6.16	2.82
UV8b_303	putative large-conductance mechanosensitive channel	525	-2.19339	0.0205408	0.0236802	Down	58.365	22.655	9.225	4.15	GO:0034220(biological_process:ion transmembrane transport); GO:0016021(cellular_component:integral component of membrane); GO:0005216(molecular_function:ion channel activity)
UV8b_2673	putative secreted glucosidase	1401	-2.19742	0	0	Down	10987.5	2654.59	358.115	100.905	GO:0016021(cellular_component:integral component of membrane); GO:0005975(biological_process:carbohydrate metabolic process); GO:0004553(molecular_function:hydrolase activity, hydrolyzing O-glycosyl compounds)
UV8b_7336	hypothetical protein	522	-2.19807	1.28919e-14	2.58257e-14	Down	35.88	60.78	5.37	11.16
UV8b_6669	hypothetical protein	315	-2.20335	0.000103541	0.000147864	Down	297.745	123.42	68.23	24.765
UV8b_816	ABC transporter ABCl1	4608	-2.20492	7.23646e-222	1.02632e-220	Down	22077	14358	220.095	171.775	GO:0042626(molecular_function:ATPase activity, coupled to transmembrane movement of substances); GO:0016021(cellular_component:integral component of membrane); GO:0055085(biological_process:transmembrane transport); GO:0005524(molecular_function:ATP binding)
UV8b_1970	pal1 cell morphology protein	465	-2.21093	0.00417927	0.00500943	Down	19.425	17.5	4.245	4.095	GO:0044424(cellular_component:intracellular part)
UV8b_2088	major facilitator superfamily transporter	1725	-2.23023	2.1164e-187	2.42674e-186	Down	1367.37	304.41	36.87	10.59	GO:0005215(molecular_function:transporter activity); GO:0016021(cellular_component:integral component of membrane); GO:0055085(biological_process:transmembrane transport)
UV8b_5998	Ctr copper transporter family protein	621	-2.23942	2.30466e-05	3.38682e-05	Down	262.5	104	31.31	15.025	GO:0016020(cellular_component:membrane); GO:0016021(cellular_component:integral component of membrane); GO:0035434(biological_process:copper ion transmembrane transport); GO:0005375(molecular_function:copper ion transmembrane transporter activity)
UV8b_762	glycoside hydrolase	1098	-2.24292	0	0	Down	7133.5	1569.5	361.115	95.42
UV8b_753	hypothetical protein	270	-2.24365	0.0327898	0.0373963	Down	9.5	2.5	10.785	3.345
UV8b_6009	fungal specific transcription factor domain protein	1953	-2.25073	0	0	Down	4459	1081	83.715	24.485
UV8b_7086	hypothetical protein	2043	-2.25083	7.41905e-74	3.67578e-73	Down	2704	955.5	62.575	28.995
UV8b_2630	putative general amino acid permease (Agp2)	1986	-2.25162	6.69405e-81	3.50945e-80	Down	1336	386	64.895	33.075	GO:0016020(cellular_component:membrane); GO:0006865(biological_process:amino acid transport); GO:0055085(biological_process:transmembrane transport)
UV8b_7171	heavy metal tolerance protein	1797	-2.27342	0	0	Down	2914.15	607.355	29.545	28.975	GO:0042626(molecular_function:ATPase activity, coupled to transmembrane movement of substances); GO:0016021(cellular_component:integral component of membrane); GO:0055085(biological_process:transmembrane transport); GO:0005524(molecular_function:ATP binding)
UV8b_8186	hypothetical protein	771	-2.29045	1.94712e-08	2.76139e-08	Down	85.345	22.275	6.545	2.135
UV8b_3696	alkaline foam protein B precursor	264	-2.3026	0	0	Down	13629.6	2911.28	422.75	99.305
UV8b_1074	putative choline dehydrogenase	411	-2.30591	4.65231e-16	9.68032e-16	Down	40.095	65.36	2.02	7.445	GO:0050660(molecular_function:flavin adenine dinucleotide binding); GO:0016614(molecular_function:oxidoreductase activity, acting on CH-OH group of donors); GO:0055114(biological_process:oxidation-reduction process)
UV8b_335	acriflavine sensitivity control protein acr-2	528	-2.31193	0.0022712	0.00276086	Down	22.375	20.185	3.76	3.625	GO:0005634(cellular_component:nucleus); GO:0006357(biological_process:regulation of transcription from RNA polymerase II promoter); GO:0008270(molecular_function:zinc ion binding); GO:0000981(molecular_function:RNA polymerase II transcription factor activity, sequence-specific DNA binding)
UV8b_3520	BolA-like family protein	354	-2.31823	4.23957e-25	1.0733e-24	Down	194.5	43.5	84.025	22.35
UV8b_6017	salicylate 1-monooxygenase	1314	-2.32969	0	0	Down	9150.5	1834	338.535	87.07
UV8b_1682	putative methionine permease	1647	-2.33431	0	0	Down	7784.31	1800.17	75.785	28.61	GO:0003333(biological_process:amino acid transmembrane transport); GO:0016021(cellular_component:integral component of membrane); GO:0015171(molecular_function:amino acid transmembrane transporter activity)
UV8b_4820	hypothetical protein	1581	-2.34497	2.4164e-06	3.70297e-06	Down	122.5	39.57	4.135	1.56
UV8b_1119	hypothetical protein	411	-2.38369	2.61781e-10	4.64093e-10	Down	71	15.5	12.4	1.825
UV8b_6618	putative purine nucleoside permease	936	-2.38391	2.85241e-160	1.30715e-159	Down	1234.95	260.5	66.62	17.625	GO:0003824(molecular_function:catalytic activity); GO:0009116(biological_process:nucleoside metabolic process); GO:0055085(biological_process:transmembrane transport)
UV8b_6686	hypothetical protein	1878	-2.38791	1.98215e-75	9.95899e-75	Down	645.5	143	17.025	4.545
UV8b_2539	putative transcriptional regulator	381	-2.39602	0.0146133	0.0181463	Down	22.385	17.98	6.49	7.61
UV8b_7021	hypothetical protein	3636	-2.39785	1.99568e-175	2.12665e-174	Down	1122.45	221.815	10.31	2.555	GO:0016020(cellular_component:membrane); GO:0000166(molecular_function:nucleotide binding)
UV8b_1535	protein kinase domain-containing protein	1116	-2.42726	0	0	Down	37788.5	30191.6	1958.19	1844.28
UV8b_38	putative amino acid transporter	1407	-2.4319	1.82026e-140	7.62138e-140	Down	848.435	161.735	14.56	3.52	GO:0016021(cellular_component:integral component of membrane)
UV8b_488	glucose repressible protein Grg1	216	-2.4381	0	0	Down	2478.18	461.2	617.86	63.375
UV8b_5539	aminotriazole resistance	1578	-2.44335	2.09385e-211	2.83139e-210	Down	3316.96	902.5	56.235	19.395
UV8b_3681	putative acetyltransferase	558	-2.44964	6.63872e-19	1.14451e-18	Down	48.74	79.135	7.375	13.945	GO:0016747(molecular_function:transferase activity, transferring acyl groups other than amino-acyl groups); GO:0008080(molecular_function:N-acetyltransferase activity)
UV8b_8294	hypothetical protein	249	-2.4524	1.51369e-53	5.92705e-53	Down	5109	3299	8210.65	7048.51
UV8b_6495	hypothetical protein	471	-2.46115	2.26817e-44	5.31502e-44	Down	212.8	38.54	44.44	9.165
UV8b_7236	hypothetical protein	453	-2.473	1.7806e-26	4.64888e-26	Down	157.5	30	35.76	7.91
UV8b_7541	putative neurofibromin	615	-2.48213	0.00509255	0.00608473	Down	26.02	21.56	2.725	2.925	GO:0005096(molecular_function:GTPase activator activity); GO:0007165(biological_process:signal transduction); GO:0043547(biological_process:positive regulation of GTPase activity)
UV8b_5033	hypothetical protein	1341	-2.52384	1.97223e-87	1.09937e-86	Down	843	828	34.055	40.135
UV8b_8013	killer toxin sensitivity protein	681	-2.53058	3.69459e-07	5.08457e-07	Down	36.39	39.43	3.285	4.515	GO:0044424(cellular_component:intracellular part)
UV8b_714	40s ribosomal protein S10b	513	-2.53894	0	0	Down	16545.8	3345.07	943.595	580.935
UV8b_2091	laccase	1779	-2.53972	0	0	Down	21175.5	3631	348.72	70.13	GO:0005507(molecular_function:copper ion binding); GO:0055114(biological_process:oxidation-reduction process); GO:0016491(molecular_function:oxidoreductase activity)
UV8b_5586	haloacid dehalogenase-like hydrolase	945	-2.54979	1.41803e-21	3.34282e-21	Down	56.87	93.77	3.765	6.6
UV8b_6192	meiotically up-regulated protein	3636	-2.55501	6.12023e-27	1.17829e-26	Down	133.5	23	1.685	0.34	GO:0016021(cellular_component:integral component of membrane)
UV8b_5428	hypothetical protein	1296	-2.57341	0	0	Down	2015.14	361.4	39.315	9.075
UV8b_5538	hypothetical protein	447	-2.59806	1.19402e-07	1.93286e-07	Down	40.105	43.615	9.2	12.215
UV8b_2934	hypothetical protein	552	-2.60297	1.98955e-34	4.18171e-34	Down	99.77	268.09	14.295	48.21
UV8b_5960	XLF family protein	1620	-2.61326	2.3077e-22	4.20909e-22	Down	98	16	3.215	0.59
UV8b_4837	SIT4 phosphatase-associated protein	864	-2.62323	0.000912769	0.00123684	Down	139.51	52.705	9.63	4.56	GO:0044424(cellular_component:intracellular part)
UV8b_2113	epsin domain containing protein	1626	-2.63252	7.17075e-193	8.59942e-192	Down	1266.26	1402.15	40.495	53.79
UV8b_7489	hypothetical protein	357	-2.64906	0.000241271	0.000338514	Down	33.29	8	2.78	0.76
UV8b_7959	hypothetical protein	468	-2.66565	0.00426093	0.00520417	Down	9	1.5	1.88	0.355
UV8b_5372	hypothetical protein	285	-2.66755	0.0103313	0.0129709	Down	14.75	3.545	13.925	4.045
UV8b_2090	polyketide synthase	1542	-2.67807	0	0	Down	4318	691	133.785	32.7
UV8b_980	myosin type II heavy chain	7173	-2.67958	6.7235e-56	1.72004e-55	Down	619.3	141.685	4.475	3.365	GO:0003779(molecular_function:actin binding); GO:0016459(cellular_component:myosin complex); GO:0003774(molecular_function:motor activity); GO:0005524(molecular_function:ATP binding)
UV8b_1906	GNAT family acetyltransferase	891	-2.69332	1.57649e-27	4.19844e-27	Down	76.065	137.485	4.52	10.505	GO:0016740(molecular_function:transferase activity)
UV8b_7257	putative low affinity iron transporter	1851	-2.69477	0	0	Down	13142.8	2869.78	240.325	63.405	GO:0016021(cellular_component:integral component of membrane); GO:0016020(cellular_component:membrane); GO:0055085(biological_process:transmembrane transport)
UV8b_2491	augmenter of liver regeneration	594	-2.72925	0.00147952	0.0019701	Down	36.54	30.185	4.94	4.745	GO:0016491(molecular_function:oxidoreductase activity)
UV8b_5826	hypothetical protein	456	-2.73652	0.000207829	0.000292745	Down	39.33	34.62	8.875	9.26
UV8b_3946	histidyl-tRNA synthetase precursor	1836	-2.75989	3.73398e-08	6.15372e-08	Down	3459.39	1953.39	96.145	64.885	GO:0005737(cellular_component:cytoplasm); GO:0006427(biological_process:histidyl-tRNA aminoacylation); GO:0004821(molecular_function:histidine-tRNA ligase activity); GO:0005829(cellular_component:cytosol); GO:0005739(cellular_component:mitochondrion); GO:0032543(biological_process:mitochondrial translation); GO:0005524(molecular_function:ATP binding)
UV8b_1352	hypothetical protein	447	-2.77175	0	0	Down	7466	1338	791.7	190.8
UV8b_3811	nuclear membrane fusion protein Kar5	450	-2.78132	0.00158478	0.00210454	Down	10.785	1.69	2.105	0.45	GO:0003824(molecular_function:catalytic activity)
UV8b_715	L-threonine 3-dehydrogenase	282	-2.81391	7.85622e-06	1.17746e-05	Down	32.735	6.16	26.475	7.315	GO:0008270(molecular_function:zinc ion binding); GO:0055114(biological_process:oxidation-reduction process); GO:0016491(molecular_function:oxidoreductase activity)
UV8b_4522	hypothetical protein	216	-2.81448	0.0191228	0.0221548	Down	8.06	1.305	29.84	5.225	GO:0005975(biological_process:carbohydrate metabolic process); GO:0004553(molecular_function:hydrolase activity, hydrolyzing O-glycosyl compounds)
UV8b_459	TRAF-type zinc finger protein	1656	-2.81997	5.81068e-59	1.52501e-58	Down	192.78	740.9	6.215	27.825	GO:0016567(biological_process:protein ubiquitination); GO:0004842(molecular_function:ubiquitin-protein transferase activity); GO:0008270(molecular_function:zinc ion binding)
UV8b_1014	hypothetical protein	1191	-2.82576	9.35194e-20	2.12109e-19	Down	292.5	76.5	9.83	2.775
UV8b_4914	hypothetical protein	252	-2.85501	0.0267796	0.0324384	Down	12.11	2.785	18.62	5.625
UV8b_7393	zinc finger protein odd-paired-like	1119	-2.88109	2.66327e-53	1.03766e-52	Down	858.76	224.77	38.575	13.645
UV8b_3175	fatty acid desaturase	1344	-2.88932	3.2745e-31	9.28484e-31	Down	88.45	141.67	3.315	6.305	GO:0016021(cellular_component:integral component of membrane); GO:0016020(cellular_component:membrane); GO:0006629(biological_process:lipid metabolic process)
UV8b_989	hypothetical protein	1440	-2.91176	0	0	Down	4096.82	553.83	82.675	18.335
UV8b_3129	phosphatidyl synthase	1269	-2.91389	9.71896e-54	3.81484e-53	Down	220.47	29.255	9.495	1.465	GO:0016787(molecular_function:hydrolase activity)
UV8b_7083	peptidase S8 and S53 subtilisin kexin sedolisin	1476	-2.91448	1.56364e-78	8.06287e-78	Down	733	148.5	23.02	6.34
UV8b_4035	heterokaryon incompatibility protein het-c	2001	-2.93261	1.57469e-28	4.22984e-28	Down	84.75	122.49	2.215	3.69
UV8b_7884	hypothetical protein	414	-2.94353	0	0	Down	3871	782.5	917.095	261.775
UV8b_1073	hypothetical protein	402	-2.94619	0.0370057	0.0441191	Down	3.865	0	1.075	0	GO:0050660(molecular_function:flavin adenine dinucleotide binding); GO:0016614(molecular_function:oxidoreductase activity, acting on CH-OH group of donors); GO:0055114(biological_process:oxidation-reduction process)
UV8b_3386	IQ calmodulin-binding motif protein	1770	-2.96278	6.59235e-45	2.31027e-44	Down	463.67	99.295	11.71	2.78	GO:0003824(molecular_function:catalytic activity)
UV8b_6703	putative RTA1 domain protein	915	-2.97382	1.57162e-91	5.151e-91	Down	370	47	20.305	3.15
UV8b_2359	kinase domain containing protein	1650	-2.97758	0.0340555	0.04074	Down	3.95	0	0.115	0	GO:0006468(biological_process:protein phosphorylation); GO:0016310(biological_process:phosphorylation); GO:0000166(molecular_function:nucleotide binding); GO:0004674(molecular_function:protein serine/threonine kinase activity); GO:0004672(molecular_function:protein kinase activity); GO:0005524(molecular_function:ATP binding)
UV8b_1139	cell agglutination protein mam3	1527	-2.98008	0.0418044	0.0472159	Down	41.5	27.5	1.27	1.045
UV8b_6391	PP-loop family protein	1893	-2.98224	1.36604e-21	2.45366e-21	Down	81.18	104.915	2.06	3.1	GO:0016879(molecular_function:ligase activity, forming carbon-nitrogen bonds); GO:0008033(biological_process:tRNA processing); GO:0005739(cellular_component:mitochondrion); GO:0005524(molecular_function:ATP binding); GO:0000166(molecular_function:nucleotide binding)
UV8b_7717	hypothetical protein	270	-2.9929	0.0386986	0.0461539	Down	3.745	0.22	3.815	0.285
UV8b_4480	hypothetical protein	516	-2.99392	0.0325907	0.0390428	Down	3.995	0	0.68	0
UV8b_3426	hypothetical protein	294	-2.99572	0.0324319	0.0388703	Down	4	0	2.725	0
UV8b_6377	hypothetical protein	297	-2.99572	0.0324319	0.0388703	Down	4	0	2.62	0
UV8b_7388	hypothetical protein	561	-3.05323	2.05923e-82	1.09052e-81	Down	721.41	137.85	23.12	5.31
UV8b_3033	hypothetical protein	420	-3.05404	0.0276064	0.0332275	Down	4.165	0	0.94	0
UV8b_6235	glycosyl transferase	870	-3.07877	3.62924e-06	4.92089e-06	Down	19.735	2.41	1.265	0.195
UV8b_1629	hypothetical protein	270	-3.08069	0.000340726	0.000434687	Down	12	1.5	8.03	1.22
UV8b_4764	rho guanyl nucleotide exchange factor	1686	-3.0839	0.044028	0.0495574	Down	22.5	7	0.7	0.235
UV8b_4101	cell surface protein	1200	-3.0905	0	0	Down	15661.9	2223.93	473.015	69.875
UV8b_5545	hypothetical protein	192	-3.09838	0.0243187	0.0293588	Down	4.295	0	33.575	0
UV8b_2592	xylose reductase	942	-3.10006	0.0242005	0.0292205	Down	4.3	0	0.235	0	GO:0055114(biological_process:oxidation-reduction process); GO:0016491(molecular_function:oxidoreductase activity)
UV8b_7022	hypothetical protein	987	-3.12501	0.000116233	0.00014843	Down	17.5	2.5	0.93	0.17
UV8b_5327	hypothetical protein	825	-3.13315	8.58316e-08	1.39692e-07	Down	224	163	15.2	15.125
UV8b_1007	cell agglutination protein mam3	6138	-3.13624	0	0	Down	1879	221.5	12.3	1.745
UV8b_2874	zinc transporter protein	1134	-3.13842	0	0	Down	7874.5	1901.5	349.29	113.555	GO:0005783(cellular_component:endoplasmic reticulum); GO:0016021(cellular_component:integral component of membrane); GO:0016020(cellular_component:membrane); GO:0030001(biological_process:metal ion transport); GO:0071577(biological_process:zinc II ion transmembrane transport); GO:0005385(molecular_function:zinc ion transmembrane transporter activity); GO:0046873(molecular_function:metal ion trans…
UV8b_75	Rieske [2Fe-2S] domain protein	366	-3.15438	0.0206064	0.0250027	Down	4.465	0	1.69	0	GO:0016708(molecular_function:oxidoreductase activity, acting on paired donors, with incorporation or reduction of molecular oxygen, NAD(P)H as one donor, and incorporation of two atoms of oxygen into one donor); GO:0051536(molecular_function:iron-sulfur cluster binding); GO:0051537(molecular_function:2 iron, 2 sulfur cluster binding); GO:0006725(biological_process:cellular aromatic compound meta…
UV8b_4693	transesterase	1233	-3.15908	0.00316473	0.00411694	Down	2325.28	1255.04	106.625	69.115
UV8b_3244	hypothetical protein	225	-3.16565	0.019916	0.0241966	Down	4.5	0	13.505	0
UV8b_7508	hypothetical protein	630	-3.18282	6.91747e-127	5.35574e-126	Down	520.5	58.5	33.765	4.585
UV8b_1183	putative mitochondrial carrier protein	1050	-3.18792	0.0186043	0.0226556	Down	4.57	0	0.255	0
UV8b_6225	hypothetical protein	210	-3.19429	0.00297015	0.00387387	Down	10.305	1.26	40.535	6.91
UV8b_7403	transcriptional activator hac1	1206	-3.20151	5.70427e-37	1.75377e-36	Down	331	64	13.27	3.445
UV8b_8122	hypothetical protein	984	-3.20969	3.24313e-32	9.32743e-32	Down	499	126.5	27.615	9.13
UV8b_1038	l-amino-acid oxidase	1671	-3.21698	0.00623516	0.00740742	Down	19.35	4.305	0.53	0.145
UV8b_4987	hypothetical protein	387	-3.25061	0.0022548	0.00274244	Down	13.5	2	3.005	0.485	GO:0005975(biological_process:carbohydrate metabolic process); GO:0004553(molecular_function:hydrolase activity, hydrolyzing O-glycosyl compounds)
UV8b_3537	WSC domain containing protein	2262	-3.25575	0.0150216	0.0183939	Down	4.79	0	0.11	0
UV8b_7935	hypothetical protein	1038	-3.26103	2.34498e-05	3.44412e-05	Down	21.5	3	1.205	0.2
UV8b_6010	polyketide synthase	7926	-3.2618	0	0	Down	22075	4232.5	121.745	30.235	GO:0003824(molecular_function:catalytic activity)
UV8b_8124	solute carrier family 35 member E3	1122	-3.28115	4.8713e-14	9.60181e-14	Down	170	40	7.875	2.42	GO:0016020(cellular_component:membrane)
UV8b_2328	red-like protein	1641	-3.29661	2.2161e-13	4.31073e-13	Down	98.51	99.915	3.09	3.795
UV8b_3919	hypothetical protein	321	-3.30506	1.91003e-32	5.50749e-32	Down	8410.12	3658.03	809.145	472.825
UV8b_6007	hypothetical protein	420	-3.30636	2.42106e-05	3.55454e-05	Down	37.31	7.505	154.94	39.965
UV8b_1108	putative two-component response regulator SSK1p	366	-3.31384	0.00269565	0.00333435	Down	8.01	0.645	3.2	0.28	GO:0005737(cellular_component:cytoplasm); GO:0031435(molecular_function:mitogen-activated protein kinase kinase kinase binding); GO:0007234(biological_process:osmosensory signaling via phosphorelay pathway); GO:0000160(biological_process:phosphorelay signal transduction system); GO:0000156(molecular_function:phosphorelay response regulator activity); GO:0004707(molecular_function:MAP kinase activ…
UV8b_545	methyltransferase type 11	363	-3.31765	0.0122513	0.0150972	Down	5	0	2.06	0	GO:0008168(molecular_function:methyltransferase activity); GO:0032259(biological_process:methylation)
UV8b_1749	hypothetical protein	204	-3.33997	1.60534e-05	2.37694e-05	Down	38	7.5	200.69	48.545	GO:0016021(cellular_component:integral component of membrane)
UV8b_3507	hypothetical protein	240	-3.35424	0.00201923	0.00250528	Down	8.52	0.69	17.23	1.58
UV8b_1648	hypothetical protein	567	-3.37317	1.29606e-05	1.92465e-05	Down	18	2	2.565	0.335
UV8b_2849	hypothetical protein	594	-3.37344	0	0	Down	46505.4	12619.5	3797.09	1529.09
UV8b_5502	hypothetical protein	1572	-3.38017	0	0	Down	1295.5	124.5	40.465	4.79
UV8b_4516	hypothetical protein	390	-3.3874	3.67905e-07	5.84697e-07	Down	189.84	139.225	61.94	55.165	GO:0032259(biological_process:methylation); GO:0003908(molecular_function:methylated-DNA-[protein]-cysteine S-methyltransferase activity); GO:0006281(biological_process:DNA repair)
UV8b_2458	glucose repressible protein Grg1	210	-3.40246	1.46937e-43	5.04345e-43	Down	204	23.5	872.35	124.79
UV8b_5152	hypothetical protein	1020	-3.41398	0.000871463	0.00118373	Down	20	3.5	1.075	0.24
UV8b_6939	glucose transporter-like protein	1656	-3.42044	2.17335e-104	7.63231e-104	Down	395.67	1357.64	10.72	50.985	GO:0022891(molecular_function:substrate-specific transmembrane transporter activity); GO:0016021(cellular_component:integral component of membrane); GO:0055085(biological_process:transmembrane transport); GO:0008643(biological_process:carbohydrate transport)
UV8b_6666	L-xylulose reductase	801	-3.42347	0	0	Down	23395.5	5876	1740.72	568.21
UV8b_7623	flocculation protein FLO9	1383	-3.45516	0.00755043	0.00941385	Down	5.5	0	4.975	0
UV8b_5965	hypothetical protein	666	-3.46286	6.4254e-13	1.23123e-12	Down	116.73	111.415	12.8	14.405
UV8b_8121	dtdp-glucose 4,6-dehydratase	1326	-3.50233	1.80895e-12	3.42531e-12	Down	1099	430.5	36.47	19.655	GO:0008460(molecular_function:dTDP-glucose 4,6-dehydratase activity); GO:0009225(biological_process:nucleotide-sugar metabolic process)
UV8b_4229	sugar transporter	1560	-3.50299	1.1984e-43	4.12057e-43	Down	169.465	222.115	5.405	8.955	GO:0022857(molecular_function:transmembrane transporter activity); GO:0016021(cellular_component:integral component of membrane); GO:0055085(biological_process:transmembrane transport); GO:0008643(biological_process:carbohydrate transport)
UV8b_5326	Superoxide dismutase	630	-3.51762	1.72228e-136	1.42789e-135	Down	3813.5	2910	395.395	412.755	GO:0019430(biological_process:removal of superoxide radicals); GO:0046872(molecular_function:metal ion binding); GO:0055114(biological_process:oxidation-reduction process); GO:0004784(molecular_function:superoxide dismutase activity)
UV8b_6995	eliciting plant response-like protein	411	-3.51929	0.000464341	0.000641537	Down	11.5	1	3.09	0.345
UV8b_6847	CorA family metal ion transporter	228	-3.54285	0.0113731	0.0139316	Down	4.89	0.175	12.375	0.59	GO:0016021(cellular_component:integral component of membrane); GO:0030001(biological_process:metal ion transport); GO:0046873(molecular_function:metal ion transmembrane transporter activity); GO:0055085(biological_process:transmembrane transport)
UV8b_4651	acetyltransferase	546	-3.55031	0.000296891	0.000373833	Down	23.5	4	3.1	0.675	GO:0005829(cellular_component:cytosol); GO:0005634(cellular_component:nucleus); GO:0008080(molecular_function:N-acetyltransferase activity)
UV8b_4635	oligopeptide transporter	1851	-3.55587	0.00457281	0.00547283	Down	40	11.5	0.735	0.255	GO:0016021(cellular_component:integral component of membrane); GO:0016020(cellular_component:membrane); GO:0055085(biological_process:transmembrane transport)
UV8b_226	hypothetical protein	249	-3.58069	0.00466231	0.00589036	Down	6	0	8.46	0
UV8b_4988	hypothetical protein	417	-3.58069	0.00466231	0.00589036	Down	6	0	1.615	0	GO:0005975(biological_process:carbohydrate metabolic process); GO:0004553(molecular_function:hydrolase activity, hydrolyzing O-glycosyl compounds)
UV8b_8123	hypothetical protein	1023	-3.58099	1.84145e-25	4.69523e-25	Down	441	115.5	23.925	7.925	GO:0016020(cellular_component:membrane)
UV8b_1762	hypothetical protein	414	-3.59504	0.00440083	0.00556971	Down	6.06	0	1.415	0
UV8b_5427	hypothetical protein	417	-3.61219	1.44508e-11	2.19343e-11	Down	83.86	14.6	19.235	4.44
UV8b_1174	WSC domain containing protein	1653	-3.61448	0	0	Down	1274.5	104.5	34.405	3.385
UV8b_1825	hypothetical protein	660	-3.65905	1.12338e-26	2.15699e-26	Down	172.37	185.09	17.815	22.295
UV8b_6885	hypothetical protein	216	-3.66134	0.00334686	0.00426375	Down	6.345	0	21.59	0
UV8b_6747	hypothetical protein	417	-3.66565	0.000638971	0.000820013	Down	9	0.5	2.275	0.1
UV8b_3009	hypothetical protein	834	-3.66915	2.4071e-24	6.01047e-24	Down	171.085	179.805	12.68	16.435
UV8b_118	hypothetical protein	513	-3.68885	6.40342e-114	4.43266e-113	Down	709.5	97	58.23	10.09
UV8b_7355	acyl-CoA thioesterase 2	801	-3.69755	0	0	Down	31721	7048	2304.34	681.8
UV8b_3376	Ser/Thr protein phosphatase	564	-3.73321	0.0170684	0.0197867	Down	63.17	22.43	8.82	3.55
UV8b_8120	epimerase hydratase	930	-3.74721	1.7014e-05	2.51491e-05	Down	1264	554.5	66.19	37.32
UV8b_8211	hypothetical protein	249	-3.77789	4.01921e-09	6.83641e-09	Down	61.695	10.555	19.255	4
UV8b_8119	glycosyl transferase family 17 protein	1065	-3.78805	3.17263e-58	1.31101e-57	Down	271.5	28	13.605	1.805
UV8b_6470	hypothetical protein	336	-3.80362	5.15305e-107	3.34288e-106	Down	403	32	32.15	2.925
UV8b_3867	autophagy related lipase	1929	-3.81159	2.32639e-80	7.11141e-80	Down	283.905	406.41	6.84	12.765
UV8b_552	hypothetical protein	675	-3.81525	0	0	Down	2586.04	184.215	246.97	22.445
UV8b_4989	hypothetical protein	693	-3.81795	6.18293e-25	1.56026e-24	Down	122.5	14	12.465	1.68
UV8b_5958	putative cactin	1518	-3.81885	1.81195e-06	2.79306e-06	Down	149.11	110.985	5.215	4.625	GO:0005634(cellular_component:nucleus)
UV8b_289	GPI-anchor transamidase precursor	612	-3.81912	3.03925e-31	8.62716e-31	Down	213.705	227.885	25.33	33.99	GO:0042765(cellular_component:GPI-anchor transamidase complex); GO:0006508(biological_process:proteolysis); GO:0008233(molecular_function:peptidase activity); GO:0003923(molecular_function:GPI-anchor transamidase activity); GO:0016255(biological_process:attachment of GPI anchor to protein)
UV8b_7119	cellobiose dehydrogenase	1701	-3.82134	5.98226e-304	1.19691e-302	Down	1016	72	28.86	2.525	GO:0050660(molecular_function:flavin adenine dinucleotide binding); GO:0016614(molecular_function:oxidoreductase activity, acting on CH-OH group of donors); GO:0055114(biological_process:oxidation-reduction process); GO:0016491(molecular_function:oxidoreductase activity)
UV8b_5504	hypothetical protein	1503	-3.83036	0	0	Down	8082.89	661.5	214.66	22.315
UV8b_3956	tho2 protein	6018	-3.83386	0	0	Down	31299.7	2282.83	216.005	16.345
UV8b_7687	class v chitinase	3273	-3.85281	0	0	Down	2312.57	159.6	28.48	2.7	GO:0016798(molecular_function:hydrolase activity, acting on glycosyl bonds); GO:0005576(cellular_component:extracellular region); GO:0008061(molecular_function:chitin binding); GO:0008152(biological_process:metabolic process); GO:0004568(molecular_function:chitinase activity); GO:0006032(biological_process:chitin catabolic process)
UV8b_1142	C6 transcription factor	1221	-3.8634	0.0308325	0.035145	Down	82.04	31.585	3.48	1.585	GO:0005488(molecular_function:binding)
UV8b_6755	hypothetical protein	219	-3.87076	1.36309e-05	2.02361e-05	Down	41.5	8	131.195	34.185
UV8b_7947	hypothetical protein	393	-3.8841	0	0	Down	46664	3151.42	1052.26	108.06
UV8b_8216	hypothetical protein	237	-3.92199	4.53804e-06	6.87884e-06	Down	21.5	2	44.835	5.52
UV8b_3546	hypothetical protein	330	-3.93711	2.02546e-05	2.67508e-05	Down	14.895	0.94	8.305	0.565
UV8b_1214	hypothetical protein	402	-3.95364	0.000859864	0.0011333	Down	7.77	0	2.355	0
UV8b_8	67 kDa myosin-cross-reactive antigen family protein	1239	-3.96645	2.83419e-11	4.27154e-11	Down	52	6	2.205	0.295
UV8b_7064	putative SNARE complex subunit (Vam7)	1098	-3.97659	5.57015e-20	9.76754e-20	Down	225.725	204.38	10.98	11.765
UV8b_3421	hypothetical protein	984	-4.02605	0	0	Down	2042.22	125	70.615	4.145
UV8b_4646	short chain dehydrogenase reductase	840	-4.03434	2.89991e-12	5.4555e-12	Down	88.5	15	3.485	0.895
UV8b_968	membrane zinc transporter	1128	-4.0434	0	0	Down	25302.6	6351.33	1071.37	346.015	GO:0016021(cellular_component:integral component of membrane); GO:0071577(biological_process:zinc II ion transmembrane transport); GO:0005385(molecular_function:zinc ion transmembrane transporter activity)
UV8b_8072	hypothetical protein	603	-4.06327	0	0	Down	1785.5	204	106.685	18.215
UV8b_1877	transcriptional regulator Cwf13/SkiP	1779	-4.06812	1.15138e-21	2.71914e-21	Down	255.845	231.275	7.385	7.98	GO:0000974(cellular_component:Prp19 complex); GO:0045292(biological_process:mRNA cis splicing, via spliceosome); GO:0000398(biological_process:mRNA splicing, via spliceosome); GO:0005681(cellular_component:spliceosomal complex); GO:0044732(cellular_component:mitotic spindle pole body)
UV8b_1824	hypothetical protein	1011	-4.07176	1.74037e-05	2.28684e-05	Down	72.885	18.675	4.06	1.2
UV8b_6996	hypothetical protein	360	-4.08319	0.00043136	0.000575998	Down	8.5	0	0.5	0
UV8b_7036	agglutinin-like protein	2718	-4.11971	8.70545e-50	3.25438e-49	Down	191	14.5	2.57	0.255
UV8b_3477	inositol hexaphosphate kinase KCS1	3327	-4.15971	0.000375893	0.000471506	Down	205.81	131.815	3.035	2.075	GO:0032958(biological_process:inositol phosphate biosynthetic process); GO:0016301(molecular_function:kinase activity); GO:0016776(molecular_function:phosphotransferase activity, phosphate group as acceptor)
UV8b_2367	sulfate permease	1677	-4.17616	3.23864e-16	6.7699e-16	Down	271.305	223.895	8.32	8.285	GO:0015116(molecular_function:sulfate transmembrane transporter activity); GO:0016020(cellular_component:membrane); GO:0055085(biological_process:transmembrane transport); GO:0008272(biological_process:sulfate transport)
UV8b_2099	secreted in xylem 1 protein	939	-4.18678	1.7358e-05	2.28121e-05	Down	93.61	26.265	6.255	1.865
UV8b_5439	dihydrodipicolinate synthase	2469	-4.19299	5.13962e-06	7.76686e-06	Down	229.88	157.035	4.55	3.725	GO:0003824(molecular_function:catalytic activity)
UV8b_30	CobW/HypB/UreG, nucleotide-binding domain containing protein	1860	-4.22234	0	0	Down	49903	15299	1117.03	467.97
UV8b_2089	ERG4/ERG24 ergosterol biosynthesis-like protein	822	-4.22796	0	0	Down	6328	345.5	295.47	17.755	GO:0044710(biological_process:single-organism metabolic process)
UV8b_3896	methoxy mycolic acid synthase 1	522	-4.22964	1.28439e-06	1.99041e-06	Down	89.975	22.865	13.865	4.585
UV8b_288	GPI-anchor transamidase precursor	651	-4.23212	0.000338541	0.000471361	Down	119.715	40.34	11.615	5.415	GO:0042765(cellular_component:GPI-anchor transamidase complex); GO:0006508(biological_process:proteolysis); GO:0008233(molecular_function:peptidase activity); GO:0003923(molecular_function:GPI-anchor transamidase activity); GO:0016255(biological_process:attachment of GPI anchor to protein)
UV8b_4340	hypothetical protein	270	-4.2877	1.96607e-09	3.37934e-09	Down	52.435	7.165	54.625	10.465
UV8b_6756	hypothetical protein	795	-4.34487	1.68418e-176	1.80945e-175	Down	941.5	102.5	71.59	10.01
UV8b_7392	hypothetical protein	2409	-4.3536	0	0	Down	10614.5	957.5	192.875	22.26
UV8b_2568	UDP-glucose:glycoprotein glucosyltransferase precursor	2940	-4.3747	2.49137e-05	3.26011e-05	Down	699.63	289.415	10.95	5.215	GO:0006486(biological_process:protein glycosylation); GO:0003980(molecular_function:UDP-glucose:glycoprotein glucosyltransferase activity); GO:0097359(biological_process:UDP-glucosylation)
UV8b_2998	hypothetical protein	408	-4.37908	7.07271e-05	9.74275e-05	Down	10.435	0.25	2.675	0.09
UV8b_5533	lysine decarboxylase-like protein	1512	-4.38985	8.09625e-50	3.02808e-49	Down	224.5	20.5	6.815	0.855
UV8b_1681	hypothetical protein	558	-4.39021	0	0	Down	13657.1	1195.67	1099.92	112.105
UV8b_6390	secreted in xylem 1 protein	756	-4.39513	7.64268e-269	4.91982e-268	Down	834.06	40.06	64.135	4.04
UV8b_2964	hypothetical protein	783	-4.40462	1.44918e-10	2.59082e-10	Down	47.5	5	3.58	0.5
UV8b_1566	hypothetical protein	273	-4.41143	1.37952e-09	2.38578e-09	Down	33.305	2.435	34.2	3.385
UV8b_2023	hypothetical protein	357	-4.42251	2.62966e-37	8.13265e-37	Down	187.5	20	71.375	10.22
UV8b_7956	hypothetical protein	228	-4.43313	6.89088e-09	1.16346e-08	Down	27.105	1.565	72.345	5.33	GO:0003824(molecular_function:catalytic activity); GO:0009082(biological_process:branched-chain amino acid biosynthetic process)
UV8b_7733	WD domain, G-beta repeat containing protein	1875	-4.43974	1.22986e-06	1.90779e-06	Down	315.455	210.045	8.305	6.82
UV8b_3413	Fungal specific transcription factor domain protein	1161	-4.44019	0.021883	0.0267417	Down	199.855	84.255	9.41	4.905
UV8b_3167	pheromone precursor	816	-4.45122	4.31205e-05	5.99089e-05	Down	10.97	0	0.74	0
UV8b_4650	sphinganine hydroxylase	1212	-4.47146	1.45117e-14	2.33597e-14	Down	44.5	2.5	0.99	0.07
UV8b_7501	hypothetical protein	543	-4.5023	0.00311998	0.00376082	Down	202.655	79.485	17.01	7.82
UV8b_6748	hypothetical protein	333	-4.58069	1.67321e-05	2.36083e-05	Down	12	0	6.015	0
UV8b_6734	glucan 1,4-alpha-maltohexaosidase precursor	1512	-4.58641	0	0	Down	1175.5	69.5	28.535	2.145	GO:0005975(biological_process:carbohydrate metabolic process); GO:0005509(molecular_function:calcium ion binding); GO:0004553(molecular_function:hydrolase activity, hydrolyzing O-glycosyl compounds)
UV8b_2348	extracellular metalloproteinase 3	231	-4.61191	0.00917502	0.011178	Down	4.905	0.04	10.125	0.13
UV8b_6582	AAA family protein	3699	-4.6899	1.2646e-09	2.1909e-09	Down	187.75	52.6	2.485	0.8
UV8b_6581	hypothetical protein	339	-4.71454	1.74685e-15	3.57904e-15	Down	79	9	36.415	5.455
UV8b_6136	C2 domain containing protein	3477	-4.74411	1.55387e-10	2.77545e-10	Down	198.82	54.715	3.53	2.415
UV8b_2639	putative dityrosine transporter	2448	-4.80308	2.72036e-06	3.949e-06	Down	14	0	0.28	0	GO:0005275(molecular_function:amine transmembrane transporter activity); GO:0005628(cellular_component:prospore membrane); GO:0030476(biological_process:ascospore wall assembly); GO:0016021(cellular_component:integral component of membrane); GO:0015837(biological_process:amine transport); GO:0055085(biological_process:transmembrane transport)
UV8b_7035	conidiospore surface protein	1032	-4.82747	7.99622e-72	3.84751e-71	Down	261	15.5	17.25	1.18
UV8b_3278	putative L-galactose dehydrogenase (L-GalDH)	1206	-4.83851	0.0249465	0.0286215	Down	361.48	158.68	16.905	8.09	GO:0045290(molecular_function:D-arabinose 1-dehydrogenase [NAD(P)+] activity); GO:0070485(biological_process:dehydro-D-arabinono-1,4-lactone biosynthetic process); GO:0055114(biological_process:oxidation-reduction process)
UV8b_5605	methyltransferase	1053	-4.84563	0	0	Down	3254.5	131.5	160.1	8.525
UV8b_143	GTP-binding protein GTR1	1077	-4.8725	1.25016e-15	2.57214e-15	Down	193.81	43.515	10.53	2.795	GO:0006348(biological_process:chromatin silencing at telomere); GO:0003924(molecular_function:GTPase activity); GO:0034448(cellular_component:EGO complex); GO:0005829(cellular_component:cytosol); GO:1990131(cellular_component:Gtr1-Gtr2 GTPase complex); GO:0000329(cellular_component:fungal-type vacuole membrane); GO:0000781(cellular_component:chromosome, telomeric region); GO:0006360(biological_pr…
UV8b_4985	putative hydrolase	423	-4.88697	4.07246e-19	7.04438e-19	Down	107	13	10.22	1.085	GO:0005975(biological_process:carbohydrate metabolic process); GO:0004553(molecular_function:hydrolase activity, hydrolyzing O-glycosyl compounds)
UV8b_3788	stomatin family protein	441	-4.89006	1.24493e-06	1.82785e-06	Down	14.87	0	2.99	0	GO:0016020(cellular_component:membrane)
UV8b_7391	hypothetical protein	1650	-4.90262	1.10816e-06	1.63002e-06	Down	15	0	0.48	0
UV8b_5410	hypothetical protein	432	-4.96658	6.03957e-07	8.96455e-07	Down	15.68	0	3.305	0
UV8b_7706	hypothetical protein	357	-4.973	1.50761e-12	2.60169e-12	Down	31.5	1	11.85	0.49
UV8b_7685	hypothetical protein	741	-4.97688	0	0	Down	2647.95	84.86	106.34	4.635
UV8b_1491	peptide synthetase	957	-4.99826	1.44203e-12	2.24961e-12	Down	34.6	1.165	2.12	0.08	GO:0003824(molecular_function:catalytic activity); GO:0031177(molecular_function:phosphopantetheine binding); GO:0008152(biological_process:metabolic process)
UV8b_4939	hypothetical protein	726	-5.03968	2.92923e-07	4.39037e-07	Down	16.495	0	1.42	0
UV8b_6894	C2 domain protein	3012	-5.08069	7.82318e-10	1.30768e-09	Down	24	0.5	0.385	0.01	GO:0005783(cellular_component:endoplasmic reticulum); GO:0044732(cellular_component:mitotic spindle pole body); GO:0005829(cellular_component:cytosol); GO:0044444(cellular_component:cytoplasmic part); GO:0005634(cellular_component:nucleus); GO:0043231(cellular_component:intracellular membrane-bounded organelle)
UV8b_59	histidyl-tRNA synthetase precursor	1413	-5.09373	3.17591e-86	1.74798e-85	Down	1067.64	971.73	40.735	44.185
UV8b_6608	glycerophosphoryl diester phosphodiesterase family protein	1254	-5.10122	4.79688e-10	8.4222e-10	Down	48.12	97.685	2.11	4.74	GO:0006629(biological_process:lipid metabolic process); GO:0008889(molecular_function:glycerophosphodiester phosphodiesterase activity)
UV8b_4285	initiation-specific alpha-1,6-mannosyltransferase	1101	-5.1141	1.57538e-20	3.63832e-20	Down	845.565	592.55	42.395	36.95
UV8b_3045	hypothetical protein	912	-5.13894	2.13819e-23	5.22425e-23	Down	93.5	7	5.57	0.565
UV8b_5446	IDI-2 precursor	402	-5.17719	6.31525e-295	4.33351e-294	Down	906.5	30.5	228.1	10.36
UV8b_3267	transcription initiation factor iia small subunit	303	-5.1909	9.69437e-12	1.73424e-11	Down	29.65	0.655	20.33	0.59
UV8b_6652	hypothetical protein	453	-5.27708	1.11791e-18	2.4699e-18	Down	55	2	11.04	0.545
UV8b_1280	putative mitochondrial DNA helicase (Pif1)	2577	-5.33648	2.97751e-34	8.80234e-34	Down	239.615	34.96	4.605	0.79	GO:0043231(cellular_component:intracellular membrane-bounded organelle); GO:0000166(molecular_function:nucleotide binding); GO:0006974(biological_process:cellular response to DNA damage stimulus); GO:0006259(biological_process:DNA metabolic process); GO:0003678(molecular_function:DNA helicase activity); GO:0004386(molecular_function:helicase activity); GO:0051276(biological_process:chromosome org…
UV8b_4909	acetyl-hydrolase	780	-5.3441	9.91146e-09	1.54592e-08	Down	20.37	0	1.655	0	GO:0016787(molecular_function:hydrolase activity); GO:0008152(biological_process:metabolic process)
UV8b_3423	hypothetical protein	462	-5.3596	1.09828e-34	3.27521e-34	Down	179.5	19	46.795	10.7
UV8b_4649	ester cyclase	402	-5.36673	1.09306e-67	5.05775e-67	Down	356	37.5	93.695	13.675
UV8b_5059	putative MFS multidrug transporter	711	-5.38081	6.30543e-09	9.89027e-09	Down	20.895	0	1.79	0	GO:0005215(molecular_function:transporter activity); GO:0016021(cellular_component:integral component of membrane); GO:0055085(biological_process:transmembrane transport)
UV8b_8376	hypothetical protein	684	-5.4131	0	0	Down	11307.8	988.535	1262.03	135.715
UV8b_6735	hypothetical protein	1248	-5.42493	0	0	Down	3206.5	219.5	140.76	11.62
UV8b_7921	phosphoinositide 3-phosphate phosphatase	1794	-5.47728	1.82955e-09	2.9175e-09	Down	22.34	0	0.55	0	GO:0016311(biological_process:dephosphorylation); GO:0016791(molecular_function:phosphatase activity)
UV8b_3430	hypoxia up-regulated protein 1	1860	-5.57346	4.95141e-10	8.02473e-10	Down	23.88	0	0.645	0
UV8b_4648	sphinganine hydroxylase	468	-5.58589	1.46094e-40	3.27733e-40	Down	118	3.5	4.1	0.26	GO:0044710(biological_process:single-organism metabolic process); GO:0016020(cellular_component:membrane)
UV8b_2071	RNA-binding protein 8A	453	-5.66673	1.29454e-10	2.12914e-10	Down	25.475	0	5.58	0	GO:0005737(cellular_component:cytoplasm); GO:0005634(cellular_component:nucleus); GO:0003723(molecular_function:RNA binding); GO:0006396(biological_process:RNA processing); GO:0000166(molecular_function:nucleotide binding)
UV8b_7034	cell agglutination protein mam3	1194	-5.70309	2.90295e-58	1.19993e-57	Down	181	6.5	4.23	0.19
UV8b_5543	hypothetical protein	2298	-5.7251	1.66962e-44	5.80959e-44	Down	661.5	155.465	15.375	4
UV8b_1747	hypothetical protein	198	-5.78075	2.26269e-11	3.80009e-11	Down	27.57	0	171.765	0
UV8b_4111	putative DNA repair protein NTG1	1482	-5.79352	1.84754e-11	3.10895e-11	Down	27.815	0	0.86	0	GO:0006285(biological_process:base-excision repair, AP site formation); GO:0051539(molecular_function:4 iron, 4 sulfur cluster binding); GO:0005634(cellular_component:nucleus); GO:0034042(molecular_function:5-formyluracil DNA N-glycosylase activity); GO:0019104(molecular_function:DNA N-glycosylase activity); GO:0005739(cellular_component:mitochondrion); GO:0003906(molecular_function:DNA-(apurinic…
UV8b_55	C6 transcription factor	1458	-5.83391	1.02243e-37	3.16093e-37	Down	117.035	4.185	4.42	0.185	GO:0006355(biological_process:regulation of transcription, DNA-templated); GO:0005488(molecular_function:binding)
UV8b_7234	hypothetical protein	1407	-5.86756	8.94473e-49	2.16367e-48	Down	170.88	8.515	6.155	0.36
UV8b_5325	hypothetical protein	474	-5.94377	4.22474e-06	6.41895e-06	Down	1676	737	301.135	185.585
UV8b_6833	ubiquitin carboxyl-terminal hydrolase	2448	-5.96358	1.06681e-12	1.8514e-12	Down	31.295	0	0.62	0	GO:0005741(cellular_component:mitochondrial outer membrane); GO:0016021(cellular_component:integral component of membrane); GO:0006511(biological_process:ubiquitin-dependent protein catabolic process); GO:0016579(biological_process:protein deubiquitination); GO:0036459(molecular_function:thiol-dependent ubiquitinyl hydrolase activity)
UV8b_4119	putative cytochrome b5	600	-6.00228	4.28267e-11	7.09043e-11	Down	26.895	0.175	3.285	0.025	GO:0046872(molecular_function:metal ion binding); GO:0020037(molecular_function:heme binding)
UV8b_2580	hypothetical protein	3600	-6.11508	1.37679e-89	7.85323e-89	Down	906.12	169.885	11.71	2.665	GO:0016459(cellular_component:myosin complex); GO:0003774(molecular_function:motor activity); GO:0005524(molecular_function:ATP binding)
UV8b_849	putative ABC transporter	4872	-6.13364	9.56553e-26	2.37284e-25	Down	70.42	1	2.635	1.12	GO:0005215(molecular_function:transporter activity); GO:0016021(cellular_component:integral component of membrane); GO:0006810(biological_process:transport); GO:0005524(molecular_function:ATP binding); GO:0016887(molecular_function:ATPase activity)
UV8b_3387	FAD binding domain protein	1653	-6.22933	0	0	Down	16880.5	3598	489.55	143.38
UV8b_736	hypothetical protein	492	-6.44819	5.06166e-57	1.3076e-56	Down	184.95	4.46	33.45	1.01
UV8b_4118	putative tyrosine decarboxylase	1524	-6.56069	2.76141e-06	4.1443e-06	Down	14.97	0.025	0.445	0	GO:0003824(molecular_function:catalytic activity); GO:0016829(molecular_function:lyase activity)
UV8b_5945	zinc finger protein gcs1	1161	-6.59668	1.4819e-18	2.9047e-18	Down	48.535	0	2.025	0	GO:0005856(cellular_component:cytoskeleton); GO:0006890(biological_process:retrograde vesicle-mediated transport, Golgi to ER); GO:0006888(biological_process:ER to Golgi vesicle-mediated transport); GO:0043547(biological_process:positive regulation of GTPase activity); GO:0005793(cellular_component:endoplasmic reticulum-Golgi intermediate compartment); GO:0005802(cellular_component:trans-Golgi ne…
UV8b_3424	hypothetical protein	561	-6.65811	2.62548e-197	3.25303e-196	Down	1704	283	109.53	24.415
UV8b_408	eukaryotic translation initiation factor 6	741	-6.67124	0	0	Down	10642.3	10839.5	960.55	1182.53	GO:0042273(biological_process:ribosomal large subunit biogenesis); GO:0005737(cellular_component:cytoplasm); GO:0005730(cellular_component:nucleolus); GO:0005829(cellular_component:cytosol); GO:0030687(cellular_component:preribosome, large subunit precursor); GO:0000054(biological_process:ribosomal subunit export from nucleus); GO:0042256(biological_process:mature ribosome assembly); GO:1902626(b…
UV8b_117	hypothetical protein	717	-6.77575	0	0	Down	2870	36.5	234.665	3.9
UV8b_5715	serine/threonine-protein kinase MAK	2331	-6.80681	5.08295e-21	1.04425e-20	Down	56.145	0	1.025	0	GO:0004674(molecular_function:protein serine/threonine kinase activity); GO:0006468(biological_process:protein phosphorylation); GO:0005524(molecular_function:ATP binding)
UV8b_8327	dihydrolipoyllysine-residue succinyltransferase	606	-6.83118	1.5437e-90	8.8893e-90	Down	329.61	8.33	42.245	1.16	GO:0016740(molecular_function:transferase activity)
UV8b_4762	RNA binding protein	348	-6.90627	7.04975e-134	2.87259e-133	Down	544.835	20.51	250.79	11.41
UV8b_6	hypothetical protein	546	-6.99115	5.94259e-73	2.91298e-72	Down	221	2	28.87	0.34
UV8b_4647	short chain dehydrogenase reductase family protein	885	-7.12508	2.91203e-34	8.60336e-34	Down	99	0.5	5.94	0.04
UV8b_5687	hypothetical protein	876	-7.25951	1.9539e-27	4.46671e-27	Down	76.84	0	4.69	0
UV8b_2986	Alternative oxidase	1059	-7.2783	0	0	Down	17262.3	12292.8	854.45	677.565	GO:0070469(cellular_component:respiratory chain); GO:0016021(cellular_component:integral component of membrane); GO:0046872(molecular_function:metal ion binding); GO:0009916(molecular_function:alternative oxidase activity); GO:0055114(biological_process:oxidation-reduction process)
UV8b_1966	hypothetical protein	2076	-7.32431	1.70827e-28	3.97518e-28	Down	80.37	0	1.67	0
UV8b_3960	hypothetical protein	462	-7.38471	1.11286e-39	2.45718e-39	Down	118.52	0.5	21.57	0.13
UV8b_5296	hypothetical protein	1275	-8.10764	9.06639e-45	2.61049e-44	Down	138.325	0	5.805	0
UV8b_2545	external NADH-ubiquinone oxidoreductase	1236	-8.35925	1.21135e-51	3.76085e-51	Down	164.68	0	7.665	0	GO:0016021(cellular_component:integral component of membrane); GO:0055114(biological_process:oxidation-reduction process); GO:0016491(molecular_function:oxidoreductase activity)
UV8b_2955	putative mismatched base pair and cruciform DNA recognition protein	558	-8.38366	2.32124e-52	7.25052e-52	Down	167.49	0	23.24	0
UV8b_1211	putative ABC transporter	1875	-8.9977	7.75387e-74	2.97553e-73	Down	256.35	0	5.995	0	GO:0016021(cellular_component:integral component of membrane); GO:0005524(molecular_function:ATP binding); GO:0016887(molecular_function:ATPase activity)
UV8b_5621	cytochrome c peroxidase precursor	1083	-9.05247	4.11765e-76	1.60565e-75	Down	266.27	0	14.69	0	GO:0020037(molecular_function:heme binding); GO:0006979(biological_process:response to oxidative stress); GO:0098869(biological_process:cellular oxidant detoxification); GO:0046872(molecular_function:metal ion binding); GO:0004601(molecular_function:peroxidase activity); GO:0055114(biological_process:oxidation-reduction process)
UV8b_4882	methyltransferase type 11	867	-13.7434	0	0	Down	6877.72	0	433.105	0
