# Supplementary material for: MAT1-1-3, a Mating Type Gene in the Villosiclava virens, Is Required for Fruiting Bodies and Sclerotia Formation, Asexual Development and Pathogenicity
Source: Front Microbiol. 2020 Jun 25;11:1337. doi: 10.3389/fmicb.2020.01337 (PMC7344243; doi:10.3389/fmicb.2020.01337)
Supplement: Supplementary file 6 [file Table_5.XLSX]

## Sheet: classification
Table S5. The classified genes are involved in different pathway.
Cell wall
Gene_ID	abbreviation	gene description	Log2(mat1-1-3/WT)	p-value	p-adjust
UV8b_3709	Gel1	1,3-beta-glucanosyltransferase Gel1	1.29625	0	0
UV8b_5267	Gel2	1,3-beta-glucanosyltransferase Gel2	-1.34126	0.0178558	0.0219917
UV8b_1036	Gel3	beta-1,3-glucanosyltransferase	1.72697	2.90286e-108	1.9116e-107
UV8b_1243	CWP1	cell wall protein	3.38031	6.50332e-20	1.48143e-19
UV8b_3186	CWP2	cell wall protein	1.07735	0	0
UV8b_5125	CWP3	cell wall protein	1.25885	0.0014601	0.00194489
UV8b_7372	CWP4	cell wall protein	1.9129	2.02841e-38	6.40709e-38
UV8b_5067	CWP5	putative cell wall protein	1.39874	3.03743e-72	1.47235e-71
UV8b_6459	EglC	GPI-anchored cell wall beta-1,3-endoglucanase EglC	-1.54895	3.49526e-26	9.05328e-26
UV8b_367	Cdgp	cell division GTP binding protein	1.56985	3.95433e-89	2.23927e-88
UV8b_3969	Crpk7	putative cell division cycle related protein kinase 7	1.18215	1.2014e-263	2.11269e-262
UV8b_6006	Csgp	cell surface glycoprotein	-1.01744	2.73197e-05	4.00127e-05
UV8b_1625	Mad1	adhesin protein Mad1	-1.18473	0	0
UV8b_1652	Mad2	adhesin protein Mad2	1.95272	6.877e-16	1.42387e-15
MAPK signal
UV8b_7828	MAPKK	mitogen activated protein kinase kinase	1.15826	0	0
UV8b_3071	Ga	G protein alpha subunit	-1.09759	1.0749e-60	2.86192e-60
UV8b_3117	Gb	G-protein beta subunit	-1.04656	1.03427e-256	1.73329e-255
UV8b_2001	GPCR	G-protein coupled receptor	1.0772	1.14246e-07	1.85016e-07
UV8b_6447	Rgp	regulator of G-protein signaling	1.00201	7.03899e-112	2.56184e-111
UV8b_1108	SSK1p-1	putative two-component response regulator SSK1p	-3.31384	0.00269565	0.00333435
UV8b_1111	SSK1p-2	putative two-component response regulator SSK1p	1.09302	1.49158e-175	7.194e-175
UV8b_2952	MAF1	mitogen-activated protein kinase MAF1	2.82167	7.34234e-88	4.11035e-87
UV8b_7962	RAS-2	ras-2 protein	1.58756	3.57013e-72	1.72843e-71
Autophagy
UV8b_6140	Atg2	Autophagy-related protein 2	1.36814	6.57378e-10	1.14931e-09
UV8b_7579	Atg9	Autophagy-related protein 9	1.37593	5.70232e-111	3.85214e-110
UV8b_3804	Atg12	autophagy protein Apg12	1.64199	5.00452e-05	6.48537e-05
UV8b_6299	Atg13	autophagy protein Atg13	1.96506	6.64808e-49	1.61206e-48
UV8b_7048	Atg17	Autophagy-related protein 17	1.32171	3.6584e-291	7.10218e-290
UV8b_5652	Atg22	Autophagy-related protein 22	1.22956	1.05389e-06	1.63969e-06
UV8b_5488	Atg26	autophagy-related protein 26	1.18835	1.56815e-48	5.7472e-48
Sexual development
UV8b_3167	PPG1	pheromone precursor	-4.45122	4.31205e-05	5.99089e-05
UV8b_7716	PRE2	pheromone receptor	1.44116	1.135e-53	4.45312e-53
UV8b_1585	trun-MAT1-2-1	MAT1-2-1 like protein	10.4164	9.04475e-73	2.62188e-72
UV8b_3947	KCR	3-ketoacyl-CoA reductase	1.51458	1.01052e-77	3.03041e-77
UV8b_53	OPT	oligopeptide transporter OPT-like protein	3.19813	4.90109e-23	1.19044e-22
UV8b_1937	Pbf2	peroxisomal biogenesis factor 2	3.49925	2.66049e-12	4.09804e-12
UV8b_4198	Sep	sterol esterase precursor	1.01516	0.00740076	0.0093877
UV8b_5190	TF25	transcription factor 25	1.68809	1.47274e-142	1.27915e-141
UV8b_4272	bZIP-2	bZIP transcription factor	1.34894	0.0079619	0.0100734
Epigenetic modification
UV8b_1120	DIM-2	DNA methyltransferase DIM-2	-1.01002	5.43144e-14	1.06871e-13
UV8b_1242	HMT	histone H3 lysine 36 (K36) methyltransferase	1.12516	6.78477e-34	1.99598e-33
UV8b_1605	SET-1	putative SET domain-containing protein	1.25038	3.21528e-122	1.23382e-121
UV8b_1906	GNAT-1	GNAT family acetyltransferase	-2.69332	1.57649e-27	4.19844e-27
UV8b_3602	GNAT-2	putative GNAT family acetyltransferase	-1.0165	5.88296e-267	1.05584e-265
UV8b_4949	GNAT-3	putative GNAT family acetyltransferase	1.1027	1.26446e-31	3.61282e-31
UV8b_3781	GNAT-4	putative GNAT family N-acetyltransferase	2.39817	4.15694e-111	2.81059e-110
UV8b_5381	HAT-1	putative histone acetyltransferase (MysT1)	1.05906	1.6748e-41	5.57295e-41
UV8b_6425	HDCA	putative histone deacetylase A	-1.233	3.38321e-119	1.27597e-118
UV8b_7267	Dicer1	dicer-like protein 1	1.8065	2.41993e-08	4.00919e-08
UV8b_7275	Arb1	argonaute siRNA chaperone complex subunit Arb1	1.57777	1.0167e-58	4.23696e-58
UV8b_8308	ISY1	Pre-mRNA-splicing factor ISY1	1.52926	1.17801e-41	3.92655e-41
Transcription factor
UV8b_109	bZIP-1	bZIP transcription factor	2.6809	0.00477555	0.00613709
UV8b_4272	bZIP-2	bZIP transcription factor	1.34894	0.0079619	0.0100734
UV8b_4299	bZIP-3	putative bZIP transcription factor	1.85691	1.37444e-30	3.84441e-30
UV8b_1142	Ctf-1	C6 transcription factor	-3.8634	0.0308325	0.035145
UV8b_1315	Ctf-2	C6 transcription factor	-1.66268	0.0233327	0.0268208
UV8b_3379	Ctf-3	C6 transcription factor	1.03865	0.00277955	0.00363152
UV8b_55	Ctf-4	C6 transcription factor	-5.83391	1.02243e-37	3.16093e-37
UV8b_5912	Ctf-5	C6 transcription factor	1.24774	1.05939e-16	2.23596e-16
UV8b_7486	Ctf-6	C6 transcription factor	-1.32661	0.00063343	0.000788297
UV8b_1101	Ctf-7	putative C6 transcription factor	1.9691	3.14937e-34	9.3034e-34
UV8b_3499	Ctf-8	putative C6 transcription factor	1.26537	0.01378	0.0171306
UV8b_3556	Ctf-9	putative C6 transcription factor	1.49581	6.01761e-10	1.05348e-09
UV8b_1796	MADS box	MADS box protein	1.65757	1.44612e-71	6.93274e-71
UV8b_5026	HLH	putative HLH transcription factor	1.5011	5.18259e-137	4.3104e-136
UV8b_2192	Egr2	putative C2H2 transcription factor (Egr2)	-1.05514	5.33204e-26	1.3737e-25
UV8b_3812	TF1	transcription factor	1.01834	5.17856e-81	2.72222e-80
UV8b_5190	TF25	transcription factor 25	1.68809	1.47274e-142	1.27915e-141
UV8b_3737	C2H2	transcription factor c2h2	1.17204	2.60704e-23	6.35791e-23
UV8b_1004	Fstf-1	fungal specific transcription factor	2.66633	1.83493e-54	7.28306e-54
UV8b_4294	Fstf-2	fungal specific transcription factor	1.73699	1.96627e-99	1.21048e-98
UV8b_5291	Fstf-3	fungal specific transcription factor	1.57228	0.0499474	0.0588725
UV8b_3413	Fstf-4	Fungal specific transcription factor domain protein	-4.44019	0.021883	0.0267417
UV8b_6009	Fstf-5	fungal specific transcription factor domain protein	-2.25073	0	0
UV8b_2110	Fstf-6	fungal specific transcription factor domain-containing protein	1.25744	0.000902472	0.00122331
UV8b_3001	Cbtf	CCAAT-box-binding transcription factor	6.41377	1.21979e-05	1.8143e-05
UV8b_510	Hsf1	putative heat shock transcription factor Hsf1	1.04634	5.63547e-83	1.75249e-82
